# Supplementary material for: Phosphoproteome reveals molecular mechanisms of aberrant rhythm in neurotransmitter‐mediated islet hormone secretion in diabetic mice
Source: Clin Transl Med. 2022 Jun 27;12(6):e890. doi: 10.1002/ctm2.890 (PMC9235066; doi:10.1002/ctm2.890)
Supplement: Supplementary file 10 — Supporting Information [file CTM2-12-e890-s005.xlsx]

## Sheet: ACh_vs_Control显著性差异分析
Protein	Protein Name	Gene Name	Mol weight [kDa]	Sequence length	Proteins	Positions within proteins	Fasta headers	Leading proteins	Positions within Leading proteins	Position	Amino acid	Sequence window	Score	Score for localization	Phospho (STY) Probabilities	Phospho (STY) Score diffs	Position in peptide	Charge	Mass error [ppm]	Reporter intensity corrected ACh-1	Reporter intensity corrected ACh-2	Reporter intensity corrected ACh-3	average ACh	Reporter intensity corrected Control-1	Reporter intensity corrected Control-2	Reporter intensity corrected Control-3	average Control	ACh/Control	t test p value
Q80TJ1	Calcium-dependent secretion activator 1	Cadps	153.11	1355	Q80TJ1	259	CAPS1_MOUSE Calcium-dependent secretion activator 1 OS=Mus musculus OX=10090 GN=Cadps PE=1 SV=3	Q80TJ1	259	259	S	RGEEDPRKQQARMTASAASELILSKEQLYEM	138.77	113.76	MT(0.019)AS(0.979)AAS(0.001)ELILSK	MT(-17.02)AS(17.02)AAS(-29.39)ELILS(-86.08)K	4	2	1.2472	63120.9	29388.4	37209.2	43239.5	11064.6	10866.6	11693.2	11208.1	3.85787	0.0348046
Q8CB77	Elongin-A	Eloa	87.16	773	Q8CB77	424	ELOA1_MOUSE Elongin-A OS=Mus musculus OX=10090 GN=Eloa PE=1 SV=3	Q8CB77	424	424	S	YDQPRKKKKKVVKTSSTALGEKGLKKKDSKS	136.49	108.7	T(0.001)S(0.013)S(0.984)T(0.002)ALGEK	T(-29.04)S(-18.65)S(18.65)T(-27.68)ALGEK	3	2	0.33189	111248	58252.4	60182.7	76561	21683.9	20048.9	19246.2	20326.3	3.7666	0.0317351
Q9D8E6	60S ribosomal protein L4	Rpl4	47.153	419	Q9D8E6	412	RL4_MOUSE 60S ribosomal protein L4 OS=Mus musculus OX=10090 GN=Rpl4 PE=1 SV=3	Q9D8E6	412	412	T	GKKVVAKKPAEKKPTTEEKKPAA________	84.817	84.817	KPT(0.5)T(0.5)EEK	KPT(0)T(0)EEK	4	3	0.30921	154329	82950.2	105778	114353	28786.8	33452.2	33453.4	31897.5	3.585	0.0174366
Q9D8E6	60S ribosomal protein L4	Rpl4	47.153	419	Q9D8E6	411	RL4_MOUSE 60S ribosomal protein L4 OS=Mus musculus OX=10090 GN=Rpl4 PE=1 SV=3	Q9D8E6	411	411	T	AGKKVVAKKPAEKKPTTEEKKPAA_______	84.817	72.848	KPT(0.964)T(0.036)EEK	KPT(14.26)T(-14.26)EEK	3	3	0.31956	395326	199842	253852	283007	78940.5	82539.2	84864.7	82114.8	3.44648	0.026167
Q8CB77	Elongin-A	Eloa	87.16	773	Q8CB77	425	ELOA1_MOUSE Elongin-A OS=Mus musculus OX=10090 GN=Eloa PE=1 SV=3	Q8CB77	425	425	T	DQPRKKKKKVVKTSSTALGEKGLKKKDSKST	63.624	63.624	T(0.058)S(0.058)S(0.383)T(0.501)ALGEK	T(-9.36)S(-9.36)S(-1.16)T(1.16)ALGEK	4	3	0.77666	9832.68	5368.09	6493.81	7231.53	2496.41	2028.3	2410.83	2311.85	3.12803	0.0217927
P19426	Negative elongation factor E	Nelfe	42.554	375	P19426	37	NELFE_MOUSE Negative elongation factor E OS=Mus musculus OX=10090 GN=Nelfe PE=1 SV=2	P19426	37	37	S	LKKKKKALLALKKQSSSGPASQGGVKRSLSE	82.349	68.83	QS(0.144)S(0.83)S(0.026)GPASQGGVK	QS(-7.62)S(7.62)S(-15.08)GPAS(-35.05)QGGVK	3	2	-0.37822	13889.8	10302.4	11406.2	11866.1	3710.62	4460.96	5096.52	4422.7	2.68301	0.00278628
E9Q6J5	Biorientation of chromosomes in cell division protein 1-like 1	Bod1l	327.45	3032	E9Q6J5	1011	BD1L1_MOUSE Biorientation of chromosomes in cell division protein 1-like 1 OS=Mus musculus OX=10090 GN=Bod1l PE=1 SV=1	E9Q6J5	1011	1011	S	KTDKDSTSSKLERKVSDGHRSRSLKHSNKDM	57.785	57.785	KVS(1)DGHR	KVS(57.79)DGHR	3	3	0.4827	80956.9	51490.4	67713.3	66720.2	28128.1	21860.1	24715	24901	2.67942	0.00864436
Q8BP27	Swi5-dependent recombination DNA repair protein 1 homolog	Sfr1	35.182	319	Q8BP27	139	SFR1_MOUSE Swi5-dependent recombination DNA repair protein 1 homolog OS=Mus musculus OX=10090 GN=Sfr1 PE=1 SV=2	Q8BP27	139	139	S	QPLSGTPKERLKKARSSSHSFCSVVKRMKVE	111.63	111.63	S(0.771)S(0.184)S(0.045)HSFCSVVK	S(6.23)S(-6.23)S(-12.37)HS(-48.45)FCS(-92.5)VVK	1	3	-0.58071	20440.1	16590.4	18916.7	18649.1	6641.55	7237.44	7787.66	7222.22	2.58218	0.000610181
P19426	Negative elongation factor E	Nelfe	42.554	375	P19426	36	NELFE_MOUSE Negative elongation factor E OS=Mus musculus OX=10090 GN=Nelfe PE=1 SV=2	P19426	36	36	S	KLKKKKKALLALKKQSSSGPASQGGVKRSLS	74.141	74.141	QS(0.547)S(0.369)S(0.084)GPASQGGVK	QS(1.71)S(-1.71)S(-8.12)GPAS(-31.12)QGGVK	2	3	-0.14107	23071.8	13283.4	15147	17167.4	6690.11	6825.92	6467.86	6661.29	2.57719	0.024919
Q62101	Serine/threonine-protein kinase D1	Prkd1	102.04	918	Q62101;Q8BZ03;Q8K1Y2	744;707;730	KPCD1_MOUSE Serine/threonine-protein kinase D1 OS=Mus musculus OX=10090 GN=Prkd1 PE=1 SV=2;KPCD2_MOUSE Serine/threonine-protein kinase D2 OS=Mus musculus OX=10090 GN=Prkd2 PE=1 SV=1;KPCD3_MOUSE Serine/threonine-protein kinase D3 OS=Mus musculus OX=10090 GN	Q62101;Q8BZ03;Q8K1Y2	744;707;730	744	S	VKLCDFGFARIIGEKSFRRSVVGTPAYLAPE	55.353	55.353	IIGEKS(1)FR	IIGEKS(55.35)FR	6	3	-0.1581	21537.3	12837.6	12134.7	15503.2	8555.15	5008.26	5102.22	6221.88	2.49173	0.0457657
Q9D2D7	Zinc finger protein 687	Znf687	130.35	1237	Q9D2D7	1118	ZN687_MOUSE Zinc finger protein 687 OS=Mus musculus OX=10090 GN=Znf687 PE=1 SV=1	Q9D2D7	1118	1118	S	GGPGSGGHGPLRYRSSGSAEQSLVGLRVDGG	63.181	63.181	S(0.193)S(0.781)GS(0.026)AEQSLVGLR	S(-6.07)S(6.07)GS(-14.71)AEQS(-35.85)LVGLR	2	2	0.85784	14077	11134.9	9720.77	11644.2	5313.26	4842.9	5225.77	5127.31	2.27102	0.0072446
P0C7L0	WAS/WASL-interacting protein family member 3	Wipf3	49.452	485	P0C7L0	106	WIPF3_MOUSE WAS/WASL-interacting protein family member 3 OS=Mus musculus OX=10090 GN=Wipf3 PE=1 SV=1	P0C7L0	106	106	T	SKEGGAAGSNARGGNTPPALGDLFAGGFPVL	64.83	64.83	GGNT(1)PPALGDLFAGGFPVLR	GGNT(64.83)PPALGDLFAGGFPVLR	4	3	-0.35984	1271.09	1595.63	918.198	1261.64	424.581	501.456	747.412	557.816	2.26175	0.0322472
P09405	Nucleolin	Ncl	76.722	707	P09405	403	NUCL_MOUSE Nucleolin OS=Mus musculus OX=10090 GN=Ncl PE=1 SV=2	P09405	403	403	S	SKKVRAARTLLAKNLSFNITEDELKEVFEDA	63.682	48.216	NLS(0.998)FNIT(0.002)EDELK	NLS(26.67)FNIT(-26.67)EDELK	3	3	0.049823	10903.7	8251.6	10657.2	9937.5	3813.21	4627.91	5866.04	4769.05	2.08375	0.00753104
Q8R3Y8	Interferon regulatory factor 2-binding protein 1	Irf2bp1	61.75	584	Q8R3Y8	125	I2BP1_MOUSE Interferon regulatory factor 2-binding protein 1 OS=Mus musculus OX=10090 GN=Irf2bp1 PE=1 SV=2	Q8R3Y8	125	125	S	DRYDRATSSSRLALPSPALEYTLGSRLANGL	46.663	46.663	LALPS(0.998)PALEY(0.001)TLGSR	LALPS(30.24)PALEY(-30.24)T(-34.89)LGS(-35.72)R	5	3	-0.12401	2045.91	1437.08	1404.93	1629.3	1027.79	889.959	540.861	819.537	1.98808	0.0332445
Q99J36	THUMP domain-containing protein 1	Thumpd1	38.884	350	Q99J36	119	THUM1_MOUSE THUMP domain-containing protein 1 OS=Mus musculus OX=10090 GN=Thumpd1 PE=1 SV=1	Q99J36	119	119	S	GDIKASTEKRLRRFQSVESGANNVVFIRTLG	71.263	71.263	FQS(0.997)VES(0.003)GANNVVFIR	FQS(25.14)VES(-25.14)GANNVVFIR	3	3	-0.73091	1730.9	2018.73	1366.23	1705.29	453.295	1138.34	1042.25	877.964	1.94232	0.0442066
Q4FK66	Pre-mRNA-splicing factor 38A	Prpf38a	37.436	312	Q4FK66	294	PR38A_MOUSE Pre-mRNA-splicing factor 38A OS=Mus musculus OX=10090 GN=Prpf38a PE=1 SV=1	Q4FK66	294	294	S	SKSPGHHRSHRHRSHSKSPERSKKSHKKSRR	40.552	40.552	HRS(0.985)HS(0.566)KS(0.448)PER	HRS(15.76)HS(1.04)KS(-1.04)PER	5	4	0.78196	12218.4	10256.7	11415.7	11296.9	4276.97	8063.78	5308.59	5883.11	1.92023	0.0128712
Q4FK66	Pre-mRNA-splicing factor 38A	Prpf38a	37.436	312	Q4FK66	292	PR38A_MOUSE Pre-mRNA-splicing factor 38A OS=Mus musculus OX=10090 GN=Prpf38a PE=1 SV=1	Q4FK66	292	292	S	SRSKSPGHHRSHRHRSHSKSPERSKKSHKKS	40.552	40.552	HRS(0.985)HS(0.566)KS(0.448)PER	HRS(15.76)HS(1.04)KS(-1.04)PER	3	4	0.78196	12218.4	10256.7	11415.7	11296.9	4276.97	8063.78	5308.59	5883.11	1.92023	0.0128712
P84099	60S ribosomal protein L19	Rpl19	23.466	196	P84099	187	RL19_MOUSE 60S ribosomal protein L19 OS=Mus musculus OX=10090 GN=Rpl19 PE=1 SV=1	P84099	187	187	T	RREERLQAKKEEIIKTLSKEEETKK______	85.457	68.83	T(0.703)LS(0.297)KEEETKK	T(3.74)LS(-3.74)KEEET(-54.36)KK	1	4	0.030525	242755	163330	196533	200873	105092	102283	108728	105368	1.90639	0.0144548
O88286	Protein Wiz	Wiz	184.29	1684	O88286	1148	WIZ_MOUSE Protein Wiz OS=Mus musculus OX=10090 GN=Wiz PE=1 SV=2	O88286	1148	1148	S	LHPPGPSPKALAKVLSTGGPGSSLEARSPSD	67.964	67.964	VLS(0.968)T(0.032)GGPGSSLEAR	VLS(14.83)T(-14.83)GGPGS(-34.77)S(-34.77)LEAR	3	2	0.99156	5858.72	5359.44	4080.77	5099.64	2098.76	3489.79	2475.34	2687.96	1.89722	0.0230892
Q8C129	Leucyl-cystinyl aminopeptidase	Lnpep	117.3	1025	Q8C129	80	LCAP_MOUSE Leucyl-cystinyl aminopeptidase OS=Mus musculus OX=10090 GN=Lnpep PE=1 SV=1	Q8C129	80	80	S	EDEEDYESSAKLLGMSFMNRSSGLRNSAAGY	61.765	50.108	LLGMS(1)FMNR	LLGMS(50.11)FMNR	5	2	-0.10737	17505	11414.4	13744.9	14221.4	7252.29	7911.72	8016.77	7726.93	1.8405	0.0222081
Q78IK4	MICOS complex subunit Mic27	Apool	29.26	265	Q78IK4	219	MIC27_MOUSE MICOS complex subunit Mic27 OS=Mus musculus OX=10090 GN=Apool PE=1 SV=1	Q78IK4	219	219	S	SDEIHASLPDLKHSVSLPKELASATVIKSES	66.351	66.351	HS(0.001)VS(0.999)LPK	HS(-32.16)VS(32.16)LPK	4	3	0.39999	27983.5	16645.4	19835.8	21488.2	12799.8	9741.5	12540.2	11693.8	1.83757	0.0494828
P01101	Proto-oncogene c-Fos	Fos	40.838	380	P01101	362	FOS_MOUSE Proto-oncogene c-Fos OS=Mus musculus OX=10090 GN=Fos PE=1 SV=1	P01101	362	362	S	EADSFPSCAAAHRKGSSSNEPSSDSLSSPTL	36.856	27.89	KGS(0.565)S(0.182)S(0.182)NEPS(0.029)S(0.029)DS(0.008)LS(0.002)S(0.002)PT(0.002)LLAL	KGS(4.91)S(-4.91)S(-4.91)NEPS(-12.91)S(-12.91)DS(-18.6)LS(-24.92)S(-24.92)PT(-24.92)LLAL	3	3	-0.051387	2450.56	2589.01	2451.43	2497	878.731	1840.41	1409.96	1376.37	1.81419	0.0164661
Q8BSQ9	Protein polybromo-1	Pbrm1	187.19	1634	Q8BSQ9	946	PB1_MOUSE Protein polybromo-1 OS=Mus musculus OX=10090 GN=Pbrm1 PE=1 SV=4	Q8BSQ9	946	946	T	SEDSSGTTGLSGLHRTYSQDCSFKNSMYHVG	93.839	93.839	T(0.855)YS(0.144)QDCSFK	T(7.72)Y(-43.03)S(-7.72)QDCS(-43.73)FK	1	2	-3.4675	16522.2	12314.8	12854.9	13897.3	7849.71	7155	8003.93	7669.55	1.81201	0.00986133
P84099	60S ribosomal protein L19	Rpl19	23.466	196	P84099	189	RL19_MOUSE 60S ribosomal protein L19 OS=Mus musculus OX=10090 GN=Rpl19 PE=1 SV=1	P84099	189	189	S	EERLQAKKEEIIKTLSKEEETKK________	114.56	114.56	TLS(0.999)KEEET(0.001)KK	T(-37.98)LS(33)KEEET(-33)KK	3	3	0.12962	350869	218657	253393	274306	151850	143230	161119	152067	1.80385	0.0375487
B2RQC6	CAD protein	Cad	243.24	2225	B2RQC6	1824	PYR1_MOUSE CAD protein OS=Mus musculus OX=10090 GN=Cad PE=1 SV=1	B2RQC6	1824	1824	T	VRKWPQGVVPQPPPSTPATTEITTTPERPRR	78.642	78.642	KWPQGVVPQPPPS(0.149)T(0.517)PAT(0.149)T(0.149)EIT(0.011)T(0.013)T(0.013)PERPR	KWPQGVVPQPPPS(-5.41)T(5.41)PAT(-5.41)T(-5.41)EIT(-16.92)T(-15.94)T(-15.94)PERPR	14	4	-0.63198	3050.52	3123.26	2785	2986.26	1311.32	1829.74	1877.54	1672.87	1.78512	0.00324092
Q3UEI1	cAMP-specific 3',5'-cyclic phosphodiesterase 4C	Pde4c	76.09	686	Q3UEI1	4	"PDE4C_MOUSE cAMP-specific 3',5'-cyclic phosphodiesterase 4C OS=Mus musculus OX=10090 GN=Pde4c PE=1 SV=1"	Q3UEI1	4	4	S	____________MRRSGTALSFLWTERVREP	95.981	95.981	S(0.5)GT(0.5)ALSFLWTER	S(0)GT(0)ALS(-42.6)FLWT(-91.46)ER	1	3	0.99184	1260.37	1275.51	1376.68	1304.19	618.651	784.409	802.767	735.276	1.77374	0.00118035
Q8R4R6	Nucleoporin NUP35	Nup35	34.785	325	Q8R4R6	48	NUP35_MOUSE Nucleoporin NUP35 OS=Mus musculus OX=10090 GN=Nup35 PE=1 SV=2	Q8R4R6	48	48	T	QFLPGFLMGDLPAPVTPQPRSISGPSVGVME	28.905	28.905	T(0.006)GANAQFLPGFLMGDLPAPVT(0.994)PQPR	T(-22.47)GANAQFLPGFLMGDLPAPVT(22.47)PQPR	21	3	0.0058733	2652.49	2981.56	2090.25	2574.77	1140.74	1983.39	1233.69	1452.61	1.77252	0.0394986
Q8CJ19	[F-actin]-monooxygenase MICAL3	Mical3	223.72	1993	Q8CJ19	1187	MICA3_MOUSE [F-actin]-monooxygenase MICAL3 OS=Mus musculus OX=10090 GN=Mical3 PE=1 SV=2	Q8CJ19	1187	1187	S	PGTEEAKSPLATKVKSPEEPLFPTPLLLREK	30.21	30.21	VKS(0.991)PEEPLFPT(0.009)PLLLR	VKS(20.42)PEEPLFPT(-20.42)PLLLR	3	3	-0.82719	1878.94	3017.08	2280.97	2392.33	1363.82	1519.98	1199.79	1361.2	1.75752	0.0406703
P59997	Lysine-specific demethylase 2A	Kdm2a	132.68	1161	P59997	422	KDM2A_MOUSE Lysine-specific demethylase 2A OS=Mus musculus OX=10090 GN=Kdm2a PE=1 SV=2	P59997	422	422	S	LGKACRSLPSLKKTLSGDSSSDSTRGSHNGQ	92.781	63.091	T(0.016)LS(0.981)GDS(0.002)S(0.001)SDSTR	T(-17.83)LS(17.83)GDS(-26.64)S(-32.53)S(-38.08)DS(-38.08)T(-38.08)R	3	2	0.42348	13701.8	11975.9	12753.8	12810.5	6415.93	7362.78	8348.27	7375.66	1.73686	0.00191051
Q62101	Serine/threonine-protein kinase D1	Prkd1	102.04	918	Q62101;Q8K1Y2	752;738	KPCD1_MOUSE Serine/threonine-protein kinase D1 OS=Mus musculus OX=10090 GN=Prkd1 PE=1 SV=2;KPCD3_MOUSE Serine/threonine-protein kinase D3 OS=Mus musculus OX=10090 GN=Prkd3 PE=1 SV=1	Q62101;Q8K1Y2	752;738	752	T	ARIIGEKSFRRSVVGTPAYLAPEVLRNKGYN;ARIIGEKSFRRSVVGTPAYLAPEVLRSKGYN	135.02	135.02	S(0.259)VVGT(0.741)PAYLAPEVLR	S(-4.56)VVGT(4.56)PAY(-49.01)LAPEVLR	5	2	0.13339	18576	12650.1	12051.5	14425.9	7916.27	8242.65	8830.25	8329.72	1.73186	0.0439495
P17095	High mobility group protein HMG-I/HMG-Y	Hmga1	11.614	107	P17095	9	HMGA1_MOUSE High mobility group protein HMG-I/HMG-Y OS=Mus musculus OX=10090 GN=Hmga1 PE=1 SV=4	P17095	9	9	S	_______MSESGSKSSQPLASKQEKDGTEKR	92.445	79.311	S(0.035)S(0.965)QPLASK	S(-14.4)S(14.4)QPLAS(-50.66)K	2	2	0.038472	55060.9	48946.7	51647.5	51885	30401.2	26453.3	33091.7	29982.1	1.73053	0.00111366
Q9R0U0	Serine/arginine-rich splicing factor 10	Srsf10	31.3	262	Q9R0U0	121	SRS10_MOUSE Serine/arginine-rich splicing factor 10 OS=Mus musculus OX=10090 GN=Srsf10 PE=1 SV=2	Q9R0U0	121	121	S	SSSRYDDYDRYRRSRSRSYERRRSRSRSFDY	51.979	51.979	S(0.368)RS(0.632)RS(0.998)Y(0.002)ER	S(-2.35)RS(2.35)RS(27.02)Y(-27.02)ER	3	2	0.030761	7377.09	6372.42	6599.23	6782.92	3337.48	5262.29	3336.87	3978.88	1.70473	0.0168402
Q8BSQ9	Protein polybromo-1	Pbrm1	187.19	1634	Q8BSQ9	948	PB1_MOUSE Protein polybromo-1 OS=Mus musculus OX=10090 GN=Pbrm1 PE=1 SV=4	Q8BSQ9	948	948	S	DSSGTTGLSGLHRTYSQDCSFKNSMYHVGDY	115.29	70.488	T(0.003)YS(0.996)QDCSFK	T(-24.61)Y(-41.02)S(24.61)QDCS(-36.53)FK	3	2	-2.6355	98767.7	91508.3	82505.4	90927.1	53094.9	52359.2	54707.4	53387.2	1.70316	0.00139147
A2ASS6	Titin	Ttn	3906.4	35213	A2ASS6	1424	TITIN_MOUSE Titin OS=Mus musculus OX=10090 GN=Ttn PE=1 SV=1	A2ASS6	1424	1424	S	PRSLSRSPIRMSPAMSPARMSPARMSPARMS	33.875	33.875	MS(0.545)PARMS(0.455)PAR	MS(0.79)PARMS(-0.79)PAR	2	2	-1.8701	1530.34	1420.92	1240.36	1397.2	608.289	1019.35	835.356	820.999	1.70183	0.0168198
Q8CI71	Syndetin	Vps50	111.17	964	Q8CI71	15	VPS50_MOUSE Syndetin OS=Mus musculus OX=10090 GN=Vps50 PE=1 SV=2	Q8CI71	15	15	S	_MQKIKSLMTRQGLKSPPESLNDLGAFESLR	34.418	34.418	QGLKS(0.976)PPES(0.024)LNDLGAFESLR	QGLKS(16.12)PPES(-16.12)LNDLGAFES(-33.15)LR	5	3	0.28984	5034.19	5591.64	4003.45	4876.43	2641.18	3154.58	2971.94	2922.57	1.66854	0.0161747
P20357	Microtubule-associated protein 2	Map2	199.13	1828	P20357	1596	MTAP2_MOUSE Microtubule-associated protein 2 OS=Mus musculus OX=10090 GN=Map2 PE=1 SV=2	P20357	1596	1596	T	TRSEPIRRAGKSGTSTPTTPGSTAITPGTPP	52.276	41.89	S(0.076)GT(0.089)S(0.229)T(0.592)PT(0.452)T(0.177)PGS(0.126)T(0.116)AIT(0.034)PGT(0.095)PPS(0.005)Y(0.001)S(0.004)S(0.004)R	S(-9.84)GT(-9.05)S(-4.64)T(4.64)PT(4.64)T(-4.64)PGS(-5.93)T(-6.35)AIT(-12.11)PGT(-7.31)PPS(-21.92)Y(-32.07)S(-24.44)S(-24.33)R	5	3	0.25266	3036.41	3665.48	2531.24	3077.71	1468.11	1977.15	2301.74	1915.67	1.6066	0.0464947
O88935	Synapsin-1	Syn1	74.096	706	O88935	448	SYN1_MOUSE Synapsin-1 OS=Mus musculus OX=10090 GN=Syn1 PE=1 SV=2	O88935	448	448	T	HSQSSSPGALTLGRQTSQQPAGPPAQQRPPP	36.084	36.084	QT(0.533)S(0.467)QQPAGPPAQQRPPPQGGPPQPGPGPQR	QT(0.58)S(-0.58)QQPAGPPAQQRPPPQGGPPQPGPGPQR	2	4	-0.82641	1708.46	2143.74	2010.47	1954.22	1377.7	980.534	1298.98	1219.07	1.60304	0.0142153
P16014	Secretogranin-1	Chgb	77.968	677	P16014	229	SCG1_MOUSE Secretogranin-1 OS=Mus musculus OX=10090 GN=Chgb PE=1 SV=2	P16014	229	229	S	ARADAHSMELEEKTHSREQSSQESGEETRRQ	43.534	38.267	T(0.17)HS(0.815)REQS(0.572)S(0.572)QES(0.8)GEET(0.071)RR	T(-6.91)HS(6.91)REQS(0)S(0)QES(3.92)GEET(-12.45)RR	3	3	0.29556	8169.79	8841.28	6566.52	7859.2	4417.09	5814.66	4494.21	4908.65	1.60109	0.0221791
Q9R0U0	Serine/arginine-rich splicing factor 10	Srsf10	31.3	262	Q9R0U0	123	SRS10_MOUSE Serine/arginine-rich splicing factor 10 OS=Mus musculus OX=10090 GN=Srsf10 PE=1 SV=2	Q9R0U0	123	123	S	SRYDDYDRYRRSRSRSYERRRSRSRSFDYNY	51.979	51.979	S(0.368)RS(0.632)RS(0.998)Y(0.002)ER	S(-2.35)RS(2.35)RS(27.02)Y(-27.02)ER	5	2	0.030761	27476.5	23544.8	26256.8	25759.4	15715.4	20633.8	12138	16162.4	1.59379	0.024354
Q920R0	Alsin	Als2	182.56	1651	Q920R0	504	ALS2_MOUSE Alsin OS=Mus musculus OX=10090 GN=Als2 PE=1 SV=3	Q920R0	504	504	T	LLRKAARVKTRTVVLTPTYSGEADALLPSLR	96.903	96.903	T(0.007)VVLT(0.859)PT(0.133)YS(0.001)GEADALLPSLR	T(-20.69)VVLT(8.11)PT(-8.11)Y(-39.89)S(-31.48)GEADALLPS(-84.24)LR	5	3	-0.22852	2091.14	2421.15	2415.51	2309.27	956.437	1874.61	1532.61	1454.55	1.58761	0.0417702
Q6PEM6	GRAM domain-containing protein 2B	Gramd2b	49.272	445	Q6PEM6	304	GRM2B_MOUSE GRAM domain-containing protein 2B OS=Mus musculus OX=10090 GN=Gramd2b PE=1 SV=2	Q6PEM6	304	304	T	PESENSRDFHVTESQTVLNVTKGETKPPRTD	60.55	60.55	DFHVT(0.017)ES(0.398)QT(0.584)VLNVT(0.001)K	DFHVT(-15.29)ES(-1.66)QT(1.66)VLNVT(-30.64)K	9	3	0.99327	3280.23	3094.31	2582.93	2985.83	1395.67	1950.21	2372.52	1906.13	1.56643	0.0371938
Q3TZZ7	Extended synaptotagmin-2	Esyt2	94.138	845	Q3TZZ7	679	ESYT2_MOUSE Extended synaptotagmin-2 OS=Mus musculus OX=10090 GN=Esyt2 PE=1 SV=1	Q3TZZ7	679	679	S	LLASPSHIAAKEPTPSIASDISLPIATQELR	34.459	34.459	EPT(0.199)PS(0.761)IAS(0.03)DIS(0.009)LPIAT(0.001)QELR	EPT(-5.82)PS(5.82)IAS(-14.02)DIS(-19.45)LPIAT(-31.45)QELR	5	3	-0.47544	1658.04	1980.3	1813.91	1817.42	825.14	1224.38	1436.64	1162.05	1.56397	0.0315261
P26040	Ezrin	Ezr	69.406	586	P26040	535	EZRI_MOUSE Ezrin OS=Mus musculus OX=10090 GN=Ezr PE=1 SV=3	P26040	535	535	S	EAEKNERVQRQLLTLSNELSQARDENKRTHN	60.918	60.918	QLLT(0.019)LS(0.975)NELS(0.006)QAR	QLLT(-17.13)LS(17.13)NELS(-21.78)QAR	6	3	-0.32671	6715.35	8151.47	6302.71	7056.51	4800.36	4810.34	3950.51	4520.4	1.56104	0.0156738
Q91YR1	Twinfilin-1	Twf1	40.079	350	Q91YR1	143	TWF1_MOUSE Twinfilin-1 OS=Mus musculus OX=10090 GN=Twf1 PE=1 SV=2	Q91YR1	143	143	S	DVSLHGYKKYLLSQSSPAPLTAAEEELRQIK	132.83	132.83	YLLS(0.002)QS(0.117)S(0.88)PAPLTAAEEELR	Y(-74.75)LLS(-25.62)QS(-8.75)S(8.75)PAPLT(-60.24)AAEEELR	7	3	-0.92207	4193.01	3296.38	2865.36	3451.59	1841.32	2354.6	2456.91	2217.61	1.55644	0.0470078
Q61235	Beta-2-syntrophin	Sntb2	56.381	520	Q61235	109	SNTB2_MOUSE Beta-2-syntrophin OS=Mus musculus OX=10090 GN=Sntb2 PE=1 SV=2	Q61235	109	109	S	RRVRVVKQEAGGLGISIKGGRENRMPILISK	46.926	46.926	QEAGGLGIS(1)IK	QEAGGLGIS(46.93)IK	9	3	0.15016	3756.05	2878.41	2792.54	3142.33	1797.42	2252.91	2089.23	2046.52	1.53545	0.0308831
Q6NSW3	A-kinase anchor protein SPHKAP	Sphkap	185.09	1687	Q6NSW3	353	SPKAP_MOUSE A-kinase anchor protein SPHKAP OS=Mus musculus OX=10090 GN=Sphkap PE=1 SV=2	Q6NSW3	353	353	S	IPRDAYLSMVKKDVLSPCSVLSEQGGSHRDH	61.165	61.165	DVLS(0.94)PCS(0.06)VLSEQGGSHR	DVLS(11.94)PCS(-11.94)VLS(-46.08)EQGGS(-56.44)HR	4	3	-0.62963	3343.54	3607.69	2992.72	3314.65	1530.24	2501.05	2481.62	2170.97	1.52681	0.035535
E9Q6J5	Biorientation of chromosomes in cell division protein 1-like 1	Bod1l	327.45	3032	E9Q6J5	237	BD1L1_MOUSE Biorientation of chromosomes in cell division protein 1-like 1 OS=Mus musculus OX=10090 GN=Bod1l PE=1 SV=1	E9Q6J5	237	237	S	MSNAKVSERTSRKLSSQPSTDVSTDKERGSE	58.864	58.864	KLS(0.212)S(0.719)QPS(0.063)T(0.002)DVS(0.004)T(0.001)DK	KLS(-5.31)S(5.31)QPS(-10.58)T(-25.03)DVS(-22.97)T(-29.37)DK	4	3	-0.25495	9042.51	9315.74	7487.39	8615.21	4749.99	6259.84	5953.53	5654.45	1.52361	0.0155782
Q80TR8	DDB1- and CUL4-associated factor 1	Dcaf1	168.93	1506	Q80TR8	978	DCAF1_MOUSE DDB1- and CUL4-associated factor 1 OS=Mus musculus OX=10090 GN=Dcaf1 PE=1 SV=4	Q80TR8	978	978	S	PSPCNGRKIRVLRQKSDHGAYSQSPAIKKQL	97.271	97.271	QKS(1)DHGAYSQSPAIK	QKS(41.68)DHGAY(-69.18)S(-41.68)QS(-64.35)PAIK	3	4	1.0783	49313.7	35642.1	47021.7	43992.5	28251.8	28223.7	30748.7	29074.7	1.51308	0.0257779
Q9QZQ1	Afadin	Afdn	206.5	1820	Q9QZQ1	1722	AFAD_MOUSE Afadin OS=Mus musculus OX=10090 GN=Afdn PE=1 SV=3	Q9QZQ1	1722	1722	S	QRNASYLKTQVLSPDSLFTAKFVAYDEEEED	43.308	43.308	T(0.002)QVLS(0.029)PDS(0.94)LFT(0.029)AK	T(-27.17)QVLS(-15.1)PDS(15.1)LFT(-15.1)AK	8	2	-1.1349	3383.04	4211.21	3198.21	3597.49	1897.1	2756.55	2496.61	2383.42	1.50938	0.0392199
Q9Z2D6	Methyl-CpG-binding protein 2	Mecp2	52.307	484	Q9Z2D6	295	MECP2_MOUSE Methyl-CpG-binding protein 2 OS=Mus musculus OX=10090 GN=Mecp2 PE=1 SV=1	Q9Z2D6	295	295	S	AAEAKKKAVKESSIRSVHETVLPIKKRKTRE	85.288	85.288	S(0.999)VHET(0.001)VLPIK	S(29.06)VHET(-29.06)VLPIK	1	3	0.60869	13229.3	9281.66	11900.5	11470.5	7218	6850.5	9069.41	7712.64	1.48724	0.0493973
Q69ZS7	HBS1-like protein	Hbs1l	75.1	682	Q69ZS7	150	HBS1L_MOUSE HBS1-like protein OS=Mus musculus OX=10090 GN=Hbs1l PE=1 SV=2	Q69ZS7	150	150	S	GQPSKGKSVISRSSQSESEIVPKVAKMTVSG	67.456	67.456	S(0.021)S(0.021)QS(0.921)ES(0.038)EIVPK	S(-16.44)S(-16.44)QS(13.89)ES(-13.89)EIVPK	4	2	0.36257	12729.3	10649.9	9114.68	10831.3	7225.31	7965.79	6675.16	7288.76	1.48603	0.0333628
Q9JKM7	Ras-related protein Rab-37	Rab37	24.656	223	Q9JKM7	19	RAB37_MOUSE Ras-related protein Rab-37 OS=Mus musculus OX=10090 GN=Rab37 PE=1 SV=2	Q9JKM7	19	19	S	TPGAATAGDGEAPERSPPFSPNYDLTGKVML	66.595	66.595	S(0.773)PPFS(0.224)PNY(0.003)DLTGK	S(5.38)PPFS(-5.38)PNY(-24.26)DLT(-40.06)GK	1	2	-0.011125	8562.6	9402.87	7171.81	8379.09	6344.49	4801.49	5803.72	5649.9	1.48305	0.0261691
P28738	Kinesin heavy chain isoform 5C	Kif5c	109.27	956	P28738	918	KIF5C_MOUSE Kinesin heavy chain isoform 5C OS=Mus musculus OX=10090 GN=Kif5c PE=1 SV=3	P28738	918	918	S	IKEAVRAKNMARRAHSAQIAKPIRPGHYPAS	39.848	39.848	AHS(1)AQIAK	AHS(39.85)AQIAK	3	3	0.47016	6752.39	4960.29	5539.62	5750.77	4356.1	3580.91	3730.74	3889.25	1.47863	0.0324176
O88487	Cytoplasmic dynein 1 intermediate chain 2	Dync1i2	68.393	612	O88487	81	DC1I2_MOUSE Cytoplasmic dynein 1 intermediate chain 2 OS=Mus musculus OX=10090 GN=Dync1i2 PE=1 SV=1	O88487	81	81	S	SMGLTTDSPIVPPPMSPSSKSVSTPSEAGSQ	65.57	65.57	EAEALLQSMGLT(0.043)T(0.043)DS(0.043)PIVPPPMS(0.785)PS(0.069)S(0.016)K	EAEALLQS(-32.02)MGLT(-12.6)T(-12.6)DS(-12.6)PIVPPPMS(10.54)PS(-10.54)S(-16.88)K	23	4	-0.49187	11924.8	15943.8	12156.2	13341.6	8381.61	8142.11	10627.1	9050.26	1.47417	0.0480646
Q6PDG8	Vacuolar fusion protein MON1 homolog A	Mon1a	62.131	556	Q6PDG8	31	MON1A_MOUSE Vacuolar fusion protein MON1 homolog A OS=Mus musculus OX=10090 GN=Mon1a PE=1 SV=3	Q6PDG8	31	31	S	GTLAPSNGQSVERAESPTPGLTQGTEPGAGQ	88.544	45.748	AES(0.752)PT(0.241)PGLT(0.003)QGT(0.003)EPGAGQEGAMFVHTR	AES(4.95)PT(-4.95)PGLT(-23.51)QGT(-23.51)EPGAGQEGAMFVHT(-44.46)R	3	3	-0.055898	9534.8	12886.1	10113.9	10844.9	6803.16	7735.88	7618.68	7385.91	1.46833	0.0323493
P70372	ELAV-like protein 1	Elavl1	36.169	326	P70372	202	ELAV1_MOUSE ELAV-like protein 1 OS=Mus musculus OX=10090 GN=Elavl1 PE=1 SV=2	P70372	202	202	S	PNQNKNMALLSQLYHSPARRFGGPVHHQAQR	94.569	94.569	NMALLS(0.001)QLY(0.002)HS(0.997)PAR	NMALLS(-30.05)QLY(-26.61)HS(26.61)PAR	11	3	-0.96383	4841.79	4751.35	4570.2	4721.11	3273.4	2758.17	3622.72	3218.09	1.46705	0.00466888
P42669	Transcriptional activator protein Pur-alpha	Pura	34.883	321	P42669	181	PURA_MOUSE Transcriptional activator protein Pur-alpha OS=Mus musculus OX=10090 GN=Pura PE=1 SV=1	P42669	181	181	S	FLRIRQTVNRGPGLGSTQGQTIALPAQGLIE	156.73	68.835	GPGLGS(0.779)T(0.217)QGQT(0.003)IALPAQGLIEFR	GPGLGS(5.54)T(-5.54)QGQT(-23.76)IALPAQGLIEFR	6	4	1.1143	7597.36	6313.1	6345.32	6751.93	3539.14	4908.11	5607.85	4685.03	1.44117	0.0491879
P24529	Tyrosine 3-monooxygenase	Th	55.992	498	P24529	31	TY3H_MOUSE Tyrosine 3-monooxygenase OS=Mus musculus OX=10090 GN=Th PE=1 SV=3	P24529	31	31	S	RAVSEQDTKQAEAVTSPRFIGRRQSLIEDAR	90.913	90.913	QAEAVT(0.034)S(0.966)PR	QAEAVT(-14.58)S(14.58)PR	7	2	2.0848	29132.8	23119.2	27275.8	26509.2	16441.2	19411.1	19499.3	18450.5	1.43677	0.0168728
Q6A065	Centrosomal protein of 170 kDa	Cep170	175.05	1588	Q6A065	238	CE170_MOUSE Centrosomal protein of 170 kDa OS=Mus musculus OX=10090 GN=Cep170 PE=1 SV=2	Q6A065	238	238	S	AAASEEALFPFCREPSYFEIPTKEFQQPSQI	42.809	42.809	EPS(0.997)Y(0.003)FEIPTK	EPS(25)Y(-25)FEIPT(-39.05)K	3	3	0.46437	1005.92	1193.23	960.063	1053.07	666.956	768.424	784.101	739.827	1.4234	0.017466
Q9JKF1	Ras GTPase-activating-like protein IQGAP1	Iqgap1	188.74	1657	Q9JKF1	1540	IQGA1_MOUSE Ras GTPase-activating-like protein IQGAP1 OS=Mus musculus OX=10090 GN=Iqgap1 PE=1 SV=2	Q9JKF1	1540	1540	S	DYYKSYIKTCLDNLASKGKVSKKPREMKGKK	55.401	55.401	TCLDNLAS(1)K	T(-45.45)CLDNLAS(45.45)K	8	2	-0.036098	5536.56	5834.41	4463.76	5278.25	3393.45	3892.87	3859.55	3715.29	1.42068	0.0248587
P08775	DNA-directed RNA polymerase II subunit RPB1	Polr2a	217.17	1970	P08775	1815	RPB1_MOUSE DNA-directed RNA polymerase II subunit RPB1 OS=Mus musculus OX=10090 GN=Polr2a PE=1 SV=3	P08775	1815	1815	S	TSPSYSPSSPRYTPQSPTYTPSSPSYSPSSP	63.033	63.033	Y(0.001)T(0.032)PQS(0.692)PT(0.15)Y(0.013)T(0.039)PS(0.014)S(0.014)PS(0.014)Y(0.013)S(0.014)PS(0.003)S(0.003)PS(0.001)YSPTSPK	Y(-30.32)T(-13.41)PQS(6.65)PT(-6.65)Y(-17.42)T(-12.45)PS(-17.08)S(-17.08)PS(-17.08)Y(-17.42)S(-17.08)PS(-23.57)S(-23.57)PS(-29.77)Y(-35.89)S(-41.15)PT(-50.83)S(-54.85)PK	5	4	0.21282	8117.29	10320.7	7760.98	8732.98	6337.29	6286.06	5963.99	6195.78	1.4095	0.0349698
Q68FH0	Plakophilin-4	Pkp4	131.55	1190	Q68FH0	437	PKP4_MOUSE Plakophilin-4 OS=Mus musculus OX=10090 GN=Pkp4 PE=1 SV=1	Q68FH0	437	437	S	PVYRSPNHGTVELQGSQTALYRTGSVGIGNL	76.807	70.917	SPNHGTVELQGS(0.821)QT(0.179)ALYR	S(-59.49)PNHGT(-41.34)VELQGS(6.62)QT(-6.62)ALY(-43.65)R	12	3	-0.0025582	7253	9073.16	6889.76	7738.64	5304.44	5640.31	5546.3	5497.01	1.40779	0.0304174
Q9JJG0	Transforming acidic coiled-coil-containing protein 2	Tacc2	124.13	1149	Q9JJG0	716	TACC2_MOUSE Transforming acidic coiled-coil-containing protein 2 OS=Mus musculus OX=10090 GN=Tacc2 PE=1 SV=2	Q9JJG0	716	716	S	SDLSNFVNETKFNSPSEELDYRNSYEIEYME	128.54	128.54	FNS(0.5)PS(0.5)EELDYR	FNS(0)PS(0)EELDY(-52.08)R	5	2	-0.45108	13450.1	16140.5	12458.9	14016.5	8456.51	11676.9	9805.68	9979.7	1.4045	0.048911
Q80YV2	Nuclear-interacting partner of ALK	Zc3hc1	55.196	501	Q80YV2	334	NIPA_MOUSE Nuclear-interacting partner of ALK OS=Mus musculus OX=10090 GN=Zc3hc1 PE=1 SV=1	Q80YV2	334	334	S	ESPRRMMTRSQDATVSPGSEQSEKSPGPIVS	72.772	72.772	S(0.006)QDAT(0.169)VS(0.819)PGS(0.005)EQSEK	S(-21.55)QDAT(-6.85)VS(6.85)PGS(-21.9)EQS(-34.4)EK	7	3	-0.28461	5239.19	4910.56	4241.89	4797.21	3207.15	3218.22	3836.47	3420.61	1.40244	0.0186545
Q6NSW3	A-kinase anchor protein SPHKAP	Sphkap	185.09	1687	Q6NSW3	54	SPKAP_MOUSE A-kinase anchor protein SPHKAP OS=Mus musculus OX=10090 GN=Sphkap PE=1 SV=2	Q6NSW3	54	54	S	ITACKKVLRSNSLLESTDYWLQNQRTPCQIG	186.85	186.85	SNS(0.402)LLES(0.581)T(0.017)DYWLQNQR	S(-34.48)NS(-1.6)LLES(1.6)T(-15.39)DY(-63.18)WLQNQR	7	2	0.24736	5128.8	4717.45	5272.36	5039.54	3257.56	3634.05	3906.28	3599.3	1.40014	0.00457301
O70305	Ataxin-2	Atxn2	136.48	1285	O70305	828	ATX2_MOUSE Ataxin-2 OS=Mus musculus OX=10090 GN=Atxn2 PE=1 SV=1	O70305	828	828	S	FIDSSSSSSNCTSGSSKTNSPSISPSMLSNA	55.988	44.312	DSFIDS(0.003)S(0.003)S(0.003)S(0.002)S(0.002)S(0.003)NCT(0.003)S(0.006)GS(0.25)S(0.726)K	DS(-37.59)FIDS(-24.11)S(-23.89)S(-23.89)S(-25.53)S(-25.53)S(-24.11)NCT(-24.11)S(-20.78)GS(-4.63)S(4.63)K	18	3	-0.23664	2160.28	2948.91	2470.66	2526.62	1781.13	1795.44	1859.93	1812.17	1.39425	0.0363065
P33611	DNA polymerase alpha subunit B	Pola2	66.213	600	P33611	126	DPOA2_MOUSE DNA polymerase alpha subunit B OS=Mus musculus OX=10090 GN=Pola2 PE=1 SV=2	P33611	126	126	S	SSYTTPSKGPLKRVSSTPETPLTKRSVAARS	79.82	79.82	VS(0.103)S(0.881)T(0.016)PETPLTK	VS(-9.33)S(9.33)T(-17.41)PET(-48.22)PLT(-57.35)K	3	2	0.33129	10808.1	10841.4	9773.26	10474.2	7468.42	8149.66	6969.63	7529.24	1.39114	0.0038526
Q04447	Creatine kinase B-type	Ckb	42.713	381	Q04447	322	KCRB_MOUSE Creatine kinase B-type OS=Mus musculus OX=10090 GN=Ckb PE=1 SV=1	Q04447	322	322	T	KFSEVLKRLRLQKRGTGGVDTAAVGGVFDVS	33.794	33.794	RGT(0.912)GGVDT(0.088)AAVGGVFDVSNADR	RGT(10.15)GGVDT(-10.15)AAVGGVFDVS(-32.72)NADR	3	3	-1.1411	4562.89	5026.67	4021.67	4537.08	3696.61	3038.76	3052.12	3262.5	1.39068	0.0245541
Q9QXZ0	Microtubule-actin cross-linking factor 1	Macf1	831.87	7354	Q9QXZ0	4129	MACF1_MOUSE Microtubule-actin cross-linking factor 1 OS=Mus musculus OX=10090 GN=Macf1 PE=1 SV=2	Q9QXZ0	4129	4129	S	LANNMKLKQDIARQKSSLEATHDMVTRFMET	49.865	49.865	QKS(0.942)S(0.055)LEAT(0.002)HDMVTR	QKS(12.31)S(-12.31)LEAT(-26.14)HDMVT(-38.17)R	3	3	-3.5702	11442.7	14719.3	12491.5	12884.5	8614.32	10419.9	9038.4	9357.54	1.37691	0.0335493
P70188	Kinesin-associated protein 3	Kifap3	91.29	793	P70188	60	KIFA3_MOUSE Kinesin-associated protein 3 OS=Mus musculus OX=10090 GN=Kifap3 PE=1 SV=1	P70188	60	60	S	MLGERKECQKIIRLKSLNANTDITSLARKVV	56.684	40.779	LKS(0.996)LNANT(0.002)DIT(0.001)S(0.001)LAR	LKS(27.61)LNANT(-27.61)DIT(-29.73)S(-29.26)LAR	3	3	0.097437	43114.4	34432.5	31660.9	36402.6	26330.3	25941.2	27083.9	26451.8	1.37619	0.0454319
Q5I1X5	RelA-associated inhibitor	Ppp1r13l	88.975	824	Q5I1X5	105	IASPP_MOUSE RelA-associated inhibitor OS=Mus musculus OX=10090 GN=Ppp1r13l PE=1 SV=1	Q5I1X5	105	105	S	TDGIEARFGRSESAPSLHPYSPLSPKGRPSS	83.894	83.894	S(0.083)ES(0.353)APS(0.564)LHPYSPLSPK	S(-8.33)ES(-2.04)APS(2.04)LHPY(-31.64)S(-39.09)PLS(-56.31)PK	6	3	1.3058	3721.08	4262.81	3607.49	3863.79	2785.48	2883.57	2803.94	2824.33	1.36804	0.00705507
Q6ZPJ3	(E3-independent) E2 ubiquitin-conjugating enzyme UBE2O	Ube2o	140.83	1288	Q6ZPJ3	394	UBE2O_MOUSE (E3-independent) E2 ubiquitin-conjugating enzyme UBE2O OS=Mus musculus OX=10090 GN=Ube2o PE=1 SV=3	Q6ZPJ3	394	394	S	KKVKRLLKKQVVRIMSCTPDTQCPRDHSMED	156.36	65.495	IMS(0.945)CT(0.055)PDTQCPR	IMS(12.36)CT(-12.36)PDT(-45.8)QCPR	3	3	-0.37064	36696.7	31130	29928.3	32585	22977.7	23544.8	25154.7	23892.4	1.36382	0.0164119
P51432	1-phosphatidylinositol 4,5-bisphosphate phosphodiesterase beta-3	Plcb3	139.49	1234	P51432	537	"PLCB3_MOUSE 1-phosphatidylinositol 4,5-bisphosphate phosphodiesterase beta-3 OS=Mus musculus OX=10090 GN=Plcb3 PE=1 SV=2"	P51432	537	537	S	GEEVGLEKTSLEPQKSLGEESLSREPNVPMP	57.496	43.116	T(0.002)S(0.002)LEPQKS(0.994)LGEES(0.001)LS(0.001)R	T(-27.87)S(-27.87)LEPQKS(27.87)LGEES(-28.81)LS(-28.81)R	8	3	0.98627	10096.8	10430.2	9133.62	9886.89	6535.5	7303.23	8018.16	7285.63	1.35704	0.0108358
O88796	Ribonuclease P protein subunit p30	Rpp30	29.473	268	O88796	251	RPP30_MOUSE Ribonuclease P protein subunit p30 OS=Mus musculus OX=10090 GN=Rpp30 PE=1 SV=1	O88796	251	251	S	KTAFGIISTVKKPRPSEADDESLPVCKKAKC	65.47	65.47	KPRPS(1)EADDESLPVCK	KPRPS(35.05)EADDES(-35.05)LPVCK	5	4	0.40529	3473.42	3753.46	2985.71	3404.2	2182.04	2652.98	2697.37	2510.8	1.35582	0.0326149
Q3U182	CREB-regulated transcription coactivator 2	Crtc2	73.215	692	Q3U182	612	CRTC2_MOUSE CREB-regulated transcription coactivator 2 OS=Mus musculus OX=10090 GN=Crtc2 PE=1 SV=2	Q3U182	612	612	S	HVLNHQNLTHCSRHGSGPNIILTGDSSPGFS	64.152	64.152	HGS(1)GPNIILTGDSSPGFSK	HGS(41.25)GPNIILT(-41.25)GDS(-46.09)S(-45.61)PGFS(-62.72)K	3	3	0.749	11632.9	13665.4	12566.9	12621.7	8513.6	9860.37	9553.86	9309.27	1.35582	0.00978262
Q8C419	Probable G-protein coupled receptor 158	Gpr158	134.42	1200	Q8C419	764	GP158_MOUSE Probable G-protein coupled receptor 158 OS=Mus musculus OX=10090 GN=Gpr158 PE=1 SV=2	Q8C419	764	764	T	GLGRSIMRRITEIPETVSRQCSKEDKEGTDH	69.721	69.721	ITEIPET(0.919)VS(0.081)R	IT(-58.8)EIPET(10.52)VS(-10.52)R	7	2	-0.76777	7411.24	7585.94	6646.23	7214.47	4920.27	5798.68	5252.66	5323.87	1.35512	0.00804083
O70400	PDZ and LIM domain protein 1	Pdlim1	35.774	327	O70400	144	PDLI1_MOUSE PDZ and LIM domain protein 1 OS=Mus musculus OX=10090 GN=Pdlim1 PE=1 SV=4	O70400	144	144	S	ASPAPSTRVITNQYNSPTGLYSSENISNFNN	104.31	91.398	VITNQYNS(0.955)PT(0.043)GLYS(0.001)S(0.001)ENISNFNNAVESK	VIT(-37.53)NQY(-47.46)NS(13.47)PT(-13.47)GLY(-32.93)S(-32.35)S(-32.35)ENIS(-38.57)NFNNAVES(-73.53)K	8	4	-1.0039	13170.1	14979.6	11125.4	13091.7	10352.3	9844.4	8797.59	9664.77	1.35458	0.0465369
Q5SVL6	Rap1 GTPase-activating protein 2	Rap1gap2	78.253	712	Q5SVL6	525	RPGP2_MOUSE Rap1 GTPase-activating protein 2 OS=Mus musculus OX=10090 GN=Rap1gap2 PE=1 SV=1	Q5SVL6	525	525	S	GGIVHNSMEVTKTTFSPPVAAATAKNQSRSP	84.297	84.297	T(0.001)T(0.001)FS(0.998)PPVAAATAK	T(-29.1)T(-29.1)FS(29.1)PPVAAAT(-54.49)AK	4	2	0.095563	18118.5	21926.8	17002.3	19015.9	14784.3	12757.2	14724.7	14088.7	1.34972	0.0392504
Q9CUS9	Signal peptide peptidase-like 3	Sppl3	42.26	384	Q9CUS9	379	SPPL3_MOUSE Signal peptide peptidase-like 3 OS=Mus musculus OX=10090 GN=Sppl3 PE=1 SV=3	Q9CUS9	379	379	S	LRRMWSEPFHSKSSSSRFLEV__________	47.706	47.706	SS(0.001)S(0.143)S(0.855)RFLEV	S(-33.49)S(-28.75)S(-7.77)S(7.77)RFLEV	4	2	3.7625	28490.4	23752.2	28616.1	26952.9	19569.9	20173	20388.4	20043.7	1.3447	0.0129866
Q6PEM6	GRAM domain-containing protein 2B	Gramd2b	49.272	445	Q6PEM6	300	GRM2B_MOUSE GRAM domain-containing protein 2B OS=Mus musculus OX=10090 GN=Gramd2b PE=1 SV=2	Q6PEM6	300	300	T	GSQTPESENSRDFHVTESQTVLNVTKGETKP	46.159	46.159	DFHVT(0.511)ES(0.415)QT(0.074)VLNVTK	DFHVT(0.9)ES(-0.9)QT(-8.39)VLNVT(-33.67)K	5	3	0.684	3542.78	3025.46	3283.49	3283.91	2696.38	2402.32	2265.58	2454.76	1.33777	0.0133889
E9Q6J5	Biorientation of chromosomes in cell division protein 1-like 1	Bod1l	327.45	3032	E9Q6J5	236	BD1L1_MOUSE Biorientation of chromosomes in cell division protein 1-like 1 OS=Mus musculus OX=10090 GN=Bod1l PE=1 SV=1	E9Q6J5	236	236	S	EMSNAKVSERTSRKLSSQPSTDVSTDKERGS	64.522	64.522	KLS(0.932)S(0.067)QPS(0.001)TDVSTDKER	KLS(11.46)S(-11.46)QPS(-29.51)T(-35.05)DVS(-47.59)T(-47.15)DKER	3	4	0.095058	37218.6	37491.9	29748.1	34819.5	23445.5	26772.4	27874	26030.6	1.33764	0.0373757
Q52KI8	Serine/arginine repetitive matrix protein 1	Srrm1	106.86	946	Q52KI8	793	SRRM1_MOUSE Serine/arginine repetitive matrix protein 1 OS=Mus musculus OX=10090 GN=Srrm1 PE=1 SV=2	Q52KI8	793	793	S	ASPSPQSVRRVSSSRSVSGSPEPAAKKPPAP	94.767	94.767	S(0.998)VS(0.002)GSPEPAAK	S(27.38)VS(-27.38)GS(-49.92)PEPAAK	1	2	0.10791	4218.35	4231.25	4356.42	4268.67	3555.85	2843.88	3175.27	3191.67	1.33744	0.00688606
P97863	Nuclear factor 1 B-type	Nfib	63.506	570	P97863	311	NFIB_MOUSE Nuclear factor 1 B-type OS=Mus musculus OX=10090 GN=Nfib PE=1 SV=2	P97863	311	311	S	PAAGSRTWHERDQDMSSPTTMKKPEKPLFSS	60.49	60.49	DQDMS(0.59)S(0.388)PT(0.018)T(0.004)MK	DQDMS(1.82)S(-1.82)PT(-15.12)T(-22.19)MK	5	2	0.99184	3411.58	3997.34	3260.22	3556.38	2711.86	2549.9	2739	2666.92	1.33352	0.0186587
Q9QY01	Serine/threonine-protein kinase ULK2	Ulk2	112.88	1037	Q9QY01	528	ULK2_MOUSE Serine/threonine-protein kinase ULK2 OS=Mus musculus OX=10090 GN=Ulk2 PE=1 SV=1	Q9QY01	528	528	S	QTQAPQSLLLGARLQSAPTLTDIYQNKQKLR	103.13	74.141	LQS(0.993)APT(0.007)LTDIYQNK	LQS(21.57)APT(-21.57)LT(-39.23)DIY(-54.46)QNK	3	3	0.15384	8581.07	8213.4	7455.42	8083.3	6083.75	5574.95	6566.35	6075.02	1.33058	0.0101354
O70546	Lysine-specific demethylase 6A	Kdm6a	154.35	1401	O70546	769	KDM6A_MOUSE Lysine-specific demethylase 6A OS=Mus musculus OX=10090 GN=Kdm6a PE=1 SV=2	O70546	769	769	S	VMADAVCSPSHGDSKSPGLLSSDNPQLSALL	56.215	47.204	S(0.915)PGLLS(0.042)S(0.042)DNPQLS(0.001)ALLMGK	S(13.37)PGLLS(-13.37)S(-13.37)DNPQLS(-32.11)ALLMGK	1	3	-0.29491	4617.72	4959.48	4747.84	4775.01	3427.29	3969.36	3407.21	3601.29	1.32592	0.00496972
O08582	GTP-binding protein 1	Gtpbp1	72.3	668	O08582	8	GTPB1_MOUSE GTP-binding protein 1 OS=Mus musculus OX=10090 GN=Gtpbp1 PE=1 SV=2	O08582	8	8	S	________MAAERSRSPVDSPVPASMFAPEP	133.79	65.766	S(0.397)RS(0.505)PVDS(0.092)PVPAS(0.006)MFAPEPSSPGAAR	S(-1.04)RS(1.04)PVDS(-7.39)PVPAS(-18.95)MFAPEPS(-60.51)S(-62.65)PGAAR	3	4	0.38338	3225.45	3631.89	3162.26	3339.87	2271.52	2635.5	2669.18	2525.4	1.32251	0.0138537
Q8VC03	Echinoderm microtubule-associated protein-like 3	Eml3	95.694	897	Q8VC03	884	EMAL3_MOUSE Echinoderm microtubule-associated protein-like 3 OS=Mus musculus OX=10090 GN=Eml3 PE=1 SV=1	Q8VC03	884	884	S	RVLGAGSSGPAPATPSRTPSLSPASSLDV__	105.14	105.14	VLGAGSSGPAPAT(0.5)PS(0.5)R	VLGAGS(-59.14)S(-54.33)GPAPAT(0)PS(0)R	15	2	-0.60815	4960.21	5266.46	4624.84	4950.51	4306.21	3835.92	3097.74	3746.62	1.32133	0.0388384
Q6PAL7	AT-hook DNA-binding motif-containing protein 1	Ahdc1	168.08	1594	Q6PAL7	593	AHDC1_MOUSE AT-hook DNA-binding motif-containing protein 1 OS=Mus musculus OX=10090 GN=Ahdc1 PE=1 SV=1	Q6PAL7	593	593	S	MPEVKKRRRRKQKLASPQPSYAADANDSKAE	62.362	62.362	LAS(0.967)PQPS(0.017)Y(0.016)AADANDSK	LAS(17.63)PQPS(-17.63)Y(-17.8)AADANDS(-56.93)K	3	3	0.077309	9531.25	10760	9118.12	9803.13	7175.09	8298.2	6847.95	7440.41	1.31755	0.0232045
A2AR02	Peptidyl-prolyl cis-trans isomerase G	Ppig	88.324	752	A2AR02	589	PPIG_MOUSE Peptidyl-prolyl cis-trans isomerase G OS=Mus musculus OX=10090 GN=Ppig PE=1 SV=1	A2AR02	589	589	Y	VRSRSHDRDRSRSKEYHRYREQEYRRRGRSR	33.89	33.89	S(0.556)RS(0.483)KEY(0.962)HR	S(0.66)RS(-0.66)KEY(11.31)HR	6	3	-0.61779	30682.9	26791	27905.4	28459.8	17825.5	24988.6	22066.6	21626.9	1.31594	0.045411
Q9Z2D6	Methyl-CpG-binding protein 2	Mecp2	52.307	484	Q9Z2D6	70	MECP2_MOUSE Methyl-CpG-binding protein 2 OS=Mus musculus OX=10090 GN=Mecp2 PE=1 SV=1	Q9Z2D6	70	70	S	EPAEAGKAETSESSGSAPAVPEASASPKQRR	81.477	81.477	AET(0.001)S(0.001)ES(0.01)S(0.046)GS(0.922)APAVPEAS(0.021)ASPK	AET(-31.21)S(-31.71)ES(-19.87)S(-13.03)GS(13.03)APAVPEAS(-16.46)AS(-33.75)PK	9	3	-0.38649	4671.65	4834.62	4645.9	4717.39	3331.95	3507.66	3917.73	3585.78	1.31558	0.0034989
Q9DBR0	A-kinase anchor protein 8	Akap8	76.293	687	Q9DBR0	453	AKAP8_MOUSE A-kinase anchor protein 8 OS=Mus musculus OX=10090 GN=Akap8 PE=1 SV=1	Q9DBR0	453	453	S	NKKIEKRRQELLEKESPKPKPDPFKGIGQEH	35.118	35.118	ES(1)PKPKPDPFK	ES(35.12)PKPKPDPFK	2	4	0.21844	8807.61	7156.51	8636.87	8200.33	6129.55	5728.78	6873.06	6243.8	1.31336	0.0347047
O70496	H(+)/Cl(-) exchange transporter 7	Clcn7	88.712	803	O70496	47	CLCN7_MOUSE H(+)/Cl(-) exchange transporter 7 OS=Mus musculus OX=10090 GN=Clcn7 PE=1 SV=1	O70496	47	47	S	EETPLLNGAGPGARQSHSALFRIGQMNNVEL	72.434	51.268	QS(0.974)HS(0.026)ALFR	QS(15.73)HS(-15.73)ALFR	2	3	0.31261	12474.7	10294.6	11609.6	11459.6	9641.8	8266.29	8298	8735.36	1.31187	0.0249845
P49312	Heterogeneous nuclear ribonucleoprotein A1	Hnrnpa1	34.196	320	P49312	313	ROA1_MOUSE Heterogeneous nuclear ribonucleoprotein A1 OS=Mus musculus OX=10090 GN=Hnrnpa1 PE=1 SV=2	P49312	313	313	S	KPRNQGGYGGSSSSSSYGSGRRF________	56.488	56.488	NQGGYGGS(0.001)S(0.001)S(0.002)S(0.018)S(0.213)S(0.676)YGS(0.09)GR	NQGGY(-48.3)GGS(-31.29)S(-30.28)S(-25.62)S(-15.77)S(-5.02)S(5.02)Y(-34.27)GS(-8.74)GR	13	3	0.37637	1821.8	2127.5	2141.56	2030.29	1701.88	1580.08	1375.73	1552.57	1.3077	0.0276997
Q5DTV4	Probable ribonuclease ZC3H12C	Zc3h12c	99.429	884	Q5DTV4	690	ZC12C_MOUSE Probable ribonuclease ZC3H12C OS=Mus musculus OX=10090 GN=Zc3h12c PE=1 SV=2	Q5DTV4	690	690	S	QPFLQNFHDPLTRVQSYSHEEPKFHPKRPLP	121.04	121.04	VQS(0.879)YS(0.121)HEEPK	VQS(8.61)Y(-78.83)S(-8.61)HEEPK	3	3	0.66001	25641.2	20572.1	22946.4	23053.2	17613.1	18704.3	16584.3	17633.9	1.30733	0.0269121
Q811P8	Rho GTPase-activating protein 32	Arhgap32	229.72	2089	Q811P8	613	RHG32_MOUSE Rho GTPase-activating protein 32 OS=Mus musculus OX=10090 GN=Arhgap32 PE=1 SV=2	Q811P8	613	613	S	LTLEEAQARTQAQVSSPIVTENKYIEVGEGP	49.425	49.425	T(0.011)QAQVS(0.428)S(0.553)PIVT(0.007)ENK	T(-17.04)QAQVS(-1.11)S(1.11)PIVT(-18.88)ENK	7	3	0.33612	6208.65	6432.53	5608.25	6083.14	4545.94	5337.98	4092.27	4658.73	1.30575	0.0316172
Q68FD7	Folliculin-interacting protein 1	Fnip1	130.12	1165	Q68FD7	907	FNIP1_MOUSE Folliculin-interacting protein 1 OS=Mus musculus OX=10090 GN=Fnip1 PE=1 SV=1	Q68FD7	907	907	S	QDSCNACFPQQDQRNSLSILVPHGDKESSDK	73.279	73.279	NS(0.988)LS(0.012)ILVPHGDK	NS(19)LS(-19)ILVPHGDK	2	3	-0.60414	13343.3	11643	10731.1	11905.8	9519.85	8752.25	9101.23	9124.44	1.30483	0.0251207
Q9R0A0	Peroxisomal membrane protein PEX14	Pex14	41.207	376	Q9R0A0	234	PEX14_MOUSE Peroxisomal membrane protein PEX14 OS=Mus musculus OX=10090 GN=Pex14 PE=1 SV=1	Q9R0A0	234	234	S	LKGLLLNRRQFPPSPSAPKIPSWQIPVKSSS	34.532	34.532	QFPPS(0.467)PS(0.533)APK	QFPPS(-0.57)PS(0.57)APK	7	3	-2.3399	5459	4733.63	5442.86	5211.83	3949.06	4176.58	3866.52	3997.39	1.30381	0.00907149
Q8BHJ6	Serine incorporator 5	Serinc5	51.831	461	Q8BHJ6	339	SERC5_MOUSE Serine incorporator 5 OS=Mus musculus OX=10090 GN=Serinc5 PE=2 SV=1	Q8BHJ6	339	339	S	VCISYSCLTSTTRSSSDALQSRYGAPELEVA	129.39	70.412	S(0.2)S(0.054)S(0.746)DALQS(0.001)R	S(-5.72)S(-11.4)S(5.72)DALQS(-30.49)R	3	2	-0.96152	14682.3	11439.1	12181.1	12767.5	9225.76	10309.1	9878.19	9804.34	1.30223	0.0452035
Q6PGL7	WASH complex subunit 2	Washc2	145.31	1334	Q6PGL7	284	WASC2_MOUSE WASH complex subunit 2 OS=Mus musculus OX=10090 GN=Washc2 PE=1 SV=1	Q6PGL7	284	284	S	DIEDIEESAKSKRPTSFADELAARIKGDISN	34.82	34.82	RPT(0.441)S(0.559)FADELAAR	RPT(-1.02)S(1.02)FADELAAR	4	3	-2.5078	4769.65	4503.2	4045.29	4439.38	3919.3	3155.74	3152.68	3409.24	1.30216	0.0359052
P23298	Protein kinase C eta type	Prkch	77.918	683	P23298	675	KPCL_MOUSE Protein kinase C eta type OS=Mus musculus OX=10090 GN=Prkch PE=1 SV=2	P23298	675	675	S	EGHLPMINQDEFRNFSYVSPELQL_______	84.169	44.543	NFS(0.988)YVS(0.012)PELQL	NFS(19.07)Y(-38.24)VS(-19.07)PELQL	3	2	-0.47884	3337.07	3341.39	3503.12	3393.86	2245.15	2869.8	2704.81	2606.58	1.30204	0.0155622
P33611	DNA polymerase alpha subunit B	Pola2	66.213	600	P33611	125	DPOA2_MOUSE DNA polymerase alpha subunit B OS=Mus musculus OX=10090 GN=Pola2 PE=1 SV=2	P33611	125	125	S	LSSYTTPSKGPLKRVSSTPETPLTKRSVAAR	67.997	67.997	VS(0.519)S(0.412)T(0.069)PETPLTK	VS(1.01)S(-1.01)T(-8.77)PET(-46.12)PLT(-62.39)K	2	3	0.63171	13737.1	12366.6	11728.9	12610.9	9979.37	9412.3	9699.75	9697.14	1.30047	0.00903341
Q80YE4	Serine/threonine-protein kinase LMTK1	Aatk	144.61	1365	Q80YE4	718	LMTK1_MOUSE Serine/threonine-protein kinase LMTK1 OS=Mus musculus OX=10090 GN=Aatk PE=1 SV=1	Q80YE4	718	718	S	SYRDDCSSLEQTPRASPEVGHLLSQEDPRDF	47.204	47.204	AS(0.999)PEVGHLLS(0.001)QEDPR	AS(28.37)PEVGHLLS(-28.37)QEDPR	2	3	-3.27	1808.24	1927.77	1602.01	1779.34	1263.15	1480.62	1361.4	1368.39	1.30032	0.0226864
P14733	Lamin-B1	Lmnb1	66.785	588	P14733	303	LMNB1_MOUSE Lamin-B1 OS=Mus musculus OX=10090 GN=Lmnb1 PE=1 SV=3	P14733	303	303	S	NSAREELMESRMRIESLSSQLSNLQKESRAC	49.188	49.188	IES(0.935)LS(0.056)S(0.007)QLS(0.002)NLQK	IES(12.19)LS(-12.19)S(-21.22)QLS(-27.64)NLQK	3	3	-2.0698	1925.13	2201.75	2203.5	2110.12	1725.82	1485.61	1687.57	1633	1.29218	0.015906
Q9QY96	Extracellular calcium-sensing receptor	Casr	120.9	1079	Q9QY96	1062	CASR_MOUSE Extracellular calcium-sensing receptor OS=Mus musculus OX=10090 GN=Casr PE=1 SV=2	Q9QY96	1062	1062	S	SPDEMSPALVMSTSRSFVISGGGSSVTENIL	188.56	188.56	S(0.999)FVIS(0.001)GGGSSVTENILHS	S(30.08)FVIS(-30.08)GGGS(-100.11)S(-122.99)VT(-147.71)ENILHS(-166.24)	1	3	-0.25348	19901.3	23405.5	20147.5	21151.4	15276.7	17845.7	16038.3	16386.9	1.29075	0.0249497
Q505F1	Nuclear receptor subfamily 2 group C member 1	Nr2c1	65.475	590	Q505F1	203	NR2C1_MOUSE Nuclear receptor subfamily 2 group C member 1 OS=Mus musculus OX=10090 GN=Nr2c1 PE=1 SV=3	Q505F1	203	203	S	CAASTEKIYIRKDLRSPLAATPTFVTDSETA	49.618	49.618	DLRS(0.991)PLAAT(0.008)PT(0.001)FVTDSETAR	DLRS(20.98)PLAAT(-20.98)PT(-30.03)FVT(-42.37)DS(-47.56)ET(-48.38)AR	4	3	-0.062996	6953.76	7112.77	6860.27	6975.6	5088.97	6170.66	4964.81	5408.15	1.28983	0.0158714
Q6ZPJ3	(E3-independent) E2 ubiquitin-conjugating enzyme UBE2O	Ube2o	140.83	1288	Q6ZPJ3	893	UBE2O_MOUSE (E3-independent) E2 ubiquitin-conjugating enzyme UBE2O OS=Mus musculus OX=10090 GN=Ube2o PE=1 SV=3	Q6ZPJ3	893	893	S	AVPDTERKEEKPEVQSPVKAEWPSETPVLCQ	63.894	30.828	KEEKPEVQS(1)PVK	KEEKPEVQS(30.83)PVK	9	3	0.48103	33969.2	28721.1	29867.4	30852.6	21259.4	24667.4	25878	23934.9	1.28902	0.0305185
P70362	Ubiquitin recognition factor in ER-associated degradation protein 1	Ufd1	34.481	307	P70362	245	UFD1_MOUSE Ubiquitin recognition factor in ER-associated degradation protein 1 OS=Mus musculus OX=10090 GN=Ufd1 PE=1 SV=2	P70362	245	245	S	GSGNRLDGKKKGVEPSPSPIKPGDIKRGIPN	55.33	55.33	GVEPS(0.5)PS(0.5)PIKPGDIK	GVEPS(0)PS(0)PIKPGDIK	5	3	-0.36482	5305.81	6148.51	5706.88	5720.4	4714.85	3975.01	4631.05	4440.3	1.28829	0.019229
Q920I9	WD repeat-containing protein 7	Wdr7	163.45	1489	Q920I9	1152	WDR7_MOUSE WD repeat-containing protein 7 OS=Mus musculus OX=10090 GN=Wdr7 PE=1 SV=3	Q920I9	1152	1152	S	GAEIEPPKLLTRPRSSSQIPEGFGLTSGGSN	162.02	162.02	S(0.425)S(0.549)S(0.027)QIPEGFGLTSGGSNYSLAR	S(-1.11)S(1.11)S(-13.12)QIPEGFGLT(-118.95)S(-128)GGS(-143.19)NY(-149.22)S(-150.46)LAR	2	3	-0.56848	5329.47	5856.46	4642.51	5276.14	3940.81	4286.87	4069.3	4098.99	1.28718	0.0323072
Q6PAL7	AT-hook DNA-binding motif-containing protein 1	Ahdc1	168.08	1594	Q6PAL7	597	AHDC1_MOUSE AT-hook DNA-binding motif-containing protein 1 OS=Mus musculus OX=10090 GN=Ahdc1 PE=1 SV=1	Q6PAL7	597	597	S	KKRRRRKQKLASPQPSYAADANDSKAEYSDV	73.296	73.296	LAS(0.339)PQPS(0.638)Y(0.023)AADANDSK	LAS(-2.74)PQPS(2.74)Y(-14.48)AADANDS(-60.46)K	7	3	-0.066352	5073.15	5803.53	5334.79	5403.82	3837.21	4441.89	4344.36	4207.82	1.28423	0.0136068
Q9ESK9	RB1-inducible coiled-coil protein 1	Rb1cc1	182.35	1588	Q9ESK9	1478	RBCC1_MOUSE RB1-inducible coiled-coil protein 1 OS=Mus musculus OX=10090 GN=Rb1cc1 PE=1 SV=3	Q9ESK9	1478	1478	S	KEEENKRLNQRLMSQSLSSVSSRHSEKIAIR	78.505	56.569	LMS(0.042)QS(0.949)LS(0.003)S(0.004)VS(0.001)SR	LMS(-13.54)QS(13.54)LS(-24.69)S(-23.64)VS(-28.91)S(-35.27)R	5	2	-0.47139	14335.6	16363.2	13729.4	14809.4	11702.7	11738	11219.7	11553.5	1.28182	0.0161129
P62874	Guanine nucleotide-binding protein G(I)/G(S)/G(T) subunit beta-1	Gnb1	37.377	340	P62874	31	GBB1_MOUSE Guanine nucleotide-binding protein G(I)/G(S)/G(T) subunit beta-1 OS=Mus musculus OX=10090 GN=Gnb1 PE=1 SV=3	P62874	31	31	S	NQIRDARKACADATLSQITNNIDPVGRIQMR	50.752	50.752	ACADAT(0.057)LS(0.904)QIT(0.04)NNIDPVGR	ACADAT(-12.03)LS(12.03)QIT(-13.59)NNIDPVGR	8	3	-0.33163	2483.36	2790.68	2877.28	2717.1	2333.24	2170.31	1861.79	2121.78	1.28058	0.0311476
P14685	26S proteasome non-ATPase regulatory subunit 3	Psmd3	60.718	530	P14685	45	PSMD3_MOUSE 26S proteasome non-ATPase regulatory subunit 3 OS=Mus musculus OX=10090 GN=Psmd3 PE=1 SV=3	P14685	45	45	S	PQDVEMKEEAAAGSGSTGEGDGKAAATEHSQ	65.423	65.423	EEAAAGS(0.019)GS(0.541)T(0.44)GEGDGK	EEAAAGS(-14.47)GS(0.9)T(-0.9)GEGDGK	9	3	-1.5941	5952	6908.48	6188.21	6349.56	4364.47	4778.05	5740.31	4960.94	1.27991	0.0496343
A2A9C3	KICSTOR complex protein SZT2	Szt2	377.62	3431	A2A9C3	2433	SZT2_MOUSE KICSTOR complex protein SZT2 OS=Mus musculus OX=10090 GN=Szt2 PE=1 SV=1	A2A9C3	2433	2433	T	RANTFPCTPVSGEPVTPPSKAGRRSFWDMLS	37.85	37.85	ANT(0.001)FPCT(0.01)PVS(0.079)GEPVT(0.826)PPS(0.084)K	ANT(-29.76)FPCT(-19.15)PVS(-10.17)GEPVT(9.92)PPS(-9.92)K	15	3	-0.16499	15848.9	17333.6	15421.4	16201.3	10494.6	13700.4	13832	12675.7	1.27814	0.0462252
P14873	Microtubule-associated protein 1B	Map1b	270.25	2464	P14873	1915	MAP1B_MOUSE Microtubule-associated protein 1B OS=Mus musculus OX=10090 GN=Map1b PE=1 SV=2	P14873	1915	1915	S	YYYEKTERTIKSPCDSGYSYETIEKTIKTPE	143.95	143.95	TIKS(0.043)PCDS(0.898)GYS(0.059)YETIEK	T(-41.5)IKS(-13.24)PCDS(11.82)GY(-69.16)S(-11.82)Y(-82.68)ET(-61.34)IEK	8	3	0.45563	86165.7	80245.2	76398.7	80936.5	60959.3	63933.1	65268.1	63386.9	1.27687	0.00487268
Q8R1Q8	Cytoplasmic dynein 1 light intermediate chain 1	Dync1li1	56.614	523	Q8R1Q8	516	DC1L1_MOUSE Cytoplasmic dynein 1 light intermediate chain 1 OS=Mus musculus OX=10090 GN=Dync1li1 PE=1 SV=1	Q8R1Q8	516	516	S	RITRKPASVSPTTPTSPTEGEAS________	69.979	62.999	KPASVS(0.001)PT(0.003)T(0.013)PT(0.075)S(0.84)PT(0.064)EGEAS(0.004)	KPAS(-42.24)VS(-31.02)PT(-24.74)T(-18.05)PT(-10.48)S(10.48)PT(-11.2)EGEAS(-22.81)	12	3	0.035329	17753.3	18380	15057.3	17063.5	13912	13403.5	12788.2	13367.9	1.27645	0.0259505
Q3UM45	Protein phosphatase 1 regulatory subunit 7	Ppp1r7	41.291	361	Q3UM45	45	PP1R7_MOUSE Protein phosphatase 1 regulatory subunit 7 OS=Mus musculus OX=10090 GN=Ppp1r7 PE=1 SV=2	Q3UM45	45	45	S	EEGKKHGGGGIVANLSEQSLKDGVDRGAEDP	108.96	108.96	HGGGGIVANLS(1)EQSLK	HGGGGIVANLS(41.8)EQS(-41.8)LK	11	3	-0.33642	32759.2	25674.6	27468.1	28634	21967.3	23113.6	22222.9	22434.6	1.27633	0.0451471
Q9R0L7	A-kinase anchor protein 8-like	Akap8l	71.453	642	Q9R0L7	290	AKP8L_MOUSE A-kinase anchor protein 8-like OS=Mus musculus OX=10090 GN=Akap8l PE=1 SV=1	Q9R0L7	290	290	S	KKKKRKQGGSPDEPDSKATRTDCSDNSDSDN	78.342	78.342	QGGS(0.372)PDEPDS(0.628)K	QGGS(-2.27)PDEPDS(2.27)K	10	2	0.20147	2916.21	3163.24	2862.12	2980.52	2192.41	2416.65	2396.75	2335.27	1.27631	0.0053012
Q3UMF0	Cordon-bleu protein-like 1	Cobll1	137.38	1273	Q3UMF0	770	COBL1_MOUSE Cordon-bleu protein-like 1 OS=Mus musculus OX=10090 GN=Cobll1 PE=1 SV=2	Q3UMF0	770	770	S	PEKEPACTYGNNVPLSPVDGSNKNPAASYLK	88.836	86.856	EPACTYGNNVPLS(1)PVDGSNK	EPACT(-55.1)Y(-42.27)GNNVPLS(34.54)PVDGS(-34.54)NK	13	3	2.0309	39759.3	44386.5	34083.2	39409.7	30331.6	31024.8	31425.3	30927.2	1.27427	0.0473076
P14873	Microtubule-associated protein 1B	Map1b	270.25	2464	P14873	1918	MAP1B_MOUSE Microtubule-associated protein 1B OS=Mus musculus OX=10090 GN=Map1b PE=1 SV=2	P14873	1918	1918	S	EKTERTIKSPCDSGYSYETIEKTIKTPEDGG	168.79	168.79	TIKS(0.231)PCDS(0.015)GYS(0.754)YETIEK	T(-39.81)IKS(-5.14)PCDS(-16.97)GY(-70.51)S(5.14)Y(-51.79)ET(-58.18)IEK	11	3	0.22988	44360.6	43797	42999.5	43719.1	31486.4	34460.2	37254.2	34400.3	1.27089	0.00552508
Q5U4C3	Splicing factor, arginine/serine-rich 19	Scaf1	133.84	1256	Q5U4C3	240	"SFR19_MOUSE Splicing factor, arginine/serine-rich 19 OS=Mus musculus OX=10090 GN=Scaf1 PE=1 SV=1"	Q5U4C3	240	240	S	RFDIYDPFHPTDEAYSPPPAPEQKYDPFEPT	87.156	87.156	FDIYDPFHPT(0.002)DEAY(0.464)S(0.534)PPPAPEQK	FDIY(-48.22)DPFHPT(-25.45)DEAY(-0.61)S(0.61)PPPAPEQK	15	4	0.43492	15336.8	17147.1	14131.8	15538.5	11845.2	12068.1	12787.4	12233.6	1.27015	0.0230139
Q3V3V9	Capping protein, Arp2/3 and myosin-I linker protein 2	Carmil2	141.37	1296	Q3V3V9	1284	"CARL2_MOUSE Capping protein, Arp2/3 and myosin-I linker protein 2 OS=Mus musculus OX=10090 GN=Carmil2 PE=1 SV=2"	Q3V3V9	1284	1284	S	PPYPTEPSSPERSPPSPATDQRGGGPNP___	120.04	120.04	S(0.001)PPS(0.969)PAT(0.03)DQR	S(-31)PPS(15.08)PAT(-15.08)DQR	4	2	0.71232	18346.4	18120.7	18558.8	18342	12686.7	15646.3	15023.6	14452.2	1.26915	0.0128896
P57776	Elongation factor 1-delta	Eef1d	31.293	281	P57776	129	EF1D_MOUSE Elongation factor 1-delta OS=Mus musculus OX=10090 GN=Eef1d PE=1 SV=3	P57776	129	129	T	SLEKSSPTPRATAPQTQHVSPMRQVEPPTKK	80.507	80.507	ATAPQT(0.91)QHVS(0.09)PMR	AT(-50.18)APQT(10.06)QHVS(-10.06)PMR	6	4	-0.083599	3845.96	3575.24	3639.28	3686.83	2763.61	2996.48	2960.93	2907.01	1.26825	0.00203217
Q68FH0	Plakophilin-4	Pkp4	131.55	1190	Q68FH0	405	PKP4_MOUSE Plakophilin-4 OS=Mus musculus OX=10090 GN=Pkp4 PE=1 SV=1	Q68FH0	405	405	S	ASQHSQLGQELRSAVSPDLHITPIYEGRTYY	103.1	103.1	S(0.014)AVS(0.985)PDLHIT(0.002)PIYEGR	S(-18.61)AVS(18.61)PDLHIT(-27.54)PIY(-49.8)EGR	4	3	-0.049489	20519.1	20550.5	19679.2	20249.6	13167.5	17893.3	16895.4	15985.4	1.26676	0.0437442
Q3TLH4	Protein PRRC2C	Prrc2c	310.89	2846	Q3TLH4	1935	PRC2C_MOUSE Protein PRRC2C OS=Mus musculus OX=10090 GN=Prrc2c PE=1 SV=3	Q3TLH4	1935	1935	S	GTDFVAAGKSMPTSQSHGSLTAELWDSKVAA	96.504	96.504	S(0.003)MPT(0.014)S(0.056)QS(0.873)HGS(0.053)LT(0.001)AELWDSK	S(-24.11)MPT(-18.08)S(-11.9)QS(11.9)HGS(-12.18)LT(-30.04)AELWDS(-83.79)K	7	3	-0.25671	16632.3	19076.3	17498.9	17735.8	13871.4	14935.9	13262.1	14023.1	1.26475	0.0128053
P14873	Microtubule-associated protein 1B	Map1b	270.25	2464	P14873	1908	MAP1B_MOUSE Microtubule-associated protein 1B OS=Mus musculus OX=10090 GN=Map1b PE=1 SV=2	P14873	1908	1908	T	RTHDVGGYYYEKTERTIKSPCDSGYSYETIE	112.54	112.54	T(0.573)IKS(0.414)PCDS(0.013)GYSYETIEK	T(1.41)IKS(-1.41)PCDS(-16.59)GY(-72.19)S(-32.39)Y(-65.92)ET(-79.24)IEK	1	4	-1.6233	25487.9	24036.3	21639.9	23721.3	17158.5	18983.3	20159.6	18767.2	1.26398	0.0252383
Q925F2	Endothelial cell-selective adhesion molecule	Esam	41.81	394	Q925F2	348	ESAM_MOUSE Endothelial cell-selective adhesion molecule OS=Mus musculus OX=10090 GN=Esam PE=1 SV=1	Q925F2	348	348	S	GTFTPTPSVSSQALSSPRLPRVDEPPPQAVS	70.889	70.889	AAPPRPGTFTPTPSVSSQALS(0.326)S(0.674)PR	AAPPRPGT(-55.49)FT(-55.73)PT(-49.12)PS(-41.74)VS(-41.28)S(-36.33)QALS(-3.16)S(3.16)PR	22	4	1.7698	2452.36	2292.84	2747.66	2497.62	1924.4	2173.74	1847.29	1981.81	1.26027	0.0357679
Q80XI3	Eukaryotic translation initiation factor 4 gamma 3	Eif4g3	174.89	1579	Q80XI3	281	IF4G3_MOUSE Eukaryotic translation initiation factor 4 gamma 3 OS=Mus musculus OX=10090 GN=Eif4g3 PE=1 SV=2	Q80XI3	281	281	S	SSPTSLPPLARSSLPSPMSAALSSQPLFTAE	153.52	153.52	S(0.033)S(0.033)LPS(0.934)PMSAALSSQPLFTAEDK	S(-14.56)S(-14.56)LPS(14.56)PMS(-32.98)AALS(-98.84)S(-106.12)QPLFT(-125.61)AEDK	5	3	-0.16392	53345.2	50983.3	48902.7	51077.1	37264.9	40447.8	43930.6	40547.8	1.25968	0.0104068
P22682	E3 ubiquitin-protein ligase CBL	Cbl	100.56	913	P22682	667	CBL_MOUSE E3 ubiquitin-protein ligase CBL OS=Mus musculus OX=10090 GN=Cbl PE=1 SV=3	P22682	667	667	S	VAGPESEHPKIKPSSSANAIYSLAARPLPMP	79.467	79.467	IKPS(0.219)S(0.219)S(0.563)ANAIYSLAAR	IKPS(-4.11)S(-4.11)S(4.11)ANAIY(-69.81)S(-62.43)LAAR	6	3	0.10026	13620.6	12169	12101.3	12630.3	10381.1	9454.01	10341.5	10058.9	1.25564	0.0114342
Q07076	Annexin A7	Anxa7	49.925	463	Q07076	311	ANXA7_MOUSE Annexin A7 OS=Mus musculus OX=10090 GN=Anxa7 PE=1 SV=2	Q07076	311	311	S	RLLVSMCQGNRDERQSVNHQMAQEDAQRLYQ	53.554	53.554	QS(1)VNHQMAQEDAQR	QS(53.55)VNHQMAQEDAQR	2	3	-1.5867	6789.87	6864.49	6968.63	6874.33	5635.57	5119.12	5672.19	5475.63	1.25544	0.00167201
P97305	Nuclear factor of activated T-cells, cytoplasmic 3	Nfatc3	115.45	1075	P97305	344	"NFAC3_MOUSE Nuclear factor of activated T-cells, cytoplasmic 3 OS=Mus musculus OX=10090 GN=Nfatc3 PE=1 SV=1"	P97305	344	344	S	QYCVETDIPLKTRKTSEDQAAILPGKLEICS	77.746	77.746	KT(0.5)S(0.5)EDQAAILPGK	KT(0)S(0)EDQAAILPGK	3	3	-0.53748	5490.07	5612.86	4501.89	5201.6	4024.88	4100.5	4316.44	4147.27	1.25422	0.043687
E9Q784	Zinc finger CCCH domain-containing protein 13	Zc3h13	203.75	1729	E9Q784	371	ZC3HD_MOUSE Zinc finger CCCH domain-containing protein 13 OS=Mus musculus OX=10090 GN=Zc3h13 PE=1 SV=1	E9Q784	371	371	S	PSYQRTLTPSLRRSASPYPTHCLSSPQRKQS	70.986	70.986	S(0.032)AS(0.935)PY(0.018)PT(0.014)HCLS(0.549)S(0.451)PQR	S(-14.68)AS(14.68)PY(-17.48)PT(-18.26)HCLS(0.87)S(-0.87)PQR	3	3	-1.2008	8732.69	8436.57	7763.22	8310.83	6199.99	6420.87	7286.88	6635.91	1.2524	0.0187837
Q80X50	Ubiquitin-associated protein 2-like	Ubap2l	116.8	1107	Q80X50	490	UBP2L_MOUSE Ubiquitin-associated protein 2-like OS=Mus musculus OX=10090 GN=Ubap2l PE=1 SV=1	Q80X50	490	490	S	PLPSKSTSAPQMSPGSSDNQSSSPQPAQQKL	137.35	137.35	STSAPQMS(0.353)PGS(0.565)S(0.081)DNQSSSPQPAQQK	S(-51.53)T(-51.53)S(-37.11)APQMS(-2.04)PGS(2.04)S(-8.43)DNQS(-44.4)S(-52.58)S(-60.61)PQPAQQK	11	3	-0.399	3341.92	3989.33	3729.8	3687.02	2971.76	2912.63	2959.43	2947.94	1.25071	0.0173786
O88904	Homeodomain-interacting protein kinase 1	Hipk1	130.72	1210	O88904	1200	HIPK1_MOUSE Homeodomain-interacting protein kinase 1 OS=Mus musculus OX=10090 GN=Hipk1 PE=1 SV=2	O88904	1200	1200	S	IGSSRGSTIYTGYPLSPTKISQYSYL_____	43.761	35.492	GS(0.003)T(0.003)IY(0.003)T(0.008)GY(0.087)PLS(0.856)PT(0.04)K	GS(-24.55)T(-24.55)IY(-24.39)T(-20.1)GY(-9.95)PLS(9.95)PT(-13.3)K	11	3	-0.83703	3828.49	4561.61	4080.42	4156.84	3323.71	3219.03	3444.66	3329.13	1.24863	0.0211433
Q8CE33	Kelch-like protein 11	Klhl11	80.428	709	Q8CE33	705	KLH11_MOUSE Kelch-like protein 11 OS=Mus musculus OX=10090 GN=Klhl11 PE=1 SV=1	Q8CE33	705	705	S	QEIHRHALNMRRVPSSQIEC___________	58.955	58.955	RVPS(0.439)S(0.561)QIEC	RVPS(-1.07)S(1.07)QIEC	5	2	1.3203	10769.1	13713.7	12216.2	12233	9949.69	9974.78	9468.26	9797.58	1.24858	0.0481915
Q9CRC6	BLOC-1-related complex subunit 7	Borcs7	11.546	105	Q9CRC6	44	BORC7_MOUSE BLOC-1-related complex subunit 7 OS=Mus musculus OX=10090 GN=Borcs7 PE=1 SV=1	Q9CRC6	44	44	S	TDVIALTKQVLKGSRSSELLGQAARNMVLQE	108.56	108.56	S(0.993)S(0.007)ELLGQAAR	S(21.79)S(-21.79)ELLGQAAR	1	2	-2.0655	23126.2	21080.2	20501.6	21569.3	18877	15877.4	17109.7	17288.1	1.24764	0.0221747
E9Q394	A-kinase anchor protein 13	Akap13	303.97	2776	E9Q394	1895	AKP13_MOUSE A-kinase anchor protein 13 OS=Mus musculus OX=10090 GN=Akap13 PE=1 SV=1	E9Q394	1895	1895	S	ENMSNTWKFLSHSTDSLNKICKVNESTESLT	81.278	70.622	FLSHS(0.001)T(0.029)DS(0.971)LNK	FLS(-49.38)HS(-30.56)T(-15.31)DS(15.31)LNK	8	3	0.97922	8536.67	8748.87	8545.75	8610.43	7535.05	6683.63	6495.46	6904.71	1.24704	0.00646024
Q8CDA1	Phosphatidylinositide phosphatase SAC2	Inpp5f	127.61	1132	Q8CDA1	1103	SAC2_MOUSE Phosphatidylinositide phosphatase SAC2 OS=Mus musculus OX=10090 GN=Inpp5f PE=1 SV=1	Q8CDA1	1103	1103	S	GLTHGINLAVAKVQKSPAEPEAVNEIQQNEL	47.018	47.018	VQKS(1)PAEPEAVNEIQQNELK	VQKS(47.02)PAEPEAVNEIQQNELK	4	4	0.22352	18868.1	22299.1	18546	19904.4	15668.1	16363.4	15879.4	15970.3	1.24634	0.0320122
P35831	Tyrosine-protein phosphatase non-receptor type 12	Ptpn12	86.525	775	P35831	734	PTN12_MOUSE Tyrosine-protein phosphatase non-receptor type 12 OS=Mus musculus OX=10090 GN=Ptpn12 PE=1 SV=3	P35831	734	734	S	EKHDAGGIHTEASADSPPAFSDKKDQITKSP	49.973	49.973	HDAGGIHT(0.007)EAS(0.088)ADS(0.897)PPAFS(0.009)DK	HDAGGIHT(-21.31)EAS(-10.08)ADS(10.08)PPAFS(-20.21)DK	14	4	-0.37735	5007.3	4932.43	5077.11	5005.61	3438.68	4254.62	4375.24	4022.85	1.2443	0.029715
Q8CJ19	[F-actin]-monooxygenase MICAL3	Mical3	223.72	1993	Q8CJ19	1154	MICA3_MOUSE [F-actin]-monooxygenase MICAL3 OS=Mus musculus OX=10090 GN=Mical3 PE=1 SV=2	Q8CJ19	1154	1154	S	SDAPKQEERGTSQVSSPSQPPEKQVGVFSPA	65.949	65.949	GT(0.001)S(0.004)QVS(0.153)S(0.812)PS(0.029)QPPEK	GT(-28.1)S(-23.17)QVS(-7.24)S(7.24)PS(-14.45)QPPEK	7	3	0.79355	5439.54	5182.96	5253.61	5292.04	4562.36	4103.55	4111.26	4259.05	1.24254	0.00369678
P97431	Interferon regulatory factor 6	Irf6	53.11	467	P97431	424	IRF6_MOUSE Interferon regulatory factor 6 OS=Mus musculus OX=10090 GN=Irf6 PE=1 SV=2	P97431	424	424	S	DFTRSFDSGSVRLQISTPDIKDNIVAQLKQL	128.01	128.01	LQIS(0.862)T(0.138)PDIK	LQIS(7.95)T(-7.95)PDIK	4	2	0.091241	90802.6	84612.1	97699	91037.9	65694	72821.2	81376.1	73297.1	1.24204	0.0397159
P97431	Interferon regulatory factor 6	Irf6	53.11	467	P97431	418	IRF6_MOUSE Interferon regulatory factor 6 OS=Mus musculus OX=10090 GN=Irf6 PE=1 SV=2	P97431	418	418	S	YEMFSGDFTRSFDSGSVRLQISTPDIKDNIV	135.86	135.86	SFDSGS(1)VR	S(-112.07)FDS(-48.61)GS(48.61)VR	6	2	0.23445	37569.3	31714.2	37826.7	35703.4	27314.7	29604.1	29343.5	28754.1	1.24168	0.0306974
Q9CWE0	Mitochondrial fission regulator 1-like	Mtfr1l	31.726	289	Q9CWE0	38	MFR1L_MOUSE Mitochondrial fission regulator 1-like OS=Mus musculus OX=10090 GN=Mtfr1l PE=1 SV=1	Q9CWE0	38	38	S	RRIGTNLPLKPCPRASFETLPNISDLCLKDV	73.498	73.498	AS(0.997)FET(0.003)LPNISDLCLK	AS(24.61)FET(-24.61)LPNIS(-56.43)DLCLK	2	3	0.20886	8496.36	7604.45	7827.54	7976.12	6550.44	6016.24	6704.31	6423.66	1.24168	0.0102428
Q62101	Serine/threonine-protein kinase D1	Prkd1	102.04	918	Q62101;Q8K1Y2	401;389	KPCD1_MOUSE Serine/threonine-protein kinase D1 OS=Mus musculus OX=10090 GN=Prkd1 PE=1 SV=2;KPCD3_MOUSE Serine/threonine-protein kinase D3 OS=Mus musculus OX=10090 GN=Prkd3 PE=1 SV=1	Q62101;Q8K1Y2	401;389	401	T	AEMQDPDADQEDSNRTISPSTSNNIPLMRVV;DPTDLDVERDEETVKTISPSTSNNIPLMRVV	137.81	137.81	T(0.846)IS(0.146)PS(0.006)T(0.001)SNNIPLMR	T(7.62)IS(-7.62)PS(-21.62)T(-28.21)S(-33.83)NNIPLMR	1	2	0.21518	6297.86	6756.07	6755.34	6603.09	5016.26	5565.75	5380.02	5320.68	1.24103	0.00446792
O35425	Bcl-2-related ovarian killer protein	Bok	23.456	213	O35425	7	BOK_MOUSE Bcl-2-related ovarian killer protein OS=Mus musculus OX=10090 GN=Bok PE=1 SV=1	O35425	7	7	S	_________MEVLRRSSVFAAEIMDAFDRSP	51.819	51.819	RS(0.5)S(0.5)VFAAEIMDAFDR	RS(0)S(0)VFAAEIMDAFDR	2	3	0.85112	2405.05	2312.15	2024.39	2247.2	1698.11	1809.74	1926.38	1811.41	1.24058	0.0300235
O35425	Bcl-2-related ovarian killer protein	Bok	23.456	213	O35425	8	BOK_MOUSE Bcl-2-related ovarian killer protein OS=Mus musculus OX=10090 GN=Bok PE=1 SV=1	O35425	8	8	S	________MEVLRRSSVFAAEIMDAFDRSPT	51.819	51.819	RS(0.5)S(0.5)VFAAEIMDAFDR	RS(0)S(0)VFAAEIMDAFDR	3	3	0.85112	2405.05	2312.15	2024.39	2247.2	1698.11	1809.74	1926.38	1811.41	1.24058	0.0300235
Q64518	Sarcoplasmic/endoplasmic reticulum calcium ATPase 3	Atp2a3	113.64	1038	Q64518	1028	AT2A3_MOUSE Sarcoplasmic/endoplasmic reticulum calcium ATPase 3 OS=Mus musculus OX=10090 GN=Atp2a3 PE=1 SV=3	Q64518	1028	1028	S	TPYHTGKKGPEVNPGSRGESPVWPSD_____	33.425	33.425	KGPEVNPGS(0.827)RGES(0.166)PVWPS(0.008)D	KGPEVNPGS(6.98)RGES(-6.98)PVWPS(-20.19)D	9	3	-0.2007	6163.82	6967.59	6212.38	6447.93	4763.37	5282.94	5563.19	5203.16	1.23923	0.0236943
P35831	Tyrosine-protein phosphatase non-receptor type 12	Ptpn12	86.525	775	P35831	673	PTN12_MOUSE Tyrosine-protein phosphatase non-receptor type 12 OS=Mus musculus OX=10090 GN=Ptpn12 PE=1 SV=3	P35831	673	673	S	TPHSGAEKDADVSEESPPPLPERTPESFVLA	45.577	42.068	DADVS(0.009)EES(0.991)PPPLPER	DADVS(-20.4)EES(20.4)PPPLPER	8	3	-0.080884	14392	16056.6	14643.4	15030.7	10565.8	13450.3	12460.7	12159	1.23618	0.0443759
O35927	Catenin delta-2	Ctnnd2	135	1247	O35927	412	CTND2_MOUSE Catenin delta-2 OS=Mus musculus OX=10090 GN=Ctnnd2 PE=1 SV=1	O35927	412	412	S	SSQHGHLAPELRALQSPEHHIDPIYEDRVYQ	91.337	77.391	ALQS(1)PEHHIDPIYEDR	ALQS(67.02)PEHHIDPIY(-67.02)EDR	4	4	1.3872	23427.1	22589.6	20407.9	22141.6	16418.1	18761.5	18609.4	17929.7	1.23491	0.0231349
Q91X84	CREB-regulated transcription coactivator 3	Crtc3	67.026	619	Q91X84	329	CRTC3_MOUSE CREB-regulated transcription coactivator 3 OS=Mus musculus OX=10090 GN=Crtc3 PE=1 SV=2	Q91X84	329	329	S	THLGIRTSSGLQSSRSNPSIQATLSKMALSS	101.2	101.2	S(0.999)NPS(0.001)IQATLSK	S(29.69)NPS(-29.69)IQAT(-59.72)LS(-70.52)K	1	2	2.926	16494.9	16340.8	15061.5	15965.8	14033.9	12264.5	12505.3	12934.6	1.23434	0.0133629
Q8K019	Bcl-2-associated transcription factor 1	Bclaf1	106	919	Q8K019	688	BCLF1_MOUSE Bcl-2-associated transcription factor 1 OS=Mus musculus OX=10090 GN=Bclaf1 PE=1 SV=2	Q8K019	688	688	S	FKEEIQKGDKKLRCDSADLRHDIDRRRKERS	76.1	76.1	CDS(1)ADLR	CDS(76.1)ADLR	3	2	-0.19257	60870.3	57636.2	59233.5	59246.7	44674.8	49767.4	49562.3	48001.5	1.23427	0.00414807
P56212	cAMP-regulated phosphoprotein 19	Arpp19	12.293	112	P56212	22	ARP19_MOUSE cAMP-regulated phosphoprotein 19 OS=Mus musculus OX=10090 GN=Arpp19 PE=1 SV=2	P56212	22	22	T	EAASAEEQKEMEDKVTSPEKAEEAKLKARYP	48.704	48.704	VT(0.534)S(0.466)PEKAEEAK	VT(0.59)S(-0.59)PEKAEEAK	2	3	0.7194	17431.1	16399.7	14927.3	16252.7	11906.7	13763.2	13847.4	13172.4	1.23385	0.0330267
O55143	Sarcoplasmic/endoplasmic reticulum calcium ATPase 2	Atp2a2	114.86	1044	O55143	38	AT2A2_MOUSE Sarcoplasmic/endoplasmic reticulum calcium ATPase 2 OS=Mus musculus OX=10090 GN=Atp2a2 PE=1 SV=2	O55143	38	38	S	GLSLEQVKKLKERWGSNELPAEEGKTLLELV	62.377	37.177	WGS(1)NELPAEEGK	WGS(37.18)NELPAEEGK	3	3	-3.133	8258	8759.38	9286.06	8767.81	6571.06	7827.67	6989.48	7129.41	1.22981	0.0258811
Q8BTM8	Filamin-A	Flna	281.22	2647	Q8BTM8	16	FLNA_MOUSE Filamin-A OS=Mus musculus OX=10090 GN=Flna PE=1 SV=5	Q8BTM8	16	16	S	MSSSHSRCGQSAAVASPGGSIDSRDAEMPAT	92.29	92.29	CGQSAAVAS(0.995)PGGS(0.005)IDSR	CGQS(-53.2)AAVAS(23.04)PGGS(-23.04)IDS(-43.46)R	9	3	0.36493	14132.6	12826.6	12798.3	13252.5	10780	10976.4	10597	10784.4	1.22886	0.00553634
E9Q1P8	Interferon regulatory factor 2-binding protein 2	Irf2bp2	59.291	570	E9Q1P8	389	I2BP2_MOUSE Interferon regulatory factor 2-binding protein 2 OS=Mus musculus OX=10090 GN=Irf2bp2 PE=1 SV=1	E9Q1P8	389	389	S	ITPTSSFVSPPPPTASPHSNRTTPPEAAQNG	77.533	69.952	IPITPTSSFVS(0.001)PPPPT(0.055)AS(0.888)PHS(0.055)NR	IPIT(-48.74)PT(-43.68)S(-38.51)S(-36.5)FVS(-29.82)PPPPT(-12.05)AS(12.05)PHS(-12.05)NR	18	4	0.024609	23198.1	26525.7	22172.1	23965.3	18227.3	21120	19233.3	19526.9	1.2273	0.0469513
P26645	Myristoylated alanine-rich C-kinase substrate	Marcks	29.661	309	P26645	140	MARCS_MOUSE Myristoylated alanine-rich C-kinase substrate OS=Mus musculus OX=10090 GN=Marcks PE=1 SV=2	P26645	140	140	S	STSSPKAEDGAAPSPSSETPKKKKKRFSFKK	100.07	100.07	AEDGAAPS(0.007)PS(0.588)S(0.342)ET(0.064)PKK	AEDGAAPS(-19.47)PS(2.36)S(-2.36)ET(-9.63)PKK	10	4	-1.8729	14834.1	15409.7	14129.2	14791	12517.7	11458.2	12190.7	12055.5	1.2269	0.00486485
Q64518	Sarcoplasmic/endoplasmic reticulum calcium ATPase 3	Atp2a3	113.64	1038	Q64518	17	AT2A3_MOUSE Sarcoplasmic/endoplasmic reticulum calcium ATPase 3 OS=Mus musculus OX=10090 GN=Atp2a3 PE=1 SV=3	Q64518	17	17	S	EEAHLLSAADVLRRFSVTAEGGLSLEQVTDA	62.781	39.373	RFS(0.946)VT(0.052)AEGGLS(0.002)LEQVTDAR	RFS(12.58)VT(-12.58)AEGGLS(-27.83)LEQVT(-36.13)DAR	3	3	-0.58652	33412.7	38798.4	31770.9	34660.7	27697	28690.6	28379.7	28255.8	1.22668	0.0403688
Q5SVL6	Rap1 GTPase-activating protein 2	Rap1gap2	78.253	712	Q5SVL6	594	RPGP2_MOUSE Rap1 GTPase-activating protein 2 OS=Mus musculus OX=10090 GN=Rap1gap2 PE=1 SV=1	Q5SVL6	594	594	S	HSSQEIKSETSSNPSSPEICPNKEKPFIKLK	96.143	96.143	SETSSNPS(0.041)S(0.958)PEICPNK	S(-56.24)ET(-50.23)S(-43.96)S(-36.77)NPS(-13.66)S(13.66)PEICPNK	9	3	-0.050516	21848.2	25040	22377.8	23088.6	18961.8	20781.5	16727.7	18823.7	1.22657	0.0496934
Q9JJG0	Transforming acidic coiled-coil-containing protein 2	Tacc2	124.13	1149	Q9JJG0	759	TACC2_MOUSE Transforming acidic coiled-coil-containing protein 2 OS=Mus musculus OX=10090 GN=Tacc2 PE=1 SV=2	Q9JJG0	759	759	S	PKKQALYLMFDTPQESPVKSPPVRMSDSPTP	91.722	91.722	QALYLMFDTPQES(0.676)PVKS(0.323)PPVR	QALY(-75.22)LMFDT(-36.66)PQES(3.21)PVKS(-3.21)PPVR	13	4	-0.18989	4706.43	5539.29	5042.35	5096.03	4320.12	3987.29	4168.46	4158.62	1.22541	0.0227457
Q5SWY7	Protein FAM83G	Fam83g	89.829	812	Q5SWY7	127	FA83G_MOUSE Protein FAM83G OS=Mus musculus OX=10090 GN=Fam83g PE=1 SV=1	Q5SWY7	127	127	S	ETLPSLEYWPQKSDRSIPQLDLGWPDTIAYR	135.26	106.89	S(1)IPQLDLGWPDTIAYR	S(82.19)IPQLDLGWPDT(-82.19)IAY(-90.96)R	1	3	-0.32305	9243.01	11350.8	11073	10555.6	8808.9	8335.09	8735.53	8626.51	1.22362	0.0464938
Q8K3J9	G-protein coupled receptor family C group 5 member C	Gprc5c	48.421	440	Q8K3J9	325	GPC5C_MOUSE G-protein coupled receptor family C group 5 member C OS=Mus musculus OX=10090 GN=Gprc5c PE=1 SV=2	Q8K3J9	325	325	T	SYQGDMYPTRGVGYETILKEQTGQSMFVENK	81.338	81.338	GVGYET(1)ILK	GVGY(-45.46)ET(45.46)ILK	6	2	1.4941	14160.8	14987.3	14786.2	14644.8	10800.8	11918.5	13188.4	11969.3	1.22353	0.0217928
A6H8H2	DENN domain-containing protein 4C	Dennd4c	211.46	1906	A6H8H2	987	DEN4C_MOUSE DENN domain-containing protein 4C OS=Mus musculus OX=10090 GN=Dennd4c PE=1 SV=1	A6H8H2	987	987	S	PTEPPAWGSSIVKVPSGLFDTNNRTSTGSTS	165.78	105.65	VPS(1)GLFDTNNR	VPS(75.67)GLFDT(-75.67)NNR	3	3	0.54455	256345	228446	214392	233061	204566	189265	177660	190497	1.22344	0.0433093
Q9DBS9	Oxysterol-binding protein-related protein 3	Osbpl3	96.965	855	Q9DBS9	248	OSBL3_MOUSE Oxysterol-binding protein-related protein 3 OS=Mus musculus OX=10090 GN=Osbpl3 PE=1 SV=2	Q9DBS9	248	248	T	LEMSQLLESMDVLHRTYSAPAINAIQVPKPF	91.657	82.59	T(0.553)YS(0.446)APAINAIQVPK	T(0.93)Y(-32.5)S(-0.93)APAINAIQVPK	1	3	0.21866	17926.7	18097.1	15514.6	17179.5	13056.6	13772	15297.4	14042	1.22343	0.0420183
Q9QYX7	Protein piccolo	Pclo	550.83	5068	Q9QYX7	3616	PCLO_MOUSE Protein piccolo OS=Mus musculus OX=10090 GN=Pclo PE=1 SV=4	Q9QYX7	3616	3616	S	TAKMMQRSMSDPKPLSPTADESSRAPFQYSE	60.036	60.036	S(0.009)MS(0.009)DPKPLS(0.943)PT(0.035)ADES(0.002)S(0.002)R	S(-20.02)MS(-20.39)DPKPLS(14.3)PT(-14.3)ADES(-25.77)S(-27.34)R	9	3	-0.5575	19263.9	19187.5	17265.1	18572.2	16315.8	15879.2	13381.2	15192.1	1.22249	0.0396559
Q8CI52	GRAM domain-containing protein 1C	Gramd1c	52.202	457	Q8CI52	20	GRM1C_MOUSE GRAM domain-containing protein 1C OS=Mus musculus OX=10090 GN=Gramd1c PE=2 SV=1	Q8CI52	20	20	S	LSVEENVQPRSPGRSSVDDAGERDEKFSKAV	93.243	43.77	S(0.193)S(0.807)VDDAGER	S(-6.21)S(6.21)VDDAGER	2	2	-2.857	37815.3	41323.7	34582.4	37907.2	28453	33681.3	31039.3	31057.9	1.22053	0.0497832
P58871	182 kDa tankyrase-1-binding protein	Tnks1bp1	181.82	1720	P58871	1437	TB182_MOUSE 182 kDa tankyrase-1-binding protein OS=Mus musculus OX=10090 GN=Tnks1bp1 PE=1 SV=2	P58871	1437	1437	S	EAPSLGASPSSCLTRSPPSGSQSLLEGIMTA	137.38	137.38	S(0.576)PPS(0.423)GS(0.001)QSLLEGIMTASSSK	S(1.34)PPS(-1.34)GS(-27.89)QS(-56.03)LLEGIMT(-113.94)AS(-125.08)S(-129.39)S(-133.23)K	1	3	0.0030913	5138.18	5351.93	5059.04	5183.05	3760.23	4543.06	4437.26	4246.85	1.22045	0.022842
Q9QY81	Nuclear pore membrane glycoprotein 210	Nup210	204.1	1886	Q9QY81	1839	PO210_MOUSE Nuclear pore membrane glycoprotein 210 OS=Mus musculus OX=10090 GN=Nup210 PE=1 SV=2	Q9QY81	1839	1839	S	TIIAYHTVCAPRELASPLALTPRASPQHSPH	77.062	73.435	ELAS(0.994)PLALT(0.006)PR	ELAS(22.15)PLALT(-22.15)PR	4	2	0.061674	7074.7	7116.75	7866.65	7352.7	5365.31	6729.87	5987.03	6027.4	1.21988	0.0481057
Q9D0F9	Phosphoglucomutase-1	Pgm1	61.417	562	Q9D0F9	115	PGM1_MOUSE Phosphoglucomutase-1 OS=Mus musculus OX=10090 GN=Pgm1 PE=1 SV=4	Q9D0F9	115	115	T	SCIIRKIKAIGGIILTASHNPGGPNGDFGIK	74.222	22.118	AIGGIILT(0.5)AS(0.5)HNPGGPNGDFGIK	AIGGIILT(0)AS(0)HNPGGPNGDFGIK	8	5	-0.39789	7699.25	8267.4	7781.36	7916	6694.8	6564.21	6216.85	6491.95	1.21936	0.0033247
P59267	Palmitoyltransferase ZDHHC2	Zdhhc2	41.981	366	P59267	330	ZDHC2_MOUSE Palmitoyltransferase ZDHHC2 OS=Mus musculus OX=10090 GN=Zdhhc2 PE=2 SV=1	P59267	330	330	S	KNPENHQFPAKPLRESQSHLLKDSQTWTESS	43.419	43.419	ES(0.855)QS(0.145)HLLK	ES(7.71)QS(-7.71)HLLK	2	3	0.23484	24171	20356.5	21006.2	21844.6	17935.6	18338.9	17566.4	17947	1.21717	0.0313684
Q03517	Secretogranin-2	Scg2	70.643	617	Q03517	103	SCG2_MOUSE Secretogranin-2 OS=Mus musculus OX=10090 GN=Scg2 PE=1 SV=1	Q03517	103	103	S	LQLKENGEESHLAESSRDALSEDEWMRIILE	65.265	65.265	ENGEESHLAES(0.5)S(0.5)R	ENGEES(-40.88)HLAES(0)S(0)R	12	3	0.68534	12807	14121.6	13108.5	13345.7	10251.3	11259	11399.3	10969.9	1.21658	0.0115009
Q9QYR6	Microtubule-associated protein 1A	Map1a	300.14	2776	Q9QYR6	1648	MAP1A_MOUSE Microtubule-associated protein 1A OS=Mus musculus OX=10090 GN=Map1a PE=1 SV=2	Q9QYR6	1648	1648	S	TSPTRGEPVPAWEGKSPEQEVRYWRDRDITL	70.452	70.452	GEPVPAWEGKS(1)PEQEVR	GEPVPAWEGKS(70.45)PEQEVR	11	3	0.49497	15011.3	16330	14755.4	15365.6	11108.4	13741.9	13120.4	12656.9	1.21401	0.043915
P10637	Microtubule-associated protein tau	Mapt	76.243	733	P10637	497	TAU_MOUSE Microtubule-associated protein tau OS=Mus musculus OX=10090 GN=Mapt PE=1 SV=3	P10637	497	497	T	KSGERSGYSSPGSPGTPGSRSRTPSLPTPPT	121.45	121.45	SGYSSPGSPGT(0.999)PGSR	S(-76.99)GY(-87.58)S(-55.16)S(-40.7)PGS(-33.17)PGT(33.17)PGS(-41.83)R	11	2	0.64458	13171.9	11660.6	13297	12709.8	11310.1	10399.5	9739.68	10483.1	1.21241	0.0328601
Q60902	Epidermal growth factor receptor substrate 15-like 1	Eps15l1	99.307	907	Q60902	364	EP15R_MOUSE Epidermal growth factor receptor substrate 15-like 1 OS=Mus musculus OX=10090 GN=Eps15l1 PE=1 SV=3	Q60902	364	364	T	PQVLSPDMVPPSERGTPIPDSSSTLASGEFT	65.47	61.524	GT(0.987)PIPDS(0.004)S(0.003)S(0.003)T(0.003)LASGEFTGVK	GT(23.97)PIPDS(-23.97)S(-25.04)S(-25.04)T(-25.04)LAS(-38.08)GEFT(-53.34)GVK	2	3	0.45945	12569.3	12078.9	10326.3	11658.2	9506.39	9584.46	9764.13	9618.32	1.21208	0.040838
Q9D0E3	LysM and putative peptidoglycan-binding domain-containing protein 1	Lysmd1	24.813	226	Q9D0E3	33	LYSM1_MOUSE LysM and putative peptidoglycan-binding domain-containing protein 1 OS=Mus musculus OX=10090 GN=Lysmd1 PE=1 SV=1	Q9D0E3	33	33	S	GSRARSYGSLVQSSCSPVRERRLEHQLEPGD	72.496	44.577	SYGS(0.001)LVQS(0.11)S(0.262)CS(0.626)PVR	S(-34.66)Y(-39.37)GS(-30.63)LVQS(-7.54)S(-3.78)CS(3.78)PVR	11	3	1.1415	14763.5	15011.7	14925.6	14900.3	11085.4	12518.4	13309.9	12304.6	1.21095	0.0166423
Q8CJ67	Double-stranded RNA-binding protein Staufen homolog 2	Stau2	62.535	570	Q8CJ67	489	STAU2_MOUSE Double-stranded RNA-binding protein Staufen homolog 2 OS=Mus musculus OX=10090 GN=Stau2 PE=1 SV=1	Q8CJ67	489	489	S	SPTAEAIGLKGSSPTSPCSSVQPSKQLEYLA	40.624	40.624	GS(0.026)S(0.046)PT(0.122)S(0.561)PCS(0.218)S(0.026)VQPS(0.001)K	GS(-13.29)S(-10.82)PT(-6.62)S(4.1)PCS(-4.1)S(-13.37)VQPS(-30.14)K	6	3	-0.72193	18359.6	16338.3	17559.5	17419.1	14383.3	12967.7	15804.3	14385.1	1.21091	0.0395461
Q9Z2C9	Myotubularin-related protein 7	Mtmr7	75.607	660	Q9Z2C9	634	MTMR7_MOUSE Myotubularin-related protein 7 OS=Mus musculus OX=10090 GN=Mtmr7 PE=1 SV=2	Q9Z2C9	634	634	S	VNSDQESGVEDLSCRSPSGGEHAPSEDSGKD	87.16	75.97	S(0.858)PS(0.141)GGEHAPSEDSGK	S(7.84)PS(-7.84)GGEHAPS(-33.4)EDS(-52.55)GK	1	3	-0.28816	35912.1	34748.9	32688.2	34449.7	24773.3	30957.4	29718.8	28483.2	1.20948	0.0475315
Q8CDJ3	Beclin 1-associated autophagy-related key regulator	Atg14	55.388	492	Q8CDJ3	11	BAKOR_MOUSE Beclin 1-associated autophagy-related key regulator OS=Mus musculus OX=10090 GN=Atg14 PE=1 SV=1	Q8CDJ3	11	11	T	_____MASPSGKGSWTPEAPGFGPRALARDL	55.04	55.04	GS(0.01)WT(0.99)PEAPGFGPR	GS(-20.03)WT(20.03)PEAPGFGPR	4	2	0.39928	4461.35	4228.82	4321.32	4337.16	3150.56	4047.08	3563.02	3586.89	1.20917	0.048705
P08228	Superoxide dismutase [Cu-Zn]	Sod1	15.942	154	P08228	106	SODC_MOUSE Superoxide dismutase [Cu-Zn] OS=Mus musculus OX=10090 GN=Sod1 PE=1 SV=2	P08228	106	106	S	GKDGVANVSIEDRVISLSGEHSIIGRTMVVH	44.294	44.294	VIS(0.866)LS(0.134)GEHSIIGR	VIS(8.1)LS(-8.1)GEHS(-36.51)IIGR	3	3	0.93974	2312.64	2472.63	2394.16	2393.15	2077.7	2042.85	1820.08	1980.21	1.20853	0.0113239
Q8CAQ8	MICOS complex subunit Mic60	Immt	83.899	757	Q8CAQ8	113	MIC60_MOUSE MICOS complex subunit Mic60 OS=Mus musculus OX=10090 GN=Immt PE=1 SV=1	Q8CAQ8	113	113	S	PLPKKPVQSGPLKISSVSEVMKDSKLPVAQS	73.885	73.885	IS(0.004)S(0.995)VS(0.001)EVMK	IS(-23.78)S(23.78)VS(-29.02)EVMK	3	2	0.94543	10789.5	11620.3	11636.3	11348.7	8299.94	9664.31	10233.2	9399.16	1.20741	0.037846
Q80U49	Centrosomal protein of 170 kDa protein B	Cep170b	170.82	1574	Q80U49	882	C170B_MOUSE Centrosomal protein of 170 kDa protein B OS=Mus musculus OX=10090 GN=Cep170b PE=1 SV=2	Q80U49	882	882	S	PTSGPPAPGKLPHISSHPLLQDLAAARASRL	57.482	45.14	LPHIS(0.165)S(0.835)HPLLQDLAAAR	LPHIS(-7.05)S(7.05)HPLLQDLAAAR	6	3	0.024747	7973.44	9620.88	8486.69	8693.67	7345.99	6954.9	7327.86	7209.58	1.20585	0.0419777
Q8C1B1	Calmodulin-regulated spectrin-associated protein 2	Camsap2	164.33	1461	Q8C1B1	836	CAMP2_MOUSE Calmodulin-regulated spectrin-associated protein 2 OS=Mus musculus OX=10090 GN=Camsap2 PE=1 SV=3	Q8C1B1	836	836	S	DIKESMETPPGRWLKSPTTPVDPERQWNLTS	73.885	61.958	S(0.974)PT(0.013)T(0.013)PVDPER	S(18.66)PT(-18.66)T(-18.66)PVDPER	1	2	-0.16654	8753.64	9651.63	8538.42	8981.23	7182.29	7781.07	7396.28	7453.21	1.20501	0.0163104
P70296	Phosphatidylethanolamine-binding protein 1	Pebp1	20.83	187	P70296	185	PEBP1_MOUSE Phosphatidylethanolamine-binding protein 1 OS=Mus musculus OX=10090 GN=Pebp1 PE=1 SV=3	P70296	185	185	S	QAEWDDYVPKLYEQLSGK_____________	58.699	58.699	LYEQLS(1)GK	LY(-38.91)EQLS(38.91)GK	6	3	0.0091442	3282.48	3508.92	3490.11	3427.17	2635.99	2799.14	3101.83	2845.65	1.20435	0.0197326
Q6NSW3	A-kinase anchor protein SPHKAP	Sphkap	185.09	1687	Q6NSW3	1210	SPKAP_MOUSE A-kinase anchor protein SPHKAP OS=Mus musculus OX=10090 GN=Sphkap PE=1 SV=2	Q6NSW3	1210	1210	S	ASSRRSSHDWTTGLLSPSTRSPLCYRQSSMP	61.096	44.816	SSHDWT(0.005)T(0.036)GLLS(0.888)PS(0.035)T(0.035)R	S(-34.48)S(-34.48)HDWT(-22.16)T(-13.86)GLLS(13.86)PS(-14.05)T(-14.05)R	11	3	0.1205	29608.8	30267.8	25354.3	28410.3	22486.4	24060.1	24348.7	23631.7	1.20221	0.0438981
Q8VDV3	Guanine nucleotide exchange factor for Rab-3A	Rab3il1	42.712	383	Q8VDV3	165	R3GEF_MOUSE Guanine nucleotide exchange factor for Rab-3A OS=Mus musculus OX=10090 GN=Rab3il1 PE=1 SV=1	Q8VDV3	165	165	S	MLQAEVTALKTLVITSTPASPNRELHPQLLS	34.182	34.182	T(0.002)LVIT(0.105)S(0.553)T(0.095)PAS(0.245)PNR	T(-24.27)LVIT(-7.21)S(3.54)T(-7.64)PAS(-3.54)PNR	6	3	1.2694	4446.05	4548.25	4040.15	4344.82	3722.01	3491.49	3633.11	3615.54	1.20171	0.0125093
Q6PFR5	Transformer-2 protein homolog alpha	Tra2a	32.316	281	Q6PFR5	96	TRA2A_MOUSE Transformer-2 protein homolog alpha OS=Mus musculus OX=10090 GN=Tra2a PE=1 SV=1	Q6PFR5	96	96	S	RSRSYTPEYRRRRSRSHSPMSNRRRHTGSRA	69.261	51.765	S(0.999)HS(0.991)PMS(0.01)NR	S(30.89)HS(20.3)PMS(-20.3)NR	1	3	-0.49108	32724.2	28499.1	31504.5	30909.3	25595.9	27642.8	23928.6	25722.4	1.20165	0.0348695
Q5U3K5	Rab-like protein 6	Rabl6	79.83	725	Q5U3K5	482	RABL6_MOUSE Rab-like protein 6 OS=Mus musculus OX=10090 GN=Rabl6 PE=1 SV=2	Q5U3K5	482	482	S	SLLPSDPMPSKNISLSSEEEAEGLAGHPRVA	53.603	49.076	NIS(0.064)LS(0.702)S(0.234)EEEAEGLAGHPR	NIS(-10.41)LS(4.76)S(-4.76)EEEAEGLAGHPR	5	3	-0.4183	7100.95	8527.35	7826.25	7818.18	6515.1	6224.97	6782.29	6507.45	1.20142	0.0413621
Q9QYB5	Gamma-adducin	Add3	78.776	706	Q9QYB5	683	ADDG_MOUSE Gamma-adducin OS=Mus musculus OX=10090 GN=Add3 PE=1 SV=2	Q9QYB5	683	683	S	TEEVLSPDGSPSKSPSKKKKKFRTPSFLKKN	81.967	81.967	TEEVLSPDGS(0.013)PS(0.01)KS(0.42)PS(0.556)K	T(-66.02)EEVLS(-48.65)PDGS(-16.18)PS(-17.24)KS(-1.21)PS(1.21)K	16	4	0.13599	5216.78	5129.83	4444.35	4930.32	3988.92	4407.33	3923.54	4106.6	1.20059	0.0456775
Q8BGY9	High affinity choline transporter 1	Slc5a7	63.364	580	Q8BGY9	556	SC5A7_MOUSE High affinity choline transporter 1 OS=Mus musculus OX=10090 GN=Slc5a7 PE=1 SV=1	Q8BGY9	556	556	T	ELAPVKPRQSLTLSSTFTNKEALLDVDSSPE	47.712	47.639	QSLT(0.002)LS(0.026)S(0.097)T(0.836)FT(0.039)NK	QS(-35.12)LT(-26.58)LS(-15.07)S(-9.34)T(9.34)FT(-13.34)NK	8	3	-0.7366	4840.71	4954.37	4849.92	4881.67	3813.1	3865.88	4522.68	4067.22	1.20025	0.0243666
Q8R1S4	Metastasis suppressor protein 1	Mtss1	82.407	759	Q8R1S4	607	MTSS1_MOUSE Metastasis suppressor protein 1 OS=Mus musculus OX=10090 GN=Mtss1 PE=1 SV=1	Q8R1S4	607	607	T	TIRRTPSTKPSVRRGTIGAGPIPIKTPVIPV	67.685	40.187	RGT(1)IGAGPIPIK	RGT(40.19)IGAGPIPIK	3	3	0.16428	11184.3	10490.2	12161.3	11278.6	13302.5	13893	13468.6	13554.7	0.83208	0.0115605
Q9D8L0	Uncharacterized protein C11orf52 homolog		14.283	127	Q9D8L0	92	CK052_MOUSE Uncharacterized protein C11orf52 homolog OS=Mus musculus OX=10090 PE=2 SV=1	Q9D8L0	92	92	S	LHYADIHVLRQIRPHSLHTVKCLHSESATEY	71.879	71.879	QIRPHS(0.828)LHT(0.172)VK	QIRPHS(6.84)LHT(-6.84)VK	6	4	0.48616	22159	20890.8	24566.7	22538.9	28467.4	27507.8	25296.2	27090.5	0.831984	0.0334096
P70362	Ubiquitin recognition factor in ER-associated degradation protein 1	Ufd1	34.481	307	P70362	299	UFD1_MOUSE Ubiquitin recognition factor in ER-associated degradation protein 1 OS=Mus musculus OX=10090 GN=Ufd1 PE=1 SV=2	P70362	299	299	S	DEAGGRFIAFSGEGQSLRKKGRKP_______	174.05	174.05	FIAFSGEGQS(1)LR	FIAFS(-73.96)GEGQS(73.96)LR	10	2	-0.18487	102700	119752	124969	115807	140556	144150	133020	139242	0.831694	0.0351016
Q3UEI1	cAMP-specific 3',5'-cyclic phosphodiesterase 4A	Pde4a	76.09	686	O89084;Q3UEI1;Q01063	140;121;129	"PDE4A_MOUSE cAMP-specific 3',5'-cyclic phosphodiesterase 4A OS=Mus musculus OX=10090 GN=Pde4a PE=1 SV=2;PDE4C_MOUSE cAMP-specific 3',5'-cyclic phosphodiesterase 4C OS=Mus musculus OX=10090 GN=Pde4c PE=1 SV=1;PDE4D_MOUSE cAMP-specific 3',5'-cyclic phosphodi"	O89084;Q3UEI1	140;121	121	S	GLMLHAGAATSQRRESFLYRSDSDYDMSPKT;GRALQPPVHHVQRRESFLYRSDSDHEPSPKA	99.815	90.906	RES(1)FLYR	RES(77.85)FLY(-77.85)R	3	3	0.12463	19163.6	18616.3	19926.9	19235.6	23832.8	22498.8	23069.6	23133.8	0.831495	0.00198044
Q7TPM1	Protein PRRC2B	Prrc2b	160.91	1486	Q7TPM1	1070	PRC2B_MOUSE Protein PRRC2B OS=Mus musculus OX=10090 GN=Prrc2b PE=1 SV=1	Q7TPM1	1070	1070	S	PGPIGNERSLKNRKGSEGAERLPGAVVPPVN	68.536	63.408	KGS(1)EGAER	KGS(63.41)EGAER	3	2	-0.72516	113255	94436.7	117773	108488	133539	133935	124363	130613	0.830609	0.0470319
Q9R1E0	Forkhead box protein O1	Foxo1	69.518	652	Q9R1E0	253	FOXO1_MOUSE Forkhead box protein O1 OS=Mus musculus OX=10090 GN=Foxo1 PE=1 SV=2	Q9R1E0	253	253	S	PEGGKSGKSPRRRAASMDNNSKFAKSRGRAA	137.89	137.89	AAS(1)MDNNSK	AAS(43.59)MDNNS(-43.59)K	3	2	-0.26677	87788.8	78004.1	96068.7	87287.2	104677	101964	108628	105090	0.830598	0.0329817
Q4VAH7	HEPACAM family member 2	Hepacam2	51.42	463	Q4VAH7	392	HECA2_MOUSE HEPACAM family member 2 OS=Mus musculus OX=10090 GN=Hepacam2 PE=2 SV=1	Q4VAH7	392	392	S	QPYKAIRQKLEGRPESEYRKAQTFSGHEDAL	105.03	76.588	LEGRPES(1)EYRK	LEGRPES(44.99)EY(-44.99)RK	7	4	-1.079	91104.8	92062.2	95619.4	92928.8	100279	117829	117578	111895	0.830498	0.0336113
Q8BL74	General transcription factor 3C polypeptide 2	Gtf3c2	100.27	907	Q8BL74	163	TF3C2_MOUSE General transcription factor 3C polypeptide 2 OS=Mus musculus OX=10090 GN=Gtf3c2 PE=2 SV=2	Q8BL74	163	163	S	DLLLLKLSKGLDQPESPHPKRPPEDFETPSG	99.161	77.192	GLDQPES(1)PHPK	GLDQPES(77.19)PHPK	7	3	0.95321	58883.4	55784.1	63125.2	59264.2	69448.9	71683.5	72986.4	71373	0.830346	0.00688816
Q9CQS8	Protein transport protein Sec61 subunit beta	Sec61b	9.9583	96	Q9CQS8	38	SC61B_MOUSE Protein transport protein Sec61 subunit beta OS=Mus musculus OX=10090 GN=Sec61b PE=1 SV=3	Q9CQS8	38	38	S	AARAAGSTVRQRKNASCGTRSAGRTTSAGTG	95.09	95.09	NAS(0.998)CGT(0.002)R	NAS(27.25)CGT(-27.25)R	3	2	0.51849	77121.5	77614.3	86136.2	80290.7	100077	100290	89792.1	96719.5	0.83014	0.0222997
E9PYL2	Proline-rich protein 12	Prr12	211.87	2035	E9PYL2	909	PRR12_MOUSE Proline-rich protein 12 OS=Mus musculus OX=10090 GN=Prr12 PE=1 SV=1	E9PYL2	909	909	S	GPPNSEGKDPAGAYRSPSPQGTKAPRFVPLT	51.276	51.276	S(0.567)PS(0.433)PQGTK	S(1.17)PS(-1.17)PQGT(-31.06)K	1	3	0.40339	24056.1	21825.7	23915.6	23265.8	30826	27272	26017	28038.3	0.829784	0.0414227
Q8VC03	Echinoderm microtubule-associated protein-like 3	Eml3	95.694	897	Q8VC03	178	EMAL3_MOUSE Echinoderm microtubule-associated protein-like 3 OS=Mus musculus OX=10090 GN=Eml3 PE=1 SV=1	Q8VC03	178	178	S	PSERPRQKLSRKAASSANLLLRSGSTESRGN	179.95	171.67	AAS(0.218)S(0.782)ANLLLR	AAS(-5.56)S(5.56)ANLLLR	4	2	-0.22263	96714.6	91704.9	113334	100585	126100	120723	116834	121219	0.829775	0.0432536
P28652	Calcium/calmodulin-dependent protein kinase type II subunit beta	Camk2b	60.46	542	P28652	363	KCC2B_MOUSE Calcium/calmodulin-dependent protein kinase type II subunit beta OS=Mus musculus OX=10090 GN=Camk2b PE=1 SV=2	P28652	363	363	S	KADGVKPQTNSTKNSSAITSPKGSLPPAALE	81.625	76.165	NS(0.008)S(0.982)AIT(0.009)S(0.002)PK	NS(-20.91)S(20.41)AIT(-20.41)S(-27.98)PK	3	2	0.96684	11242.7	12120.4	12683.5	12015.5	13812	15551.9	14113.5	14492.5	0.829087	0.0220298
Q8CFH6	Serine/threonine-protein kinase SIK2	Sik2	104.2	931	Q8CFH6	358	SIK2_MOUSE Serine/threonine-protein kinase SIK2 OS=Mus musculus OX=10090 GN=Sik2 PE=1 SV=1	Q8CFH6	358	358	S	SFPVEQRLDGRQRRPSTIAEQTVAKAQTVGL	73.597	73.597	RPS(0.739)T(0.261)IAEQTVAK	RPS(4.53)T(-4.53)IAEQT(-46.82)VAK	3	3	1.5025	73514.9	69409.5	73807.9	72244.1	86005.1	94150.4	81259	87138.2	0.829076	0.0207976
Q3UHX2	28 kDa heat- and acid-stable phosphoprotein	Pdap1	20.605	181	Q3UHX2	178	HAP28_MOUSE 28 kDa heat- and acid-stable phosphoprotein OS=Mus musculus OX=10090 GN=Pdap1 PE=1 SV=1	Q3UHX2	178	178	S	AKDDATLSGKRMQSLSLNK____________	88.392	52.167	MQS(0.002)LS(0.998)LNK	MQS(-28.21)LS(28.21)LNK	5	3	-0.3638	54326.9	51567.2	59979.9	55291.4	72857.9	64332.2	62975	66721.7	0.828686	0.044786
Q8VBY2	Calcium/calmodulin-dependent protein kinase kinase 1	Camkk1	55.837	505	Q8VBY2	108	KKCC1_MOUSE Calcium/calmodulin-dependent protein kinase kinase 1 OS=Mus musculus OX=10090 GN=Camkk1 PE=1 SV=1	Q8VBY2	108	108	T	TGPASHISPRSWRRPTIESHRVAISDTEDCV	90.913	90.913	RPT(1)IESHR	RPT(57.02)IES(-57.02)HR	3	3	-0.53708	6290.28	6303.97	6402.04	6332.1	7636.32	8206.56	7083.07	7641.98	0.828594	0.0159291
Q9Z277	Tyrosine-protein kinase BAZ1B	Baz1b	170.65	1479	Q9Z277	312	BAZ1B_MOUSE Tyrosine-protein kinase BAZ1B OS=Mus musculus OX=10090 GN=Baz1b PE=1 SV=2	Q9Z277	312	312	S	KYMTLNPSTKRRNTGSPDRKPSKKPKRDSSS	98.73	98.73	NT(0.001)GS(0.999)PDR	NT(-29.97)GS(29.97)PDR	4	2	0.27871	24158.7	21729.5	26570.5	24152.9	29004.6	27909.1	30620.5	29178.1	0.827776	0.0350916
Q8BTI8	Serine/arginine repetitive matrix protein 2	Srrm2	294.84	2703	Q8BTI8	2666	SRRM2_MOUSE Serine/arginine repetitive matrix protein 2 OS=Mus musculus OX=10090 GN=Srrm2 PE=1 SV=3	Q8BTI8	2666	2666	S	ERRQPSPQPSPRDLQSSERVSWRGQRGDSHS	68.335	60.298	DLQS(0.868)S(0.132)ER	DLQS(8.17)S(-8.17)ER	4	2	0.59828	15599.5	13499	15169.3	14755.9	18002.7	16684.3	18852.2	17846.4	0.826828	0.0263472
Q3UHJ0	AP2-associated protein kinase 1	Aak1	103.35	959	Q3UHJ0	676	AAK1_MOUSE AP2-associated protein kinase 1 OS=Mus musculus OX=10090 GN=Aak1 PE=1 SV=2	Q3UHJ0	676	676	S	ASLNKSKSATTTPSGSPRTSQQNVSNASEGS	190.26	190.26	SATTTPSGS(1)PR	S(-120.61)AT(-88.96)T(-62.75)T(-62.75)PS(-46.09)GS(46.09)PR	9	2	0.84687	66937.5	61044.6	74425.9	67469.3	86306.5	79367	79218.3	81630.6	0.82652	0.0351599
Q99K30	Epidermal growth factor receptor kinase substrate 8-like protein 2	Eps8l2	82.228	729	Q99K30	217	ES8L2_MOUSE Epidermal growth factor receptor kinase substrate 8-like protein 2 OS=Mus musculus OX=10090 GN=Eps8l2 PE=1 SV=1	Q99K30	217	217	S	PQSPAPIPFQRQPGDSPQAKNRVGLPLPVPF	103.08	69.721	QPGDS(1)PQAK	QPGDS(69.72)PQAK	5	2	0.034489	23346.4	18952.2	21633.1	21310.6	26027.7	25377.2	25950.7	25785.2	0.826465	0.0259322
Q3UQ44	Ras GTPase-activating-like protein IQGAP2	Iqgap2	180.53	1575	Q3UQ44	16	IQGA2_MOUSE Ras GTPase-activating-like protein IQGAP2 OS=Mus musculus OX=10090 GN=Iqgap2 PE=1 SV=2	Q3UQ44	16	16	S	MPHEELPSLQRPRYGSIVDDERLSAEEMDER	157.78	157.78	YGS(1)IVDDER	Y(-62.17)GS(62.17)IVDDER	3	2	-0.078874	237096	233293	280148	250179	280836	315842	311746	302808	0.826197	0.0477355
Q8C0C4	Serine-rich coiled-coil domain-containing protein 1	Ccser1	98.216	895	Q8C0C4	465	CCSE1_MOUSE Serine-rich coiled-coil domain-containing protein 1 OS=Mus musculus OX=10090 GN=Ccser1 PE=2 SV=2	Q8C0C4	465	465	T	EGRYIERRLRSSSEGTAGSSRMVLKPKDGHV	168.71	168.71	S(0.004)S(0.008)S(0.206)EGT(0.781)AGSSR	S(-22.55)S(-19.71)S(-5.79)EGT(5.79)AGS(-45.33)S(-54.72)R	6	2	0.1483	11737.3	9376.01	11568.4	10893.9	13401.3	13456.5	12706.4	13188.1	0.826042	0.0452287
A2AF47	Dedicator of cytokinesis protein 11	Dock11	237.77	2073	A2AF47	23	DOC11_MOUSE Dedicator of cytokinesis protein 11 OS=Mus musculus OX=10090 GN=Dock11 PE=1 SV=1	A2AF47	23	23	S	TKRLSKPGTAAELRQSVSEAVRGSVVLEKAK	93.928	93.928	QS(0.853)VS(0.147)EAVR	QS(7.65)VS(-7.65)EAVR	2	2	0.30228	22511.9	23797.5	27578.3	24629.2	29791.9	31564.7	28207.4	29854.7	0.824971	0.0442276
Q3B7Z2	Oxysterol-binding protein 1	Osbp	88.796	805	Q3B7Z2	377	OSBP1_MOUSE Oxysterol-binding protein 1 OS=Mus musculus OX=10090 GN=Osbp PE=1 SV=3	Q3B7Z2	377	377	S	EIITMPENLGHKRTGSNISGASSDVSLDEQY	149.62	134.34	T(0.19)GS(0.802)NIS(0.008)GASSDVSLDEQYK	T(-6.25)GS(6.25)NIS(-20.15)GAS(-53.52)S(-68.92)DVS(-89.18)LDEQY(-122.7)K	3	3	0.039483	18189.8	20395.8	19019	19201.5	21365.2	23407.8	25054.8	23275.9	0.824952	0.0307938
P51432	1-phosphatidylinositol 4,5-bisphosphate phosphodiesterase beta-3	Plcb3	139.49	1234	P51432	1105	"PLCB3_MOUSE 1-phosphatidylinositol 4,5-bisphosphate phosphodiesterase beta-3 OS=Mus musculus OX=10090 GN=Plcb3 PE=1 SV=2"	P51432	1105	1105	S	EKKELQKILDRKRNNSISEAKTREKHKKEVE	97.813	83.397	NNS(0.998)IS(0.002)EAK	NNS(27.04)IS(-27.04)EAK	3	2	0.19694	203023	177548	209121	196564	248815	237381	228896	238364	0.824638	0.0206187
Q8C739	Protein FAM110B	Fam110b	40.36	366	Q8C739	257	F110B_MOUSE Protein FAM110B OS=Mus musculus OX=10090 GN=Fam110b PE=1 SV=1	Q8C739	257	257	S	PACGVSRRPSLQRSKSDLSDRYFRVDADVER	81.625	62.799	S(0.094)KS(0.899)DLS(0.007)DR	S(-9.79)KS(9.79)DLS(-21.11)DR	3	3	0.40583	63652.5	62414.8	69054.4	65040.5	78145.2	81490.6	77009.3	78881.7	0.824533	0.00478035
Q5F2E8	Serine/threonine-protein kinase TAO1	Taok1	116.05	1001	Q5F2E8	965	TAOK1_MOUSE Serine/threonine-protein kinase TAO1 OS=Mus musculus OX=10090 GN=Taok1 PE=1 SV=1	Q5F2E8	965	965	S	PMQGVPRGSSMGVRNSPQALRRTASGGRTEQ	115.06	78.759	NS(1)PQALR	NS(78.76)PQALR	2	2	-0.21347	68467.5	60222.9	69243.3	65977.9	87582.5	74234.1	78308.9	80041.9	0.824293	0.045239
O08599	Syntaxin-binding protein 1	Stxbp1	67.568	594	O08599	511	STXB1_MOUSE Syntaxin-binding protein 1 OS=Mus musculus OX=10090 GN=Stxbp1 PE=1 SV=2	O08599	511	511	S	TKHYPYISTRSSASFSTTAVSARYGHWHKNK	141.73	141.73	S(0.05)S(0.006)AS(0.122)FS(0.712)T(0.032)T(0.078)AVSAR	S(-11.54)S(-20.83)AS(-7.67)FS(7.67)T(-13.51)T(-9.58)AVS(-67.03)AR	6	2	-0.29671	6882.9	8152.13	6793.05	7276.03	8738.24	8836.18	8907.81	8827.41	0.824254	0.0245961
E9Q7G0	Nuclear mitotic apparatus protein 1	Numa1	235.63	2094	E9Q7G0	2029	NUMA1_MOUSE Nuclear mitotic apparatus protein 1 OS=Mus musculus OX=10090 GN=Numa1 PE=1 SV=1	E9Q7G0	2029	2029	S	QKKAAPVLKQADRRQSMAFSILNTPKKLGNS	95.197	95.197	RQS(1)MAFSILNTPK	RQS(33.14)MAFS(-33.14)ILNT(-65.87)PK	3	3	-0.53685	26744.3	25302.7	29029.3	27025.5	32732.4	31276.8	34403	32804.1	0.823844	0.0149321
Q3V3Q7	Phosphofurin acidic cluster sorting protein 2	Pacs2	94.931	862	Q3V3Q7	424	PACS2_MOUSE Phosphofurin acidic cluster sorting protein 2 OS=Mus musculus OX=10090 GN=Pacs2 PE=1 SV=2	Q3V3Q7	424	424	S	LKERQPARPQNERANSLDNERCPDTRSQLQI	84.06	72.187	ANS(1)LDNER	ANS(72.19)LDNER	3	2	2.1781	35190.1	33437.4	34756.4	34461.3	40557	42225.4	42724.7	41835.7	0.823729	0.000932703
Q64511	DNA topoisomerase 2-beta	Top2b	181.91	1612	Q64511	1415	TOP2B_MOUSE DNA topoisomerase 2-beta OS=Mus musculus OX=10090 GN=Top2b PE=1 SV=2	Q64511	1415	1415	S	SDGLDKDEYAFSSGKSKATPEKSSNDKKSQD	51.528	51.528	S(0.581)KAT(0.419)PEK	S(1.42)KAT(-1.42)PEK	1	3	-0.16173	34104.6	28854.8	35396.4	32785.3	42178.4	38234.7	39022.1	39811.7	0.823508	0.0395924
Q3TCJ1	BRISC complex subunit Abraxas 2	Abraxas2	46.942	415	Q3TCJ1	284	ABRX2_MOUSE BRISC complex subunit Abraxas 2 OS=Mus musculus OX=10090 GN=Abraxas2 PE=1 SV=1	Q3TCJ1	284	284	S	QMPSESLEPAFSPRMSYSGFSAEGRSTLAET	96.82	96.82	MS(0.922)YS(0.078)GFSAEGR	MS(10.71)Y(-48.12)S(-10.71)GFS(-55.48)AEGR	2	2	-0.038975	7141.97	6717.68	7595.01	7151.55	9034.82	8204.51	8818	8685.78	0.823364	0.0124237
P70392	Ras-specific guanine nucleotide-releasing factor 2	Rasgrf2	135.67	1189	P70392	633	RGRF2_MOUSE Ras-specific guanine nucleotide-releasing factor 2 OS=Mus musculus OX=10090 GN=Rasgrf2 PE=1 SV=2	P70392	633	633	S	LHKDDTDICFSKTLNSCKVPQIRYASVERLL	70.47	70.47	T(0.002)LNS(0.998)CKVPQIR	T(-27.15)LNS(27.15)CKVPQIR	4	3	0.086188	29325.3	28580.4	32080.3	29995.3	38323.2	33411.1	37562	36432.1	0.823322	0.025842
Q6NZJ6	Eukaryotic translation initiation factor 4 gamma 1	Eif4g1	176.07	1600	Q6NZJ6	1189	IF4G1_MOUSE Eukaryotic translation initiation factor 4 gamma 1 OS=Mus musculus OX=10090 GN=Eif4g1 PE=1 SV=1	Q6NZJ6	1189	1189	S	DRLDRARTPATKRSFSKEVEERSRERPSQPE	91.202	91.202	S(0.016)FS(0.984)KEVEER	S(-17.93)FS(17.93)KEVEER	3	3	0.2756	223912	243537	269254	245567	281265	309378	304578	298407	0.822928	0.0283818
O88737	Protein bassoon	Bsn	418.84	3942	O88737	2068	BSN_MOUSE Protein bassoon OS=Mus musculus OX=10090 GN=Bsn PE=1 SV=4	O88737	2068	2068	S	PTDLLSHPLPLRRYSSVSNIYSDHRYGPRGD	74.966	74.966	YS(0.279)S(0.683)VS(0.038)NIYSDHR	Y(-42.23)S(-3.89)S(3.89)VS(-12.59)NIY(-55.13)S(-54.3)DHR	3	3	-0.4704	4681.75	4674.77	4497.36	4617.96	5262.4	5716.29	5856.82	5611.84	0.822896	0.0062889
Q99MZ3	Carbohydrate-responsive element-binding protein	Mlxipl	94.874	864	Q99MZ3	196	MLXPL_MOUSE Carbohydrate-responsive element-binding protein OS=Mus musculus OX=10090 GN=Mlxipl PE=1 SV=1	Q99MZ3	196	196	S	YHKWRIYYKKRLRKSSREGDFLAPKQVEGGW	80.312	64.65	S(0.5)S(0.5)REGDFLAPK	S(0)S(0)REGDFLAPK	2	3	2.5835	43191	41038	45681.3	43303.4	57701.6	50052.8	50229.4	52661.3	0.822301	0.0305818
Q99MZ3	Carbohydrate-responsive element-binding protein	Mlxipl	94.874	864	Q99MZ3	195	MLXPL_MOUSE Carbohydrate-responsive element-binding protein OS=Mus musculus OX=10090 GN=Mlxipl PE=1 SV=1	Q99MZ3	195	195	S	EYHKWRIYYKKRLRKSSREGDFLAPKQVEGG	80.312	64.65	S(0.5)S(0.5)REGDFLAPK	S(0)S(0)REGDFLAPK	1	3	2.5835	43191	41038	45681.3	43303.4	57701.6	50052.8	50229.4	52661.3	0.822301	0.0305818
Q3TWW8	Serine/arginine-rich splicing factor 6	Srsf6	39.025	339	Q3TWW8	253	SRSF6_MOUSE Serine/arginine-rich splicing factor 6 OS=Mus musculus OX=10090 GN=Srsf6 PE=1 SV=1	Q3TWW8	253	253	S	SKGRKSRSKSKSKPKSDRGSHSHSRSRSKDK	64.04	56.548	SKPKS(1)DR	S(-37.88)KPKS(37.88)DR	5	3	0.82012	145420	125012	160385	143606	180708	170758	172932	174799	0.821547	0.0432951
P10923	Osteopontin	Spp1	32.459	294	P10923	255	OSTP_MOUSE Osteopontin OS=Mus musculus OX=10090 GN=Spp1 PE=1 SV=1	P10923	255	255	S	VIDSQASSKASLEHQSHKFHSHKDKLVLDPK	105.03	105.03	AS(0.411)LEHQS(0.589)HK	AS(-1.57)LEHQS(1.57)HK	7	3	-0.12825	33237.1	28444.1	32054.1	31245.1	40535.9	38488.7	35095.6	38040.1	0.821374	0.0338591
Q9JLQ2	ARF GTPase-activating protein GIT2	Git2	78.765	708	Q9JLQ2	449	GIT2_MOUSE ARF GTPase-activating protein GIT2 OS=Mus musculus OX=10090 GN=Git2 PE=1 SV=2	Q9JLQ2	449	449	S	QVQTGSDHKDTASHSSLKRRPSARGSRPMSM	82.261	82.261	DTASHS(0.094)S(0.906)LK	DT(-50.01)AS(-36.43)HS(-9.83)S(9.83)LK	7	3	0.4018	33141	34533.6	41260.6	36311.8	44110	45090.4	43444.4	44214.9	0.821256	0.0363339
P15208	Insulin receptor	Insr	155.61	1372	P15208	1340	INSR_MOUSE Insulin receptor OS=Mus musculus OX=10090 GN=Insr PE=1 SV=2	P15208	1340	1340	S	CQREEAGGREGGSSLSIKRTYDEHIPYTHMN	111.31	111.31	EGGSSLS(1)IKR	EGGS(-62.07)S(-42.08)LS(42.08)IKR	7	3	-0.86573	90293.2	100229	116860	102461	126940	122954	124394	124763	0.821246	0.0465998
E9Q7G0	Nuclear mitotic apparatus protein 1	Numa1	235.63	2094	E9Q7G0	1997	NUMA1_MOUSE Nuclear mitotic apparatus protein 1 OS=Mus musculus OX=10090 GN=Numa1 PE=1 SV=1	E9Q7G0	1997	1997	T	TPESKKATSCFPRPMTPRDRHEGRKQSSTAD	66.285	66.285	ATSCFPRPMT(1)PR	AT(-48.15)S(-48.37)CFPRPMT(48.15)PR	10	3	0.11757	16127.4	16998.9	16664.3	16596.9	22667.7	18566.1	19402.9	20212.2	0.821131	0.0472653
Q9QZQ1	Afadin	Afdn	206.5	1820	Q9QZQ1	1275	AFAD_MOUSE Afadin OS=Mus musculus OX=10090 GN=Afdn PE=1 SV=3	Q9QZQ1	1275	1275	S	TESNHSSIAIQRVTRSQEELREEKVYQLERH	119.79	105.65	S(1)QEELREEK	S(105.65)QEELREEK	1	3	0.60698	95886.3	105196	103676	101586	116493	128110	126577	123727	0.821054	0.00887456
Q61037	Tuberin	Tsc2	202.07	1814	Q61037	939	TSC2_MOUSE Tuberin OS=Mus musculus OX=10090 GN=Tsc2 PE=1 SV=1	Q61037	939	939	S	FDDTPEKDSFRARSTSLNERPKSLRIARAPK	130.16	98.233	ST(0.004)S(0.996)LNER	S(-36.63)T(-24.03)S(24.03)LNER	3	2	0.56541	142870	132598	155942	143803	181786	168862	174870	175173	0.820924	0.0152944
Q9Z1T6	1-phosphatidylinositol 3-phosphate 5-kinase	Pikfyve	236.87	2097	Q9Z1T6	105	FYV1_MOUSE 1-phosphatidylinositol 3-phosphate 5-kinase OS=Mus musculus OX=10090 GN=Pikfyve PE=1 SV=3	Q9Z1T6	105	105	S	VPYKKQLNEELHRRSSVLDSRRKAEPACGGH	61.815	61.815	RS(0.222)S(0.778)VLDSR	RS(-5.46)S(5.46)VLDS(-33.42)R	3	3	-0.20599	8180.72	7907.52	8790.73	8292.99	10124.5	9304.01	10877.5	10102	0.820924	0.0260047
Q497V6	Bromo adjacent homology domain-containing 1 protein	Bahd1	83.87	772	Q497V6	61	BAHD1_MOUSE Bromo adjacent homology domain-containing 1 protein OS=Mus musculus OX=10090 GN=Bahd1 PE=1 SV=1	Q497V6	61	61	S	GHLTGRRKNYPLRKRSLVPEKPKACKVLLTR	39.785	39.785	S(1)LVPEKPK	S(39.78)LVPEKPK	1	3	0.037875	16284.3	16004	17662.7	16650.3	19480.6	19861.6	21634.4	20325.5	0.819183	0.0118484
Q3UTJ2	Sorbin and SH3 domain-containing protein 2	Sorbs2	132.35	1180	Q3UTJ2	72	SRBS2_MOUSE Sorbin and SH3 domain-containing protein 2 OS=Mus musculus OX=10090 GN=Sorbs2 PE=1 SV=2	Q3UTJ2	72	72	S	NGDATYSSLAAKGFRSVRPNLQDKRSPTQSQ	57.802	48.659	S(1)VRPNLQDK	S(48.66)VRPNLQDK	1	3	-0.28045	19041.4	18545	20310	19298.8	24900.2	23693.2	22116.3	23569.9	0.81879	0.0113447
Q8CJ19	[F-actin]-monooxygenase MICAL3	Mical3	223.72	1993	Q8CJ19	1695	MICA3_MOUSE [F-actin]-monooxygenase MICAL3 OS=Mus musculus OX=10090 GN=Mical3 PE=1 SV=2	Q8CJ19	1695	1695	S	SEGSSGKSKKRSSLFSPRRNKKEKKTKGEAR	93.267	93.267	SSLFS(1)PR	S(-63.19)S(-57.83)LFS(57.83)PR	5	2	-0.053352	18392.2	16402.9	20217.3	18337.4	23824	20874.7	22601.1	22433.3	0.817422	0.0425251
Q80U87	Ubiquitin carboxyl-terminal hydrolase 8	Usp8	122.61	1080	Q80U87	603	UBP8_MOUSE Ubiquitin carboxyl-terminal hydrolase 8 OS=Mus musculus OX=10090 GN=Usp8 PE=1 SV=2	Q80U87	603	603	S	LNAGKAQREPLTRARSEEMGRIVPGLPLGWA	134.23	66.486	ARS(1)EEMGR	ARS(66.49)EEMGR	3	3	-0.48576	137957	110614	138871	129147	167127	153575	153854	158185	0.816431	0.0477653
Q6PEM6	GRAM domain-containing protein 2B	Gramd2b	49.272	445	Q6PEM6	113	GRM2B_MOUSE GRAM domain-containing protein 2B OS=Mus musculus OX=10090 GN=Gramd2b PE=1 SV=2	Q6PEM6	113	113	S	CKTESKTDSKTERKKSSSSSQYKANMHFHKL	118.21	83.862	S(0.96)S(0.021)S(0.006)S(0.012)S(0.002)QYK	S(16.53)S(-16.53)S(-22.3)S(-19.21)S(-27.6)QY(-43.76)K	1	2	0.40383	131348	125247	142015	132870	154902	161345	172009	162752	0.816395	0.0129122
Q2VPA6	Helicase POLQ-like	Helq	119.1	1069	Q2VPA6	223	HELQ_MOUSE Helicase POLQ-like OS=Mus musculus OX=10090 GN=Helq PE=1 SV=2	Q2VPA6	223	223	S	DFSNVRAASESSRRKSLKDHLKSTMAGNARA	66.435	49.35	S(1)LKDHLK	S(49.35)LKDHLK	1	3	-0.27723	26144.2	26346.3	29290.9	27260.5	34716.2	34027.5	31459.5	33401.1	0.816156	0.0124006
Q9D8S3	ADP-ribosylation factor GTPase-activating protein 3	Arfgap3	57.455	523	Q9D8S3	403	ARFG3_MOUSE ADP-ribosylation factor GTPase-activating protein 3 OS=Mus musculus OX=10090 GN=Arfgap3 PE=1 SV=2	Q9D8S3	403	403	S	KDSSRDPEPAMRSTGSSDRPSARRKPEYEPI	167.73	167.73	STGS(0.998)S(0.002)DRPSAR	S(-61.62)T(-48.11)GS(27.2)S(-27.2)DRPS(-114.59)AR	4	3	0.045175	74112.1	63457.8	75821	71130.3	82807.4	89674.7	89441.4	87307.9	0.814707	0.0224596
Q8CIP5	Protein dispatched homolog 2	Disp2	147.94	1345	Q8CIP5	1198	DISP2_MOUSE Protein dispatched homolog 2 OS=Mus musculus OX=10090 GN=Disp2 PE=1 SV=1	Q8CIP5	1198	1198	S	YKQAGPTPQTWIRQDSQGQKTEPLQALPEGP	83.358	62.582	QDS(1)QGQK	QDS(62.58)QGQK	3	3	-0.78116	84436.8	81191.2	99237.5	88288.5	103448	111779	110079	108436	0.814202	0.0299749
P39447	Tight junction protein ZO-1	Tjp1	194.74	1745	P39447	175	ZO1_MOUSE Tight junction protein ZO-1 OS=Mus musculus OX=10090 GN=Tjp1 PE=1 SV=2	P39447	175	175	S	SASRERSLSPRSDRRSVASSQPAKPTKVTLV	80.738	80.738	S(0.957)VAS(0.019)S(0.023)QPAKPT(0.002)K	S(16.22)VAS(-17.06)S(-16.22)QPAKPT(-28.05)K	1	3	-0.17976	56919.1	54089.1	57067.8	56025.3	75579.2	63779.5	67078.4	68812.4	0.814175	0.0247363
O35326	Serine/arginine-rich splicing factor 5	Srsf5	30.891	269	O35326	247	SRSF5_MOUSE Serine/arginine-rich splicing factor 5 OS=Mus musculus OX=10090 GN=Srsf5 PE=1 SV=2	O35326	247	247	S	VPEKSQKRGSSSRSKSPASVDRQRSRSRSRS	85.45	85.45	S(0.071)KS(0.925)PAS(0.005)VDR	S(-11.16)KS(11.16)PAS(-22.92)VDR	3	3	-0.2938	42350.4	37206.2	47589.1	42381.9	53665.1	49852.7	52685.6	52067.8	0.813975	0.0391867
Q9DAW9	Calponin-3	Cnn3	36.428	330	Q9DAW9	259	CNN3_MOUSE Calponin-3 OS=Mus musculus OX=10090 GN=Cnn3 PE=1 SV=1	Q9DAW9	259	259	S	SLQMGTNKVASQKGMSVYGLGRQVYDPKYCA	76.572	76.572	GMS(0.999)VY(0.001)GLGR	GMS(29.74)VY(-29.74)GLGR	3	2	-1.0063	9759.99	10983.3	11498.1	10747.1	13145.5	13741.9	12783.4	13223.6	0.812722	0.0134377
Q8BGU5	Cyclin-Y	Ccny	39.394	341	Q8BGU5	67	CCNY_MOUSE Cyclin-Y OS=Mus musculus OX=10090 GN=Ccny PE=1 SV=1	Q8BGU5	67	67	T	DLNMEFNPSDHPRASTIFLSKSQTDVREKRK	96.342	96.342	AS(0.019)T(0.979)IFLS(0.002)K	AS(-17.19)T(17.19)IFLS(-26.53)K	3	2	-0.58244	12161.8	12903.6	12559.2	12541.5	17348.9	15005.7	13950.9	15435.2	0.812528	0.0479148
Q80Y98	Phospholipase DDHD2	Ddhd2	79.576	699	Q80Y98	447	DDHD2_MOUSE Phospholipase DDHD2 OS=Mus musculus OX=10090 GN=Ddhd2 PE=1 SV=3	Q80Y98	447	447	S	GPRKKILNHFSARKNSVSINRPAMSASEVNI	89.297	46.033	KNS(0.997)VS(0.003)INR	KNS(24.94)VS(-24.94)INR	3	2	-0.17672	200448	190303	239634	210129	259004	255828	261290	258707	0.812225	0.0325247
Q9Z0U1	Tight junction protein ZO-2	Tjp2	131.28	1167	Q9Z0U1	1151	ZO2_MOUSE Tight junction protein ZO-2 OS=Mus musculus OX=10090 GN=Tjp2 PE=1 SV=2	Q9Z0U1	1151	1151	S	SDPEEEEYRQQLAAHSKRGYYSQPSRYRDTE	54.776	51.346	QQLAAHS(1)K	QQLAAHS(51.35)K	7	3	-0.81335	32779.3	32093.8	39028.3	34633.8	41383.2	43766.7	42816.5	42655.4	0.811944	0.0256063
Q8VDZ4	Palmitoyltransferase ZDHHC5	Zdhhc5	77.5	715	Q8VDZ4	639	ZDHC5_MOUSE Palmitoyltransferase ZDHHC5 OS=Mus musculus OX=10090 GN=Zdhhc5 PE=1 SV=1	Q8VDZ4	639	639	S	PGTTAPYLGRSISYSSQKAPSGVSETEEVAL	157.96	76.17	SISYS(0.055)S(0.945)QK	S(-54.8)IS(-38.83)Y(-39.77)S(-12.35)S(12.35)QK	6	3	0.7261	31765.4	34590.1	40294.3	35549.9	44401.8	43889.6	43086.2	43792.5	0.81178	0.0314243
Q3UHQ6	Protein dopey-2	Dopey2	257.48	2295	Q3UHQ6	679	DOP2_MOUSE Protein dopey-2 OS=Mus musculus OX=10090 GN=Dopey2 PE=1 SV=3	Q3UHQ6	679	679	S	NKGQTQSTEHPGRKSSWDPKPITVPQFKQML	82.59	67.334	KS(0.008)S(0.992)WDPK	KS(-20.73)S(20.73)WDPK	3	3	-0.035755	51267.3	46075.8	58181	51841.4	64148.5	63336.9	64108.8	63864.7	0.811737	0.0267934
Q9CZJ2	Heat shock 70 kDa protein 12B	Hspa12b	76.118	685	Q9CZJ2	25	HS12B_MOUSE Heat shock 70 kDa protein 12B OS=Mus musculus OX=10090 GN=Hspa12b PE=1 SV=1	Q9CZJ2	25	25	S	QGLYISSSPERSPVPSPPGSPRTQESCGIAP	99.318	99.318	S(0.002)PVPS(0.998)PPGSPR	S(-26.98)PVPS(26.98)PPGS(-51.59)PR	5	2	-0.54364	125320	119528	145620	130156	162063	162478	156775	160439	0.811253	0.0203164
Q4KMM3	Oxidation resistance protein 1	Oxr1	95.911	866	Q4KMM3	90	OXR1_MOUSE Oxidation resistance protein 1 OS=Mus musculus OX=10090 GN=Oxr1 PE=1 SV=3	Q4KMM3	90	90	S	TGQKKTLDKKDGRRMSFQKPKGTIEYTVESR	54.405	54.405	RMS(1)FQKPK	RMS(54.4)FQKPK	3	4	-0.15779	29602.6	29641.9	35948.5	31731	41061.5	37146.7	39212.3	39140.2	0.810702	0.0363455
Q8R3Q0	Store-operated calcium entry-associated regulatory factor	Saraf	35.856	334	Q8R3Q0	324	SARAF_MOUSE Store-operated calcium entry-associated regulatory factor OS=Mus musculus OX=10090 GN=Saraf PE=1 SV=2	Q8R3Q0	324	324	T	AGSYCASSNADSRTRTASGYGGTRRR_____	73.9	73.9	T(0.695)AS(0.217)GYGGT(0.088)R	T(5.06)AS(-5.06)GY(-33.95)GGT(-8.97)R	1	2	1.578	11831	10505.2	12369.7	11568.7	15238.2	14008.8	13581.1	14276	0.810355	0.0219892
Q7TPH6	E3 ubiquitin-protein ligase MYCBP2	Mycbp2	521.23	4749	Q7TPH6	2916	MYCB2_MOUSE E3 ubiquitin-protein ligase MYCBP2 OS=Mus musculus OX=10090 GN=Mycbp2 PE=1 SV=3	Q7TPH6	2916	2916	S	TPRSSPSGASSPRSSSPQDKNLPQKSTAPAK	105.1	99.815	S(0.022)S(0.022)S(0.957)PQDK	S(-16.46)S(-16.46)S(16.46)PQDK	3	2	0.18224	31811.7	27634.3	35207.3	31551.1	41027.2	36491.7	39320	38946.3	0.810119	0.0445373
Q8BI84	Transport and Golgi organization protein 1 homolog	Mia3	213.67	1930	Q8BI84	537	TGO1_MOUSE Transport and Golgi organization protein 1 homolog OS=Mus musculus OX=10090 GN=Mia3 PE=1 SV=2	Q8BI84	537	537	S	KETLHEDKTREIQRDSLESELVHRALGSSVT	48.677	48.677	EIQRDS(0.98)LES(0.02)ELVHR	EIQRDS(16.98)LES(-16.98)ELVHR	6	4	0.10289	6748.12	6117.97	7074.12	6646.74	7685.49	8025.54	8903.72	8204.92	0.810092	0.0273681
Q4KWH5	1-phosphatidylinositol 4,5-bisphosphate phosphodiesterase eta-1	Plch1	187.74	1682	Q4KWH5	924	"PLCH1_MOUSE 1-phosphatidylinositol 4,5-bisphosphate phosphodiesterase eta-1 OS=Mus musculus OX=10090 GN=Plch1 PE=2 SV=1"	Q4KWH5	924	924	S	VRKRSIGDRILRRTASAPAKGRKKSKVGFQE	71.692	64.42	T(0.248)AS(0.752)APAK	T(-4.82)AS(4.82)APAK	3	2	1.9613	43189.3	44921.7	53217.1	47109.4	58545.9	58897.9	57119.4	58187.7	0.80961	0.0243191
Q6NZJ6	Eukaryotic translation initiation factor 4 gamma 1	Eif4g1	176.07	1600	Q6NZJ6	1187	IF4G1_MOUSE Eukaryotic translation initiation factor 4 gamma 1 OS=Mus musculus OX=10090 GN=Eif4g1 PE=1 SV=1	Q6NZJ6	1187	1187	S	RGDRLDRARTPATKRSFSKEVEERSRERPSQ	61.423	61.423	RS(0.951)FS(0.049)KEVEER	RS(12.89)FS(-12.89)KEVEER	2	3	0.16869	49525.9	44677.5	48144.7	47449.3	57787.3	61871	56262.2	58640.1	0.809161	0.00715953
Q60974	Nuclear receptor corepressor 1	Ncor1	270.64	2453	Q60974	1292	NCOR1_MOUSE Nuclear receptor corepressor 1 OS=Mus musculus OX=10090 GN=Ncor1 PE=1 SV=1	Q60974	1292	1292	S	SAPLEGLICRALPRGSPHSDLKERTVLSGSI	119.22	119.22	GS(0.998)PHS(0.002)DLK	GS(26.69)PHS(-26.69)DLK	2	3	-0.52329	28335.4	28806.7	30459.8	29200.6	35632	35840.9	36938.5	36137.2	0.80805	0.000803461
P10852	4F2 cell-surface antigen heavy chain	Slc3a2	58.336	526	P10852	58	4F2_MOUSE 4F2 cell-surface antigen heavy chain OS=Mus musculus OX=10090 GN=Slc3a2 PE=1 SV=1	P10852	58	58	S	VAEDETEAGVKFTGLSKEELLKVAGSPGWVR	61.409	61.409	FT(0.006)GLS(0.994)KEELLK	FT(-22.4)GLS(22.4)KEELLK	5	3	0.024154	16270.2	17400	17779.5	17149.9	19920.2	21680.8	22157.9	21253	0.806941	0.00739424
Q91WG5	5'-AMP-activated protein kinase subunit gamma-2	Prkag2	62.948	566	Q91WG5	122	AAKG2_MOUSE 5'-AMP-activated protein kinase subunit gamma-2 OS=Mus musculus OX=10090 GN=Prkag2 PE=1 SV=2	Q91WG5	122	122	S	PFSYQESPPRSPRRMSFSGIFRSSSKESSPN	91.584	80.245	RMS(0.999)FS(0.001)GIFR	RMS(30.1)FS(-30.1)GIFR	3	3	0.35568	8479.76	7914.12	9459.12	8617.66	11324.4	10386.2	10370.8	10693.8	0.805857	0.0195874
O35609	Secretory carrier-associated membrane protein 3	Scamp3	38.458	349	O35609	87	SCAM3_MOUSE Secretory carrier-associated membrane protein 3 OS=Mus musculus OX=10090 GN=Scamp3 PE=1 SV=3	O35609	87	87	S	QSSRKLSPTEPRNYGSYSTQASAAAATAELL	155.46	134.98	NYGS(0.895)YS(0.105)T(0.001)QASAAAATAELLK	NY(-70.4)GS(9.32)Y(-58.86)S(-9.32)T(-29.94)QAS(-87.41)AAAAT(-107.66)AELLK	4	3	-0.046846	28541.1	29340.3	30162.8	29348.1	32117.1	38229.4	39043.5	36463.3	0.804865	0.0334378
Q9QXN0	Protein Shroom2	Shroom2	214.89	1986	A2ALU4;Q9QXN0	796;1012	SHRM2_MOUSE Protein Shroom2 OS=Mus musculus OX=10090 GN=Shroom2 PE=1 SV=1;SHRM3_MOUSE Protein Shroom3 OS=Mus musculus OX=10090 GN=Shroom3 PE=1 SV=2	A2ALU4;Q9QXN0	796;1012	1012	S	RIGGRKRFTAEQKLKSYSEPEKINEVGLSGD;RRGPRRRLTVEQKKRSYSEPEKMNEVGVSEE	85.731	85.731	S(0.982)YS(0.018)EPEK	S(17.36)Y(-51.93)S(-17.36)EPEK	1	2	0.43704	24982.9	23922.9	26668.8	25191.6	27868.3	33693.5	32336.3	31299.4	0.804858	0.034182
Q62504	Msx2-interacting protein	Spen	398.75	3644	Q62504	1077	MINT_MOUSE Msx2-interacting protein OS=Mus musculus OX=10090 GN=Spen PE=1 SV=2	Q62504	1077	1077	S	RESKKTKLERLNSALSPKDCQDPAAVSAGSG	68.355	64.82	LNS(0.001)ALS(0.999)PK	LNS(-28.23)ALS(28.23)PK	6	2	-0.073852	30137.2	30394.4	31252.5	30594.7	40221	36631.4	37190	38014.2	0.804823	0.00311716
Q6PDM2	Serine/arginine-rich splicing factor 1	Srsf1	27.744	248	Q6PDM2	234	SRSF1_MOUSE Serine/arginine-rich splicing factor 1 OS=Mus musculus OX=10090 GN=Srsf1 PE=1 SV=3	Q6PDM2	234	234	S	SNSRSRSYSPRRSRGSPRYSPRHSRSRSRT_	72.152	72.152	GS(0.998)PRY(0.002)S(1)PR	GS(27.07)PRY(-27.07)S(40.31)PR	2	3	-0.16746	15320.9	14588.2	15394.9	15101.3	19003.7	18220.9	19082.2	18768.9	0.804593	0.000623087
P16014	Secretogranin-1	Chgb	77.968	677	P16014	333	SCG1_MOUSE Secretogranin-1 OS=Mus musculus OX=10090 GN=Chgb PE=1 SV=2	P16014	333	333	S	SKEADVATVRLGEKRSHHLAHYRASEEEPEY	64.297	64.297	S(1)HHLAHYR	S(40.14)HHLAHY(-40.14)R	1	4	-0.21527	12370.4	10808.9	12951.7	12043.7	15499.9	14295.8	15137.5	14977.7	0.804105	0.0160553
Q6ZPZ3	Zinc finger CCCH domain-containing protein 4	Zc3h4	140.97	1304	Q6ZPZ3	40	ZC3H4_MOUSE Zinc finger CCCH domain-containing protein 4 OS=Mus musculus OX=10090 GN=Zc3h4 PE=1 SV=2	Q6ZPZ3	40	40	T	STPSPPPCSPDGRAATPHLLHHRLPLPDDRE	121.02	107.06	AAT(1)PHLLHHR	AAT(107.06)PHLLHHR	3	3	3.6488	58127.5	46518.9	52925.9	52524.1	66938	65130.4	63916.6	65328.4	0.804001	0.0210187
Q9EQG3	Sciellin	Scel	72.971	652	Q9EQG3	343	SCEL_MOUSE Sciellin OS=Mus musculus OX=10090 GN=Scel PE=1 SV=2	Q9EQG3	343	343	S	IKVNPDTNKNMKRGKSLDNLIKVTPEVNRSN	78.324	71.241	GKS(1)LDNLIK	GKS(71.24)LDNLIK	3	3	0.098575	59879.5	56830.8	69435.6	62048.6	79986.8	71498.1	80259.5	77248.1	0.803238	0.0331844
Q811P8	Rho GTPase-activating protein 32	Arhgap32	229.72	2089	Q811P8	830	RHG32_MOUSE Rho GTPase-activating protein 32 OS=Mus musculus OX=10090 GN=Arhgap32 PE=1 SV=2	Q811P8	830	830	S	GASFLDSLGYTRDKLSPSKKDAEAGGSQSQT	49.35	49.35	DKLS(0.885)PS(0.115)K	DKLS(8.85)PS(-8.85)K	4	3	-0.22727	21870.1	19335	24442.8	21882.6	28096	27500.8	26137.7	27244.8	0.803185	0.0276709
Q8VDS8	Syntaxin-18	Stx18	38.381	334	Q8VDS8	180	STX18_MOUSE Syntaxin-18 OS=Mus musculus OX=10090 GN=Stx18 PE=1 SV=2	Q8VDS8	180	180	S	RLSKLEPEPHTKRKDSTSEKAPQNASQDSEG	140.48	87.568	RKDS(0.994)T(0.005)S(0.001)EK	RKDS(23.13)T(-23.13)S(-28.94)EK	4	3	-0.14372	463072	371796	463375	432748	579403	522350	515874	539209	0.802561	0.0435703
Q99N57	RAF proto-oncogene serine/threonine-protein kinase	Raf1	72.917	648	Q99N57	220	RAF1_MOUSE RAF proto-oncogene serine/threonine-protein kinase OS=Mus musculus OX=10090 GN=Raf1 PE=1 SV=2	Q99N57	220	220	S	GVPAPPSFPMRRMRESVSRMPASSQHRYSTP	62.823	62.823	MRES(0.982)VS(0.018)R	MRES(17.45)VS(-17.45)R	4	3	-0.36966	20070.1	19179.9	23273.5	20841.1	27218.6	26295.4	24467	25993.7	0.801777	0.0254717
Q5SVQ0	Histone acetyltransferase KAT7	Kat7	70.641	613	Q5SVQ0	59	KAT7_MOUSE Histone acetyltransferase KAT7 OS=Mus musculus OX=10090 GN=Kat7 PE=1 SV=1	Q5SVQ0	59	59	S	VTRSSARLSQSSQDSSPVRNLPSFGTEEPAY	163.09	163.09	LSQSSQDS(0.005)S(0.995)PVR	LS(-111.96)QS(-74.82)S(-65.38)QDS(-23.39)S(23.39)PVR	9	2	-0.17631	29641.1	30736.1	31478.3	30618.5	36348.7	40633.6	37593.7	38192	0.801699	0.00536955
Q9ESZ8	General transcription factor II-I	Gtf2i	112.26	998	Q9ESZ8	674	GTF2I_MOUSE General transcription factor II-I OS=Mus musculus OX=10090 GN=Gtf2i PE=1 SV=3	Q9ESZ8	674	674	S	SKINTKALQSPKRPRSPGSNSKVPEIEVTVE	104.48	75.243	S(1)PGSNSK	S(42.69)PGS(-42.69)NS(-60.1)K	1	2	-0.30051	82743.7	70848.9	85902.8	79831.8	107703	90435.2	100758	99632.1	0.801267	0.0435017
Q6PB51	Coiled-coil domain-containing protein 117	Ccdc117	30.427	277	Q6PB51	52	CC117_MOUSE Coiled-coil domain-containing protein 117 OS=Mus musculus OX=10090 GN=Ccdc117 PE=1 SV=1	Q6PB51	52	52	S	GHDLAPRPGVRGAPSSPGGRTARGRVSIHCR	103.82	103.82	GAPS(0.005)S(0.995)PGGR	GAPS(-23.15)S(23.15)PGGR	5	2	4.1041	46532.5	41268.3	47308.3	45036.4	51623.5	62024.6	55022.2	56223.4	0.801025	0.0360243
E9PYL2	Proline-rich protein 12	Prr12	211.87	2035	E9PYL2	911	PRR12_MOUSE Proline-rich protein 12 OS=Mus musculus OX=10090 GN=Prr12 PE=1 SV=1	E9PYL2	911	911	S	PNSEGKDPAGAYRSPSPQGTKAPRFVPLTSI	125.54	125.54	S(0.04)PS(0.96)PQGTK	S(-13.81)PS(13.81)PQGT(-57.06)K	3	2	-0.32519	58110.1	49910.5	60773.2	56264.6	72636.1	66521.8	71613.7	70257.2	0.800837	0.0207369
Q3UMF0	Cordon-bleu protein-like 1	Cobll1	137.38	1273	Q3UMF0	794	COBL1_MOUSE Cordon-bleu protein-like 1 OS=Mus musculus OX=10090 GN=Cobll1 PE=1 SV=2	Q3UMF0	794	794	S	PAASYLKNFPLYRQDSNPKPKPSNEITREYI	83	52.247	QDS(1)NPKPK	QDS(52.25)NPKPK	3	3	-1.3894	330282	269540	346401	315408	420707	365972	395503	394061	0.800404	0.0495821
Q8K330	Protein phosphatase Slingshot homolog 3	Ssh3	72.227	649	Q8K330	38	SSH3_MOUSE Protein phosphatase Slingshot homolog 3 OS=Mus musculus OX=10090 GN=Ssh3 PE=1 SV=1	Q8K330	38	38	S	QDRVVRRRGRLQRRQSFAVLRGAVLGLQDGG	108.7	97.597	RQS(1)FAVLR	RQS(97.6)FAVLR	3	3	-0.49076	28115.7	27094.4	34196.4	29802.2	38800.9	36432.3	36513.3	37248.8	0.800083	0.0338467
Q6PGG6	Guanine nucleotide-binding protein-like 3-like protein	Gnl3l	65.194	577	Q6PGG6	459	GNL3L_MOUSE Guanine nucleotide-binding protein-like 3-like protein OS=Mus musculus OX=10090 GN=Gnl3l PE=1 SV=1	Q6PGG6	459	459	S	LGDMDPQEMEVRWLHSPLVKIADAIENRSTV	72.928	72.928	WLHS(1)PLVK	WLHS(72.93)PLVK	4	3	0.19509	5000.69	5057.86	4851.14	4969.9	6263.46	6045.68	6332.52	6213.88	0.799805	0.000303264
Q8R1A4	Dedicator of cytokinesis protein 7	Dock7	241.44	2130	Q8R1A4	440	DOCK7_MOUSE Dedicator of cytokinesis protein 7 OS=Mus musculus OX=10090 GN=Dock7 PE=1 SV=3	Q8R1A4	440	440	S	STGERKGSWSERRNSSLVGRRSLERTTSGDD	102.62	100.57	NS(0.004)S(0.996)LVGR	NS(-24.22)S(24.22)LVGR	3	2	0.38686	113100	112800	137771	121223	161401	149735	143749	151629	0.799476	0.0357251
Q7TNC4	Putative RNA-binding protein Luc7-like 2	Luc7l2	46.582	392	Q7TNC4	17	LC7L2_MOUSE Putative RNA-binding protein Luc7-like 2 OS=Mus musculus OX=10090 GN=Luc7l2 PE=1 SV=1	Q7TNC4	17	17	T	SAQAQMRAMLDQLMGTSRDGDTTRQRIKFSD	59.8	59.8	AMLDQLMGT(0.5)S(0.5)R	AMLDQLMGT(0)S(0)R	9	2	-1.2079	15829.6	19071.8	21442.6	18781.3	22957.8	24461.2	23205.8	23541.6	0.797793	0.0481559
Q9D8S9	BolA-like protein 1	Bola1	14.379	137	Q9D8S9	81	BOLA1_MOUSE BolA-like protein 1 OS=Mus musculus OX=10090 GN=Bola1 PE=1 SV=1	Q9D8S9	81	81	S	THFRVAVVSSRFEGMSPLQRHRLVHEALSEE	114.4	72.096	FEGMS(1)PLQR	FEGMS(72.1)PLQR	5	2	-1.3086	38511.4	39154	46694.6	41453.3	52848.2	50327	52780.9	51985.3	0.797404	0.0187324
Q9R0L6	Pericentriolar material 1 protein	Pcm1	228.84	2025	Q9R0L6	1301	PCM1_MOUSE Pericentriolar material 1 protein OS=Mus musculus OX=10090 GN=Pcm1 PE=1 SV=2	Q9R0L6	1301	1301	S	ASKDKTPKSKSKKRNSTQLKSRVKNIGYESA	88.136	88.136	RNS(0.998)T(0.002)QLK	RNS(27.42)T(-27.42)QLK	3	3	0.099768	96188.3	78184	101291	91887.7	121777	107304	116640	115240	0.797357	0.0463189
Q7TNC4	Putative RNA-binding protein Luc7-like 2	Luc7l2	46.582	392	Q7TNC4	18	LC7L2_MOUSE Putative RNA-binding protein Luc7-like 2 OS=Mus musculus OX=10090 GN=Luc7l2 PE=1 SV=1	Q7TNC4	18	18	S	AQAQMRAMLDQLMGTSRDGDTTRQRIKFSDD	59.8	56.174	AMLDQLMGT(0.229)S(0.771)R	AMLDQLMGT(-5.26)S(5.26)R	10	2	-0.76961	30356.7	33965.8	40023.8	34782.1	42942.7	44668.7	43291	43634.1	0.79713	0.036743
Q9D832	DnaJ homolog subfamily B member 4	Dnajb4	37.781	337	Q9D832	192	DNJB4_MOUSE DnaJ homolog subfamily B member 4 OS=Mus musculus OX=10090 GN=Dnajb4 PE=1 SV=1	Q9D832	192	192	S	KRMKISRKRLNPDGRSYRSEDKILTIEIKKG	50.805	50.805	S(0.989)Y(0.001)RS(0.01)EDK	S(20.12)Y(-28.31)RS(-20.12)EDK	1	3	-2.2664	70006.7	54291.8	60937.3	61745.3	82487.2	75155.7	74820.1	77487.7	0.79684	0.0387978
Q62077	1-phosphatidylinositol 4,5-bisphosphate phosphodiesterase gamma-1	Plcg1	149.67	1302	Q62077	1248	"PLCG1_MOUSE 1-phosphatidylinositol 4,5-bisphosphate phosphodiesterase gamma-1 OS=Mus musculus OX=10090 GN=Plcg1 PE=1 SV=2"	Q62077	1248	1248	S	SDASSQLFHVRAREGSFEARYQQPFEDFRIS	96.311	79.893	EGS(1)FEAR	EGS(79.89)FEAR	3	2	0.020632	109611	106700	122350	112887	139760	148670	136737	141723	0.796535	0.00857771
Q8BZN6	Dedicator of cytokinesis protein 10	Dock10	245.76	2150	Q8BZN6	12	DOC10_MOUSE Dedicator of cytokinesis protein 10 OS=Mus musculus OX=10090 GN=Dock10 PE=1 SV=3	Q8BZN6	12	12	S	____MAGERTRRFTRSLLRPGQAAELRHSAA	75.01	29.341	S(1)LLRPGQAAELR	S(29.34)LLRPGQAAELR	1	3	-0.38139	10093.2	11376.7	11900.5	11123.5	14378.9	13720.7	13874.1	13991.2	0.795035	0.00744224
Q920R0	Alsin	Als2	182.56	1651	Q920R0	1446	ALS2_MOUSE Alsin OS=Mus musculus OX=10090 GN=Als2 PE=1 SV=3	Q920R0	1446	1446	S	GSTIPLSAPLPTGRRSFCTGKSDSRSESPEP	52.579	52.579	RS(0.999)FCT(0.001)GK	RS(29.75)FCT(-29.75)GK	2	3	1.0081	12178.6	12558.8	14317.4	13018.3	17029.8	16329	15808.4	16389	0.794329	0.0107608
P83741	Serine/threonine-protein kinase WNK1	Wnk1	250.93	2377	P83741	2135	WNK1_MOUSE Serine/threonine-protein kinase WNK1 OS=Mus musculus OX=10090 GN=Wnk1 PE=1 SV=2	P83741	2135	2135	S	RRPTKSKGSKSSRSSSLGNKSPQLSGNLSGQ	83.623	83.623	S(0.094)S(0.094)S(0.812)LGNK	S(-9.35)S(-9.35)S(9.35)LGNK	3	2	-0.014763	69903.7	71757.7	74774.9	72145.4	98083.8	88205.3	86276.4	90855.2	0.79407	0.00884343
Q91VM5	RNA binding motif protein, X-linked-like-1	Rbmxl1	42.161	388	Q91VM5;Q9WV02	323;326	"RMXL1_MOUSE RNA binding motif protein, X-linked-like-1 OS=Mus musculus OX=10090 GN=Rbmxl1 PE=2 SV=1;RBMX_MOUSE RNA-binding motif protein, X chromosome OS=Mus musculus OX=10090 GN=Rbmx PE=1 SV=1"	Q91VM5;Q9WV02	323;326	323	S	DDYSSSRDGYGGSRDSYSSSRSDLYSSGRDR	81.51	71.263	DGYGGS(0.037)RDS(0.954)YS(0.006)S(0.002)SR	DGY(-42.22)GGS(-14.09)RDS(14.09)Y(-35.48)S(-21.84)S(-26.6)S(-38.13)R	9	3	-0.93449	34171	40238.8	41566.4	38658.7	50460.1	48267.6	47417.2	48715	0.79357	0.0148013
Q3TJ91	Lethal(2) giant larvae protein homolog 2	Llgl2	114.32	1027	Q3TJ91	961	L2GL2_MOUSE Lethal(2) giant larvae protein homolog 2 OS=Mus musculus OX=10090 GN=Llgl2 PE=1 SV=2	Q3TJ91	961	961	S	NRPSNGNGTGLKMTSSGHVRNSKSQSDGDEK	97.857	97.857	MT(0.009)S(0.039)S(0.952)GHVR	MT(-20.13)S(-13.91)S(13.91)GHVR	4	2	0.73681	33116.6	26903.8	31123	30381.1	38427.4	39009.8	37483.4	38306.9	0.793099	0.0136362
O70305	Ataxin-2	Atxn2	136.48	1285	O70305	727	ATX2_MOUSE Ataxin-2 OS=Mus musculus OX=10090 GN=Atxn2 PE=1 SV=1	O70305	727	727	S	SIEAKDSRLQDQRQNSPAGSKENVKASETSP	61.577	61.577	QNS(0.975)PAGS(0.025)K	QNS(15.98)PAGS(-15.98)K	3	2	-0.72729	10976.3	10695.5	12153.6	11275.1	15778.1	12671.4	14217.8	14222.4	0.792771	0.0423134
P00520	Tyrosine-protein kinase ABL1	Abl1	122.67	1123	P00520	691	ABL1_MOUSE Tyrosine-protein kinase ABL1 OS=Mus musculus OX=10090 GN=Abl1 PE=1 SV=3	P00520	691	691	T	GNSGFRSPHMWKKSSTLTGSRLAAAEEESGM	129.83	129.83	S(0.006)S(0.006)T(0.987)LT(0.001)GSR	S(-21.92)S(-21.92)T(21.92)LT(-31.97)GS(-67.72)R	3	2	2.4191	11842.5	13096.8	14703.2	13214.2	16055.2	18285.2	15678.4	16672.9	0.792553	0.0407378
Q3UHU5	Microtubule cross-linking factor 1	Mtcl1	213.86	1945	Q3UHU5	74	MTCL1_MOUSE Microtubule cross-linking factor 1 OS=Mus musculus OX=10090 GN=Mtcl1 PE=1 SV=1	Q3UHU5	74	74	S	ATPSAGRAPTPAAPRSPSLAGKAPPSPGPPA	76.827	76.827	S(0.999)PS(0.001)LAGK	S(31.67)PS(-31.67)LAGK	1	2	0.35759	33362.9	31487.5	34465.9	33105.4	44931.2	36600.9	43906.9	41813	0.79175	0.034469
B1AY13	Ubiquitin carboxyl-terminal hydrolase 24	Usp24	294	2617	B1AY13	1296	UBP24_MOUSE Ubiquitin carboxyl-terminal hydrolase 24 OS=Mus musculus OX=10090 GN=Usp24 PE=1 SV=1	B1AY13	1296	1296	S	MSLCGTPEKSSYRQLSVSDRSSIRVEEIIPA	101.54	78.098	QLS(0.96)VS(0.04)DR	QLS(13.83)VS(-13.83)DR	3	2	0.0053325	55408.2	48305.2	53450.4	52388	64849.9	69313.9	64603	66255.6	0.790694	0.00606114
Q69ZR2	E3 ubiquitin-protein ligase HECTD1	Hectd1	290.08	2618	Q69ZR2	1385	HECD1_MOUSE E3 ubiquitin-protein ligase HECTD1 OS=Mus musculus OX=10090 GN=Hectd1 PE=1 SV=2	Q69ZR2	1385	1385	S	KNNCPDKTSAAAGSSSRKGSSSSVCSVASSS	86.276	86.276	TSAAAGSS(0.011)S(0.989)R	T(-75.96)S(-75.96)AAAGS(-34.75)S(-19.73)S(19.73)R	9	2	0.8102	39426.2	35407.2	42668.7	39167.4	49425.9	49627.3	49751.6	49601.6	0.78964	0.00768884
Q91WB2	Inactive phospholipid phosphatase 7	Plpp7	29.71	271	Q91WB2	46	PLPP7_MOUSE Inactive phospholipid phosphatase 7 OS=Mus musculus OX=10090 GN=Plpp7 PE=1 SV=1	Q91WB2	46	46	S	GTQEPRSSGRKASGPSTQPPPSSDGARERRQ	39.659	37.884	KAS(0.33)GPS(0.51)T(0.158)QPPPS(0.001)S(0.001)DGAR	KAS(-1.89)GPS(1.89)T(-5.09)QPPPS(-28.51)S(-28.51)DGAR	6	3	-0.19658	7011.16	6360.64	7856.46	7076.09	9704.1	8717.42	8462.69	8961.4	0.789618	0.0305621
Q8BTY2	Sodium bicarbonate cotransporter 3	Slc4a7	116.51	1034	Q8BTY2	994	S4A7_MOUSE Sodium bicarbonate cotransporter 3 OS=Mus musculus OX=10090 GN=Slc4a7 PE=1 SV=2	Q8BTY2	994	994	S	NISDEMAKTAQWKALSMNTENAKVTRPNTSP	144.1	133.05	ALS(1)MNTENAK	ALS(40.18)MNT(-40.18)ENAK	3	2	0.2521	75107.3	93139.7	93464.3	87237.1	102912	120516	108317	110582	0.788892	0.0432285
O89032	SH3 and PX domain-containing protein 2A	Sh3pxd2a	124.2	1124	O89032	1007	SPD2A_MOUSE SH3 and PX domain-containing protein 2A OS=Mus musculus OX=10090 GN=Sh3pxd2a PE=1 SV=2	O89032	1007	1007	S	ESLTATDSLRGVRRNSSFSTARSAAAEAKGR	112.5	112.5	RNS(0.997)S(0.003)FSTAR	RNS(24.78)S(-24.78)FS(-56.52)T(-60.62)AR	3	3	1.0001	68485.7	62625.4	81800	70970.4	93281.5	87163.6	89488.2	89977.7	0.788754	0.0330143
P57785	Left-right determination factor 2	Lefty2	41.175	368	P57785	79	LFTY2_MOUSE Left-right determination factor 2 OS=Mus musculus OX=10090 GN=Lefty2 PE=2 SV=2	P57785	79	79	S	LLQGSHADRSRGKRFSQNFREVAGRFLMSET	59.35	47.603	RFS(1)QNFR	RFS(47.6)QNFR	3	3	0.25063	8343.62	7840.87	8443.32	8209.27	10933.1	10349	9972.67	10418.2	0.787971	0.00276698
Q69ZW3	EH domain-binding protein 1	Ehbp1	139.1	1231	Q69ZW3	745	EHBP1_MOUSE EH domain-binding protein 1 OS=Mus musculus OX=10090 GN=Ehbp1 PE=1 SV=3	Q69ZW3	745	745	S	TVHASSDMEQGKMEKSRSLECRLDGELAITK	66.962	65.933	S(0.864)RS(0.136)LECR	S(8.04)RS(-8.04)LECR	1	3	0.31863	36235.9	32291.1	41639.6	36722.2	46569.6	46270	46972	46603.9	0.787965	0.0220302
G3X9K3	Brefeldin A-inhibited guanine nucleotide-exchange protein 1	Arfgef1	208.5	1846	G3X9K3	1078	BIG1_MOUSE Brefeldin A-inhibited guanine nucleotide-exchange protein 1 OS=Mus musculus OX=10090 GN=Arfgef1 PE=1 SV=1	G3X9K3	1078	1078	T	PRYISGTVRGREGSLTGTKDQAPDEFVGLGL	120.31	120.31	EGS(0.221)LT(0.776)GT(0.003)K	EGS(-5.45)LT(5.45)GT(-24.27)K	5	2	-0.2023	102821	92859.9	121454	105712	136801	133823	132108	134244	0.787459	0.0283024
Q9R0L6	Pericentriolar material 1 protein	Pcm1	228.84	2025	Q9R0L6	1284	PCM1_MOUSE Pericentriolar material 1 protein OS=Mus musculus OX=10090 GN=Pcm1 PE=1 SV=2	Q9R0L6	1284	1284	S	TVTKTFKTRKASAQASLASKDKTPKSKSKKR	53.377	53.377	KAS(0.155)AQAS(0.691)LAS(0.154)K	KAS(-6.49)AQAS(6.49)LAS(-6.53)K	7	3	-0.31699	10068.4	9793.56	12014.6	10625.5	13235.6	12555.6	14719	13503.4	0.78688	0.0384345
Q61033	Lamina-associated polypeptide 2, isoforms beta/delta/epsilon/gamma	Tmpo	75.167	693	Q61029;Q61033	155;155	"LAP2B_MOUSE Lamina-associated polypeptide 2, isoforms beta/delta/epsilon/gamma OS=Mus musculus OX=10090 GN=Tmpo PE=1 SV=4;LAP2A_MOUSE Lamina-associated polypeptide 2, isoforms alpha/zeta OS=Mus musculus OX=10090 GN=Tmpo PE=1 SV=4"	Q61029;Q61033	155;155	155	S	LYEKKLLKLREQGTESRSSTPLPTVSSSAEN	91.085	85.764	EQGTES(1)R	EQGT(-39.74)ES(39.74)R	6	2	0.10465	164964	145200	163348	157837	212048	196589	194876	201171	0.784595	0.00660355
E9Q784	Zinc finger CCCH domain-containing protein 13	Zc3h13	203.75	1729	E9Q784	1357	ZC3HD_MOUSE Zinc finger CCCH domain-containing protein 13 OS=Mus musculus OX=10090 GN=Zc3h13 PE=1 SV=1	E9Q784	1357	1357	S	RSSPESDRQVHSRSGSFDSRDRLQERDRYEH	107.1	96.936	S(0.018)GS(0.927)FDS(0.054)R	S(-17.04)GS(12.32)FDS(-12.32)R	3	2	-0.80834	109276	90471.8	120418	106722	145815	128265	134110	136063	0.784353	0.0445026
Q0VBL3	RNA-binding protein 15	Rbm15	105.72	962	Q0VBL3	725	RBM15_MOUSE RNA-binding protein 15 OS=Mus musculus OX=10090 GN=Rbm15 PE=1 SV=1	Q0VBL3	725	725	S	LEKSQSDKRDRKNSASAERDRKHRTAAPTEG	112.01	112.01	NSAS(1)AER	NS(-49.9)AS(49.9)AER	4	2	1.1465	83124.9	82292.3	105139	90185.3	121396	109684	114361	115147	0.783218	0.038505
Q3U9N9	Monocarboxylate transporter 10	Slc16a10	55.32	512	Q3U9N9	263	MOT10_MOUSE Monocarboxylate transporter 10 OS=Mus musculus OX=10090 GN=Slc16a10 PE=1 SV=1	Q3U9N9	263	263	S	YRPLVPSTKEKESGGSRSSFFSRRKLSPPKK	42.862	42.862	EKES(0.086)GGS(0.914)R	EKES(-10.26)GGS(10.26)R	7	3	0.40526	118239	95857.9	113774	109290	126649	143875	148171	139565	0.783079	0.0331857
Q8R5G7	Arf-GAP with Rho-GAP domain, ANK repeat and PH domain-containing protein 3	Arap3	169.74	1538	Q8R5G7	534	"ARAP3_MOUSE Arf-GAP with Rho-GAP domain, ANK repeat and PH domain-containing protein 3 OS=Mus musculus OX=10090 GN=Arap3 PE=1 SV=3"	Q8R5G7	534	534	S	CKQCAGQHRALGSGISKVQSLKLDTSVWSNE	61.582	61.582	ALGS(0.042)GIS(0.958)K	ALGS(-13.55)GIS(13.55)K	7	2	0.20112	108388	86863.6	106127	100460	134335	127611	122993	128313	0.782927	0.0213208
Q6ZPQ6	Membrane-associated phosphatidylinositol transfer protein 2	Pitpnm2	148.03	1335	Q6ZPQ6	302	PITM2_MOUSE Membrane-associated phosphatidylinositol transfer protein 2 OS=Mus musculus OX=10090 GN=Pitpnm2 PE=1 SV=2	Q6ZPQ6	302	302	S	SKNGEPLGRGLKKQWSTSSKSSRSSKRGASP	45.077	45.077	KQWS(0.823)T(0.16)S(0.009)S(0.008)K	KQWS(7.11)T(-7.11)S(-19.6)S(-20.22)K	4	3	-0.15314	24026.3	21156.8	25443.4	23542.2	33554.8	26909.2	29792.9	30085.6	0.782506	0.0466515
Q8VBY2	Calcium/calmodulin-dependent protein kinase kinase 1	Camkk1	55.837	505	Q8VBY2	74	KKCC1_MOUSE Calcium/calmodulin-dependent protein kinase kinase 1 OS=Mus musculus OX=10090 GN=Camkk1 PE=1 SV=1	Q8VBY2	74	74	S	SRPTPVRPSLSARKFSLQERPAGSCLGAQVG	67.726	67.726	KFS(1)LQER	KFS(67.73)LQER	3	3	-0.15453	24475.3	23260.4	29737.1	25824.3	33449.6	32748.3	32854	33017.3	0.782143	0.0228116
Q6PNC0	DmX-like protein 1	Dmxl1	336	3013	Q6PNC0	1286	DMXL1_MOUSE DmX-like protein 1 OS=Mus musculus OX=10090 GN=Dmxl1 PE=1 SV=1	Q6PNC0	1286	1286	S	SGLHPPKKTLTRSMTSLAQKICGKKSIFDPS	90.601	90.601	S(0.002)MT(0.287)S(0.711)LAQK	S(-25.95)MT(-3.93)S(3.93)LAQK	4	3	-0.018683	2175.35	1965.76	2288.53	2143.21	2920.31	2766.82	2535.22	2740.78	0.781972	0.0151174
Q80U40	RIMS-binding protein 2	Rimbp2	118.34	1072	Q80U40	971	RIMB2_MOUSE RIMS-binding protein 2 OS=Mus musculus OX=10090 GN=Rimbp2 PE=1 SV=3	Q80U40	971	971	S	PVEKIERSRRSGRGHSVPTRRMVALYDYDPR	73.665	71.708	GHS(1)VPTR	GHS(38.71)VPT(-38.71)R	3	3	-0.28087	48088.2	42569.7	54480.7	48379.5	61552.5	58371.5	65853.1	61925.7	0.781251	0.0290926
P47809	Dual specificity mitogen-activated protein kinase kinase 4	Map2k4	44.113	397	P47809	78	MP2K4_MOUSE Dual specificity mitogen-activated protein kinase kinase 4 OS=Mus musculus OX=10090 GN=Map2k4 PE=1 SV=2	P47809	78	78	S	TTGVQNPHIERLRTHSIESSGKLKISPEQHW	85.813	73.499	T(0.001)HS(0.999)IESSGK	T(-32.1)HS(32.1)IES(-46.71)S(-47.46)GK	3	2	-0.22805	85917.7	66623.5	85644.5	79395.3	104091	102076	99459.9	101876	0.779334	0.026174
A2A791	Zinc finger MYM-type protein 4	Zmym4	172.44	1549	A2A791	161	ZMYM4_MOUSE Zinc finger MYM-type protein 4 OS=Mus musculus OX=10090 GN=Zmym4 PE=1 SV=1	A2A791	161	161	S	VFKSIRKDFCLVRENSKETFSGKEKNRDLTY	48.704	48.704	ENS(1)KETFSGK	ENS(35.28)KET(-35.28)FS(-39.65)GK	3	3	0.89478	23218.3	24377.5	25727.5	24441.1	28421	31164.8	34506.3	31364	0.779273	0.0220073
Q9EQG9	Collagen type IV alpha-3-binding protein	Col4a3bp	71.11	624	Q9EQG9	373	C43BP_MOUSE Collagen type IV alpha-3-binding protein OS=Mus musculus OX=10090 GN=Col4a3bp PE=1 SV=1	Q9EQG9	373	373	S	TFSSVGTHRFVQKPYSRSSSMSSIDLVSASD	72.321	72.321	FVQKPYS(1)R	FVQKPY(-55.38)S(55.38)R	7	3	0.09242	107639	105125	128954	113906	162624	136834	139619	146359	0.778263	0.0434482
Q6DFV3	Rho GTPase-activating protein 21	Arhgap21	215.74	1944	Q6DFV3	947	RHG21_MOUSE Rho GTPase-activating protein 21 OS=Mus musculus OX=10090 GN=Arhgap21 PE=1 SV=1	Q6DFV3	947	947	S	QFRPLVTDKGKRVGGSIRPWKQMYVVLRGHS	64.82	48.284	VGGS(1)IRPWK	VGGS(48.28)IRPWK	4	3	-0.39842	14677	15815	18331.2	16274.4	22336.7	19548.3	20862	20915.7	0.778096	0.0261531
Q9Z261	Claudin-7	Cldn7	22.359	211	Q9Z261	206	CLD7_MOUSE Claudin-7 OS=Mus musculus OX=10090 GN=Cldn7 PE=1 SV=1	Q9Z261	206	206	S	SKAAYRAPRSYPKSNSSKEYV__________	69.275	68.657	S(0.002)NS(0.906)S(0.092)KEYV	S(-26.66)NS(9.96)S(-9.96)KEY(-46.51)V	3	2	-0.01041	80730.4	96713.7	110495	95979.8	115452	127585	127552	123530	0.776978	0.0441374
Q9ERZ3	Muscarinic acetylcholine receptor M3	Chrm3	66.211	589	Q9ERZ3	577	ACM3_MOUSE Muscarinic acetylcholine receptor M3 OS=Mus musculus OX=10090 GN=Chrm3 PE=1 SV=1	Q9ERZ3	577	577	S	CDKRKRRKQQYQQRQSVIFHKRVPEQAL___	79.693	50.284	QS(1)VIFHK	QS(50.28)VIFHK	2	3	0.52696	91225.7	103443	117433	104034	148216	125003	129416	134212	0.775146	0.0439309
Q9CR29	Coiled-coil domain-containing protein 43	Ccdc43	25.049	222	Q9CR29	186	CCD43_MOUSE Coiled-coil domain-containing protein 43 OS=Mus musculus OX=10090 GN=Ccdc43 PE=1 SV=1	Q9CR29	186	186	S	VLNARKLERDSLRDESQRKKEQDKLQREKDK	111.52	111.52	DSLRDES(1)QR	DS(-82.72)LRDES(82.72)QR	7	3	-0.081936	91804.1	93520.5	118420	101248	134178	132722	125609	130837	0.773851	0.0302645
Q9D1F4	Proline-rich AKT1 substrate 1	Akt1s1	27.483	257	Q9D1F4	184	AKTS1_MOUSE Proline-rich AKT1 substrate 1 OS=Mus musculus OX=10090 GN=Akt1s1 PE=1 SV=1	Q9D1F4	184	184	S	PQPPATALPTQQYAKSLPVSVPVWAFKEKRT	133.16	133.16	S(1)LPVSVPVWAFK	S(34.22)LPVS(-34.22)VPVWAFK	1	3	-0.12997	22475	26022.5	25830.2	24775.9	32255.4	32377.4	31418.1	32017	0.773836	0.00369406
Q8R4H2	Rho guanine nucleotide exchange factor 12	Arhgef12	172.35	1543	Q8R4H2	309	ARHGC_MOUSE Rho guanine nucleotide exchange factor 12 OS=Mus musculus OX=10090 GN=Arhgef12 PE=1 SV=2	Q8R4H2	309	309	S	WSSGDASRPSSDSADSPKSSLRERSYLEEAP	110.08	54.023	PSS(0.002)DS(0.003)ADS(0.995)PK	PS(-38.49)S(-26.34)DS(-25.74)ADS(25.74)PK	8	3	-0.11459	81174.8	71577.2	71684.5	74812.2	104686	87110.8	98277.8	96691.6	0.773719	0.0223194
Q8CI75	DIS3-like exonuclease 2	Dis3l2	97.774	870	Q8CI75	194	DI3L2_MOUSE DIS3-like exonuclease 2 OS=Mus musculus OX=10090 GN=Dis3l2 PE=1 SV=1	Q8CI75	194	194	S	GNTSGLVDGVKKLSISTPDRGKEDSSTPVMK	106.49	106.49	KLS(0.35)IS(0.638)T(0.012)PDR	KLS(-2.61)IS(2.61)T(-17.19)PDR	5	3	1.6802	34529.9	29187.3	38401	34039.4	46602.9	40791.5	44766	44053.5	0.772683	0.0343556
Q9Z1E4	Glycogen [starch] synthase, muscle	Gys1	83.926	738	Q9Z1E4	698	"GYS1_MOUSE Glycogen [starch] synthase, muscle OS=Mus musculus OX=10090 GN=Gys1 PE=1 SV=2"	Q9Z1E4	698	698	S	KDRRNIRAPEWPRRASCSSSTGGSKRSNSVD	99.392	91.401	RAS(0.906)CS(0.089)S(0.004)S(0.001)TGGSK	RAS(10.05)CS(-10.05)S(-23.72)S(-29.44)T(-43.48)GGS(-63.59)K	3	3	-0.45238	41872.9	40039.1	51325.9	44412.6	61196.4	56889.3	54476.8	57520.9	0.772114	0.0308536
Q3UH68	LIM and calponin homology domains-containing protein 1	Limch1	118.19	1057	Q3UH68	255	LIMC1_MOUSE LIM and calponin homology domains-containing protein 1 OS=Mus musculus OX=10090 GN=Limch1 PE=1 SV=2	Q3UH68	255	255	T	RKLPDVKKDDMSARRTSHGEPKSAVPFNQYL	96.113	96.113	RT(0.81)S(0.19)HGEPK	RT(6.31)S(-6.31)HGEPK	2	3	0.053481	90388.2	76858.5	107091	91445.8	122729	115640	117485	118618	0.770926	0.0391627
Q91V92	ATP-citrate synthase	Acly	119.73	1091	Q91V92	455	ACLY_MOUSE ATP-citrate synthase OS=Mus musculus OX=10090 GN=Acly PE=1 SV=1	Q91V92	455	455	S	NASGSTSTPAPSRTASFSESRADEVAPAKKA	201.21	67.414	T(0.004)AS(0.981)FS(0.016)ESR	T(-24.23)AS(17.97)FS(-17.97)ES(-38.36)R	3	2	0.22039	1.25765e+06	928920	1.16339e+06	1.11665e+06	1.57049e+06	1.4271e+06	1.34983e+06	1.44914e+06	0.770564	0.0469892
Q570Y9	DEP domain-containing mTOR-interacting protein	Deptor	46.119	409	Q570Y9	252	DPTOR_MOUSE DEP domain-containing mTOR-interacting protein OS=Mus musculus OX=10090 GN=Deptor PE=1 SV=2	Q570Y9	252	252	S	SSQETHDSPFCLRKQSHDSRKSTSFMSVSPS	70.389	70.389	KQS(0.984)HDS(0.016)R	KQS(17.8)HDS(-17.8)R	3	2	0.21378	7374.87	7958.97	9005.28	8113.04	10389.5	10528	10832.8	10583.4	0.766579	0.00751693
Q9QXS1	Plectin	Plec	534.18	4691	Q9QXS1	4037	PLEC_MOUSE Plectin OS=Mus musculus OX=10090 GN=Plec PE=1 SV=3	Q9QXS1	4037	4037	T	SDARKLTFRGLRKQITVEELVRSQVMDEATA	113.76	78.903	QIT(1)VEELVR	QIT(78.9)VEELVR	3	2	-0.56713	55035.7	61803.4	66307.4	61048.8	77914.4	82900	78155.7	79656.7	0.766399	0.00703147
Q61070	Etoposide-induced protein 2.4	Ei24	38.932	340	Q61070	46	EI24_MOUSE Etoposide-induced protein 2.4 OS=Mus musculus OX=10090 GN=Ei24 PE=1 SV=3	Q61070	46	46	S	ARIQQKREEQRRRRASSLLAQRRPQSVERKQ	107.51	106.11	RAS(0.997)S(0.003)LLAQR	RAS(25.11)S(-25.11)LLAQR	3	3	-0.27144	32889.4	33325.5	40928.7	35714.5	43879.2	49025	46985.4	46629.9	0.765916	0.0221956
Q60598	Src substrate cortactin	Cttn	61.249	546	Q60598	261	SRC8_MOUSE Src substrate cortactin OS=Mus musculus OX=10090 GN=Cttn PE=1 SV=2	Q60598	261	261	S	CALGWDHQEKLQLHESQKDYKTGFGGKFGVQ	46.746	46.746	LQLHES(0.996)QKDY(0.004)K	LQLHES(23.51)QKDY(-23.51)K	6	4	-1.3146	6101.78	6814.04	5839.38	6251.73	7834.85	8742.83	7912.54	8163.41	0.765824	0.00968195
Q8R1A4	Dedicator of cytokinesis protein 7	Dock7	241.44	2130	Q8R1A4	432	DOCK7_MOUSE Dedicator of cytokinesis protein 7 OS=Mus musculus OX=10090 GN=Dock7 PE=1 SV=3	Q8R1A4	432	432	S	RDSTEVEISTGERKGSWSERRNSSLVGRRSL	83.869	58.699	KGS(0.99)WS(0.01)ER	KGS(19.95)WS(-19.95)ER	3	2	-1.6486	159373	130440	179449	156421	218519	189291	205043	204284	0.765701	0.0444167
Q3UNH4	G protein-regulated inducer of neurite outgrowth 1	Gprin1	95.495	932	Q3UNH4	446	GRIN1_MOUSE G protein-regulated inducer of neurite outgrowth 1 OS=Mus musculus OX=10090 GN=Gprin1 PE=1 SV=2	Q3UNH4	446	446	S	GSSSSGDTRSLGTWGSLSAAKAEVTEGKGDP	112.44	105.17	SLGTWGS(0.997)LS(0.002)AAK	S(-50.7)LGT(-34.68)WGS(26.48)LS(-26.48)AAK	7	2	-0.17116	13843.1	18144.3	16386.8	16124.7	21683.9	20182.6	21442	21102.8	0.764102	0.0201908
O54851	Gap junction delta-2 protein	Gjd2	36.081	321	O54851	306	CXD2_MOUSE Gap junction delta-2 protein OS=Mus musculus OX=10090 GN=Gjd2 PE=1 SV=2	O54851	306	306	S	RKSVYEIRNKDLPRVSVPNFGRTQSSDSAYV	73.196	73.196	VS(1)VPNFGR	VS(73.2)VPNFGR	2	2	0.21648	29418.9	27140.7	34948.1	30502.6	37797.9	39427	42662.2	39962.4	0.763282	0.0255002
P30415	NK-tumor recognition protein	Nktr	163.45	1453	P30415	565	NKTR_MOUSE NK-tumor recognition protein OS=Mus musculus OX=10090 GN=Nktr PE=1 SV=4	P30415	565	565	S	KSRSSSRSGPRRTSISPKKPAQLSENKPVKT	51.528	51.528	RT(0.007)S(0.005)IS(0.987)PK	RT(-21.27)S(-22.8)IS(21.27)PK	5	3	0.076747	31313.4	25792.7	31222.9	29443	42807.4	34328.2	38595.8	38577.1	0.763224	0.0402801
Q9EPJ9	ADP-ribosylation factor GTPase-activating protein 1	Arfgap1	45.288	414	Q9EPJ9	237	ARFG1_MOUSE ADP-ribosylation factor GTPase-activating protein 1 OS=Mus musculus OX=10090 GN=Arfgap1 PE=1 SV=2	Q9EPJ9	237	237	S	ASAAKEGATKFGSQASQKASELGHSLNENVL	82.008	72.478	FGSQAS(1)QK	FGS(-50.42)QAS(50.42)QK	6	3	0.79682	54857.6	57662.3	66892.1	59804	79860.8	79933	75304.1	78366	0.763137	0.00926944
O88935	Synapsin-1	Syn1	74.096	706	O88935	568	SYN1_MOUSE Synapsin-1 OS=Mus musculus OX=10090 GN=Syn1 PE=1 SV=2	O88935	568	568	S	SPQRQAGAPQATRQASISGPAPTKASGAPPG	139.86	98.582	QAS(0.706)IS(0.294)GPAPTK	QAS(3.8)IS(-3.8)GPAPT(-33.64)K	3	2	0.01852	48020.3	53271.1	57999.1	53096.9	74909.1	67858.2	66346.3	69704.5	0.761742	0.0131551
Q8R1S4	Metastasis suppressor protein 1	Mtss1	82.407	759	Q8R1S4	561	MTSS1_MOUSE Metastasis suppressor protein 1 OS=Mus musculus OX=10090 GN=Mtss1 PE=1 SV=1	Q8R1S4	561	561	S	FDKSSTIPRNSDISQSYRRMFQAKRPASTAG	76.588	76.588	NSDIS(0.041)QS(0.959)YRR	NS(-60.79)DIS(-13.7)QS(13.7)Y(-44.09)RR	7	3	-1.221	14396.5	13536.4	16610.5	14847.8	21146.9	19092.5	18271.5	19503.6	0.761282	0.0205434
P70268	Serine/threonine-protein kinase N1	Pkn1	104.41	946	P70268	379	PKN1_MOUSE Serine/threonine-protein kinase N1 OS=Mus musculus OX=10090 GN=Pkn1 PE=1 SV=3	P70268	379	379	S	LSRPARGLYSRSGSLSGRSSLRGEAENATEV	113.7	113.7	S(0.005)GS(0.257)LS(0.738)GR	S(-21.84)GS(-4.59)LS(4.59)GR	5	2	0.21532	31812.6	27602.4	31019	30144.7	44843.5	37405.2	36645	39631.2	0.760629	0.0313086
Q8CC27	Voltage-dependent L-type calcium channel subunit beta-2	Cacnb2	73.148	655	Q8CC27;Q8R0S4	69;50	CACB2_MOUSE Voltage-dependent L-type calcium channel subunit beta-2 OS=Mus musculus OX=10090 GN=Cacnb2 PE=1 SV=1;CACB4_MOUSE Voltage-dependent L-type calcium channel subunit beta-4 OS=Mus musculus OX=10090 GN=Cacnb4 PE=1 SV=2	Q8CC27	69	69	S	STSSDTTSNSFVRQGSADSYTSRPSDSDVSL	90.975	90.975	QGS(0.812)ADS(0.187)YTSR	QGS(6.37)ADS(-6.37)Y(-46.22)T(-32.46)S(-46.36)R	3	2	-0.31105	10014.4	9645.09	10899.5	10186.3	14895.3	13738.4	11546.3	13393.3	0.760552	0.0378935
Q61584	Fragile X mental retardation syndrome-related protein 1	Fxr1	76.221	677	Q61584	492	FXR1_MOUSE Fragile X mental retardation syndrome-related protein 1 OS=Mus musculus OX=10090 GN=Fxr1 PE=1 SV=2	Q61584	492	492	S	SVSGGRGRGGPRGGKSSISSVLKDPDSNPYS	61.56	61.56	S(0.576)S(0.412)IS(0.009)S(0.003)VLK	S(1.46)S(-1.46)IS(-17.93)S(-23.28)VLK	1	2	0.42372	6015.48	6874.9	7124.96	6671.78	8612.68	8936.45	8810.65	8786.59	0.759314	0.00374263
Q8BWS5	G protein-regulated inducer of neurite outgrowth 3	Gprin3	80.484	763	Q8BWS5	665	GRIN3_MOUSE G protein-regulated inducer of neurite outgrowth 3 OS=Mus musculus OX=10090 GN=Gprin3 PE=1 SV=1	Q8BWS5	665	665	S	KKKQLGADSKLHLKQSKRVRDVVWDDQGMTW	53.683	53.683	LHLKQS(1)K	LHLKQS(53.68)K	6	3	-0.7923	24656.8	26887.5	32098.1	27880.8	41000.5	34425.2	34766	36730.6	0.759062	0.0449196
Q5NCR9	Nuclear speckle splicing regulatory protein 1	Nsrp1	63.798	542	Q5NCR9	323	NSRP1_MOUSE Nuclear speckle splicing regulatory protein 1 OS=Mus musculus OX=10090 GN=Nsrp1 PE=1 SV=1	Q5NCR9	323	323	S	SRGHEHQDRQSRDQESCHKDRSHREEKSSHR	76.282	56.122	DQES(1)CHKDR	DQES(56.12)CHKDR	4	3	-1.3081	87633.3	76768.5	88393.8	84265.2	110376	114856	107812	111015	0.759044	0.00334706
Q8CI75	DIS3-like exonuclease 2	Dis3l2	97.774	870	Q8CI75	192	DI3L2_MOUSE DIS3-like exonuclease 2 OS=Mus musculus OX=10090 GN=Dis3l2 PE=1 SV=1	Q8CI75	192	192	S	RHGNTSGLVDGVKKLSISTPDRGKEDSSTPV	79.492	79.492	KLS(0.632)IS(0.361)T(0.008)PDR	KLS(2.43)IS(-2.43)T(-19.24)PDR	3	3	0.24575	18905.9	18109.3	22006.3	19673.8	26471.7	25707	25629.5	25936.1	0.758551	0.00679882
Q8C419	Probable G-protein coupled receptor 158	Gpr158	134.42	1200	Q8C419	806	GP158_MOUSE Probable G-protein coupled receptor 158 OS=Mus musculus OX=10090 GN=Gpr158 PE=1 SV=2	Q8C419	806	806	S	NPTESSGNTGRPKEESLKNRVFSLKKSHSTY	51.927	51.927	EES(1)LKNR	EES(51.93)LKNR	3	3	-0.096323	21618.1	20331.8	21618.6	21189.5	31455.4	26302.5	26263.9	28007.3	0.756571	0.0185004
Q5U4C1	G-protein coupled receptor-associated sorting protein 1	Gprasp1	151.74	1347	Q5U4C1	102	GASP1_MOUSE G-protein coupled receptor-associated sorting protein 1 OS=Mus musculus OX=10090 GN=Gprasp1 PE=1 SV=1	Q5U4C1	102	102	S	KHDAQVWAPNKFRGESMSKMGKQCQISAADP	45.661	45.661	FRGES(0.969)MS(0.031)K	FRGES(14.93)MS(-14.93)K	5	3	0.40812	11654.1	11354.7	14118.9	12375.9	17916.9	15828	15332.1	16359	0.756519	0.027958
Q99PP2	Zinc finger protein 318	Znf318	246.32	2237	Q99PP2	531	ZN318_MOUSE Zinc finger protein 318 OS=Mus musculus OX=10090 GN=Znf318 PE=1 SV=3	Q99PP2	531	531	S	GLEQQTDFLLPHERASQDGSGFSRILSMLAD	68.463	68.463	AS(0.998)QDGS(0.002)GFSR	AS(27.08)QDGS(-27.08)GFS(-38.32)R	2	2	1.0646	3748.43	4388.99	3817.59	3985	4738.67	5582.8	5505.58	5275.69	0.755353	0.0186796
Q3UYG1	Coiled-coil domain-containing protein 160	Ccdc160	37.398	323	Q3UYG1	116	CC160_MOUSE Coiled-coil domain-containing protein 160 OS=Mus musculus OX=10090 GN=Ccdc160 PE=2 SV=1	Q3UYG1	116	116	S	LHLDDATKESSHRRESASAWNKKKLPAATQV	94.538	94.538	RES(0.999)AS(0.001)AWNK	RES(31.14)AS(-31.14)AWNK	3	3	0.54329	69979	61870	81836.7	71228.5	103957	88879.5	90454.4	94430.4	0.754297	0.0367001
A2AAE1	Transmembrane protein KIAA1109	Kiaa1109	555.36	5005	A2AAE1	3601	K1109_MOUSE Transmembrane protein KIAA1109 OS=Mus musculus OX=10090 GN=Kiaa1109 PE=1 SV=4	A2AAE1	3601	3601	S	RDVRKKLRRSSMRAASLKDKWGLGYKPSYSR	50.805	50.805	AAS(1)LKDK	AAS(50.8)LKDK	3	3	-1.3066	19413.4	19185.6	22167.9	20255.6	29871.5	26635.6	24095	26867.4	0.753911	0.0264996
Q7TT50	Serine/threonine-protein kinase MRCK beta	Cdc42bpb	194.75	1713	Q7TT50	481	MRCKB_MOUSE Serine/threonine-protein kinase MRCK beta OS=Mus musculus OX=10090 GN=Cdc42bpb PE=1 SV=2	Q7TT50	481	481	S	QTVQSLHGSTRALGNSNRDKEIKRLNEELER	97.635	56.359	ALGNS(1)NRDK	ALGNS(56.36)NRDK	5	2	-0.048739	176019	146059	176341	166140	226579	217069	217658	220435	0.753689	0.00665116
Q569Z6	Thyroid hormone receptor-associated protein 3	Thrap3	108.18	951	Q569Z6	559	TR150_MOUSE Thyroid hormone receptor-associated protein 3 OS=Mus musculus OX=10090 GN=Thrap3 PE=1 SV=1	Q569Z6	559	559	S	KLGSKGDFSSGKSSFSITREAQVNVRMDSFD	80.787	73.233	S(0.001)S(0.004)FS(0.989)IT(0.006)R	S(-30.15)S(-23.52)FS(22.17)IT(-22.17)R	4	2	0.89032	26247.6	24810.4	28318.8	26458.9	33682.1	32881.2	38759.8	35107.7	0.75365	0.0147133
Q3UNH4	G protein-regulated inducer of neurite outgrowth 1	Gprin1	95.495	932	Q3UNH4	620	GRIN1_MOUSE G protein-regulated inducer of neurite outgrowth 1 OS=Mus musculus OX=10090 GN=Gprin1 PE=1 SV=2	Q3UNH4	620	620	S	PTTVEPVSLGKADSASPSPRKAESQTSAKTV	79.489	79.489	ADS(0.091)AS(0.806)PS(0.103)PR	ADS(-9.46)AS(8.94)PS(-8.94)PR	5	2	0.64175	13414.8	10558.7	13988.8	12654.1	16441.2	16825.3	17274.9	16847.1	0.751113	0.0182278
Q3UPF5	Zinc finger CCCH-type antiviral protein 1	Zc3hav1	106.69	946	Q3UPF5	553	ZCCHV_MOUSE Zinc finger CCCH-type antiviral protein 1 OS=Mus musculus OX=10090 GN=Zc3hav1 PE=1 SV=1	Q3UPF5	553	553	S	SPLSSSTSHRVAASGSPGKSSTHASVSPASE	127.37	72.096	VAASGS(1)PGK	VAAS(-33.38)GS(33.38)PGK	6	3	-0.17601	72809.5	63572.7	76504.7	70962.3	105273	85082.2	93530.8	94628.8	0.749901	0.0278185
P70255	Nuclear factor 1 C-type	Nfic	48.768	439	P70255	273	NFIC_MOUSE Nuclear factor 1 C-type OS=Mus musculus OX=10090 GN=Nfic PE=1 SV=1	P70255	273	273	S	YDLNPASAGMRRTLPSTSSSGSKRHKSGSME	113.61	111.94	TLPS(0.985)T(0.015)SSSGSK	T(-43.26)LPS(18.31)T(-18.31)S(-33.03)S(-42.07)S(-48.46)GS(-58.72)K	4	2	1.2687	50860.5	44013.8	47806	47560.1	65006.9	59309.6	65957.4	63424.6	0.749868	0.00522473
Q8CCJ3	E3 UFM1-protein ligase 1	Ufl1	89.519	793	Q8CCJ3	431	UFL1_MOUSE E3 UFM1-protein ligase 1 OS=Mus musculus OX=10090 GN=Ufl1 PE=1 SV=2	Q8CCJ3	431	431	S	DKKDERRKKATEGSGSVRGGGGGNAREYKIK	115.82	115.82	ATEGSGS(1)VR	AT(-81.02)EGS(-34.93)GS(34.93)VR	7	2	0.23614	62565.1	69029.9	88352.2	73315.7	93853.5	104035	95866	97918.1	0.748745	0.0420984
Q8C0M0	GATOR complex protein WDR59	Wdr59	111.72	992	Q8C0M0	605	WDR59_MOUSE GATOR complex protein WDR59 OS=Mus musculus OX=10090 GN=Wdr59 PE=1 SV=2	Q8C0M0	605	605	T	RTEAPGNLRLYSGSPTRSEKEQVSISSFYYK	107.9	107.9	LYS(0.001)GS(0.205)PT(0.795)R	LY(-67.8)S(-30.55)GS(-5.89)PT(5.89)R	7	2	0.021111	16047.3	15116.4	20023.2	17062.3	24358.2	21265.1	22743.7	22789	0.748707	0.0307077
Q8VHJ5	Serine/threonine-protein kinase MARK1	Mark1	88.334	795	Q8VHJ5	648	MARK1_MOUSE Serine/threonine-protein kinase MARK1 OS=Mus musculus OX=10090 GN=Mark1 PE=1 SV=2	Q8VHJ5	648	648	T	SPSHETGAFAHARRGTSTGIISKITSKFVRR	79.267	79.267	RGT(0.992)S(0.008)TGIISK	RGT(20.97)S(-20.97)T(-39.9)GIIS(-56.58)K	3	3	0.37565	39868.3	40397.8	54921.1	45062.4	58913.1	63505.3	58230.3	60216.2	0.748343	0.0435541
Q62418	Drebrin-like protein	Dbnl	48.699	436	Q62418	277	DBNL_MOUSE Drebrin-like protein OS=Mus musculus OX=10090 GN=Dbnl PE=1 SV=2	Q62418	277	277	S	APHPREIFKQKERAMSTTSVTSSQPGKLRSP	146.27	109	AMS(0.866)T(0.115)T(0.016)S(0.003)VTSSQPGK	AMS(8.77)T(-8.77)T(-17.38)S(-24.63)VT(-38.91)S(-44.88)S(-57.98)QPGK	3	2	0.16665	63935.1	73219.2	89826.3	75660.2	102165	106985	96317.3	101822	0.74306	0.0329182
E9Q557	Desmoplakin	Dsp	332.91	2883	E9Q557	2221	DESP_MOUSE Desmoplakin OS=Mus musculus OX=10090 GN=Dsp PE=1 SV=1	E9Q557	2221	2221	S	PHTGLLLLSVQKRSMSFQGIRQPVTVTELVD	118.67	114.5	S(0.053)MS(0.947)FQGIR	S(-12.49)MS(12.49)FQGIR	3	2	-1.2399	106846	106285	129774	114302	157652	159680	144213	153848	0.742951	0.0123528
Q9R0L6	Pericentriolar material 1 protein	Pcm1	228.84	2025	Q9R0L6	1280	PCM1_MOUSE Pericentriolar material 1 protein OS=Mus musculus OX=10090 GN=Pcm1 PE=1 SV=2	Q9R0L6	1280	1280	S	IDPTTVTKTFKTRKASAQASLASKDKTPKSK	72.187	72.187	KAS(0.972)AQAS(0.015)LAS(0.013)K	KAS(18.24)AQAS(-18.24)LAS(-18.62)K	3	3	0.21449	14213.8	13767.9	17379.4	15120.4	21965.1	19727	19416.5	20369.5	0.742304	0.0195759
P26638	Serine--tRNA ligase, cytoplasmic	Sars	58.388	512	P26638	491	"SYSC_MOUSE Serine--tRNA ligase, cytoplasmic OS=Mus musculus OX=10090 GN=Sars PE=1 SV=3"	P26638	491	491	S	IDQEPSKKQKKQHEGSKKKAKEVPLENQLQS	90.15	43.77	QHEGS(1)KK	QHEGS(43.77)KK	5	4	0.82665	515850	348578	442503	435644	540822	606040	616928	587930	0.740979	0.0476367
Q6ZQK5	Arf-GAP with coiled-coil, ANK repeat and PH domain-containing protein 2	Acap2	87.21	770	Q6ZQK5	548	"ACAP2_MOUSE Arf-GAP with coiled-coil, ANK repeat and PH domain-containing protein 2 OS=Mus musculus OX=10090 GN=Acap2 PE=1 SV=2"	Q6ZQK5	548	548	T	SCEDQRLSHARASVHTPVKSNDSGIQQCSED	78.264	60.518	AS(0.012)VHT(0.988)PVK	AS(-19.12)VHT(19.12)PVK	5	3	-0.80746	34663.6	34969.6	43763	37798.7	50211.3	50738.5	52164.1	51038	0.7406	0.0121083
E9Q557	Desmoplakin	Dsp	332.91	2883	E9Q557	2219	DESP_MOUSE Desmoplakin OS=Mus musculus OX=10090 GN=Dsp PE=1 SV=1	E9Q557	2219	2219	S	IEPHTGLLLLSVQKRSMSFQGIRQPVTVTEL	112.3	112.3	S(0.511)MS(0.489)FQGIR	S(0.19)MS(-0.19)FQGIR	1	2	-0.5725	34632.1	35733.7	45526.5	38630.8	52745.9	54750.4	49155.4	52217.2	0.739809	0.0238509
Q689Z5	Protein strawberry notch homolog 1	Sbno1	153.74	1390	Q689Z5	210	SBNO1_MOUSE Protein strawberry notch homolog 1 OS=Mus musculus OX=10090 GN=Sbno1 PE=1 SV=2	Q689Z5	210	210	S	NKEVARIWINDMKMRSFSPTMKVPVVKEEDE	83.168	83.168	S(0.784)FS(0.182)PT(0.034)MK	S(6.34)FS(-6.34)PT(-13.57)MK	1	2	0.10312	12249.3	13681.5	14327.7	13419.5	19362.7	18095	17124.2	18194	0.73758	0.00589565
Q6P9S0	MTSS1-like protein	Mtss1l	76.843	715	Q6P9S0	419	MTSSL_MOUSE MTSS1-like protein OS=Mus musculus OX=10090 GN=Mtss1l PE=1 SV=1	Q6P9S0	419	419	S	SPAASDLAMVLTRGLSLEHQKSSRDSLQYSS	136.57	103.26	GLS(1)LEHQK	GLS(103.26)LEHQK	3	3	-0.30036	96818.1	106398	117764	106993	134279	153257	147716	145084	0.737459	0.00998759
Q3V1L4	Cytosolic purine 5'-nucleotidase	Nt5c2	64.808	560	Q3V1L4	511	5NTC_MOUSE Cytosolic purine 5'-nucleotidase OS=Mus musculus OX=10090 GN=Nt5c2 PE=1 SV=2	Q3V1L4	511	511	S	DINEMESPLATRNRTSVDFKDTDYKRHQLTR	71.159	71.159	NRT(0.082)S(0.918)VDFK	NRT(-10.47)S(10.47)VDFK	4	3	-0.057942	103045	82633.2	104341	96673	125775	130589	139565	131976	0.732504	0.0121199
Q3TCH7	Cullin-4A	Cul4a	87.752	759	Q3TCH7	10	CUL4A_MOUSE Cullin-4A OS=Mus musculus OX=10090 GN=Cul4a PE=1 SV=1	Q3TCH7	10	10	S	______MADEGPRKGSVSALMGRTNGLTKPA	88.122	56.956	KGS(0.995)VS(0.005)ALMGR	KGS(22.71)VS(-22.71)ALMGR	3	2	0.42819	76528.9	77416.4	104075	86006.8	123009	117079	112414	117501	0.731968	0.0299328
Q8BXR9	Oxysterol-binding protein-related protein 6	Osbpl6	108.92	959	Q8BXR9	28	OSBL6_MOUSE Oxysterol-binding protein-related protein 6 OS=Mus musculus OX=10090 GN=Osbpl6 PE=1 SV=1	Q8BXR9	28	28	S	KTSTPTHRSASSSTSSQRESRQSIHVLERTA	82.417	82.417	SASSS(0.002)T(0.016)S(0.187)S(0.795)QR	S(-62.76)AS(-43.63)S(-35.71)S(-27.02)T(-16.92)S(-6.27)S(6.27)QR	8	2	-3.759	2846.06	3161.45	2707.67	2905.06	3625.74	3863.28	4436.43	3975.15	0.730805	0.0177887
Q6PDM2	Serine/arginine-rich splicing factor 1	Srsf1	27.744	248	Q6PDM2	237	SRSF1_MOUSE Serine/arginine-rich splicing factor 1 OS=Mus musculus OX=10090 GN=Srsf1 PE=1 SV=3	Q6PDM2	237	237	Y	RSRSYSPRRSRGSPRYSPRHSRSRSRT____	51.995	51.995	GS(0.04)PRY(0.962)S(0.998)PR	GS(-13.97)PRY(13.97)S(27.65)PR	5	3	-0.52489	25280.1	23908.4	26768.9	25319.1	36328.8	34612.3	33137.1	34692.7	0.729812	0.00163151
Q9QYR6	Microtubule-associated protein 1A	Map1a	300.14	2776	Q9QYR6	319	MAP1A_MOUSE Microtubule-associated protein 1A OS=Mus musculus OX=10090 GN=Map1a PE=1 SV=2	Q9QYR6	319	319	S	VPANLKPSKIKHRADSKESLKAAPKTAMSKL	57.019	57.019	ADS(0.999)KES(0.001)LK	ADS(31.55)KES(-31.55)LK	3	3	1.051	23242	20384.4	22595.4	22073.9	29495.5	28931.5	32355.4	30260.8	0.729457	0.00392086
O35659	Glucagon-like peptide 1 receptor	Glp1r	53.027	463	O35659	432	GLP1R_MOUSE Glucagon-like peptide 1 receptor OS=Mus musculus OX=10090 GN=Glp1r PE=1 SV=2	O35659	432	432	S	WERWRLEHLNIQRDCSMKPLKCPTSSVSSGA	96.015	91.584	DCS(1)MKPLK	DCS(91.58)MKPLK	3	2	-0.52145	197318	211646	271966	226976	325968	299572	311108	312216	0.726985	0.024125
Q689Z5	Protein strawberry notch homolog 1	Sbno1	153.74	1390	Q689Z5	212	SBNO1_MOUSE Protein strawberry notch homolog 1 OS=Mus musculus OX=10090 GN=Sbno1 PE=1 SV=2	Q689Z5	212	212	S	EVARIWINDMKMRSFSPTMKVPVVKEEDEPE	88.948	88.948	S(0.028)FS(0.964)PT(0.008)MK	S(-15.38)FS(15.38)PT(-20.72)MK	3	2	-0.50039	15934.4	17732.4	19195.4	17620.7	27420.8	22373.2	22943.9	24246	0.72675	0.0232917
Q8BHN1	Gamma-taxilin	Txlng	60.308	524	Q8BHN1	500	TXLNG_MOUSE Gamma-taxilin OS=Mus musculus OX=10090 GN=Txlng PE=1 SV=1	Q8BHN1	500	500	S	TSRRTLGMHLEARAKSVCEKSAAQKPSSSGS	56.043	42.21	AKS(1)VCEK	AKS(42.21)VCEK	3	3	-0.80525	45689.1	54694.7	69446.5	56610.1	78918.2	82631.8	72471.5	78007.2	0.725704	0.0468651
A2AF47	Dedicator of cytokinesis protein 11	Dock11	237.77	2073	A2AF47	1266	DOC11_MOUSE Dedicator of cytokinesis protein 11 OS=Mus musculus OX=10090 GN=Dock11 PE=1 SV=1	A2AF47	1266	1266	S	DPGSTSENTRQSSSRSSVSQYNRLDQYEIRN	132.22	51.276	S(0.959)S(0.041)VSQYNR	S(13.72)S(-13.72)VS(-37.68)QY(-38.92)NR	1	2	-1.1177	13493.4	16509.8	19932.1	16645.1	20872.4	24038.1	23996.6	22969.1	0.724674	0.0414719
Q9ERG0	LIM domain and actin-binding protein 1	Lima1	84.059	753	Q9ERG0	15	LIMA1_MOUSE LIM domain and actin-binding protein 1 OS=Mus musculus OX=10090 GN=Lima1 PE=1 SV=3	Q9ERG0	15	15	S	_MESTPFNRRQWTSLSLRVTAKELSLVNKNK	156.83	156.83	QWTSLS(1)LR	QWT(-79.63)S(-52.78)LS(52.78)LR	6	2	0.22608	135104	150075	187302	157494	228584	220156	203617	217452	0.724267	0.0250452
Q8K221	Arfaptin-2	Arfip2	37.772	341	Q8K221	72	ARFP2_MOUSE Arfaptin-2 OS=Mus musculus OX=10090 GN=Arfip2 PE=1 SV=2	Q8K221	72	72	S	GSGDGLIPTGSGRHPSHSTSPSGPGDEVARG	50.956	50.956	HPS(0.95)HS(0.043)T(0.006)S(0.001)PSGPGDEVAR	HPS(13.46)HS(-13.46)T(-21.74)S(-30.09)PS(-39.6)GPGDEVAR	3	3	-0.96583	1576.81	1405.18	1179.48	1387.16	2119.28	1904.27	1726.22	1916.59	0.723763	0.0306742
Q6ZQ58	La-related protein 1	Larp1	121.12	1072	Q6ZQ58	762	LARP1_MOUSE La-related protein 1 OS=Mus musculus OX=10090 GN=Larp1 PE=1 SV=3	Q6ZQ58	762	762	T	TVPESPNYRNARTPRTPRTPQLKDSSQTPRF	49.188	49.188	T(0.172)PRT(0.858)PRT(0.97)PQLK	T(-7.65)PRT(7.65)PRT(14.43)PQLK	4	4	-0.20553	4616.29	4927.66	6232.39	5258.78	8052.12	6971.29	6783.85	7269.09	0.723444	0.033743
Q6ZQ58	La-related protein 1	Larp1	121.12	1072	Q6ZQ58	765	LARP1_MOUSE La-related protein 1 OS=Mus musculus OX=10090 GN=Larp1 PE=1 SV=3	Q6ZQ58	765	765	T	ESPNYRNARTPRTPRTPQLKDSSQTPRFYPV	49.188	49.188	T(0.172)PRT(0.858)PRT(0.97)PQLK	T(-7.65)PRT(7.65)PRT(14.43)PQLK	7	4	-0.20553	4616.29	4927.66	6232.39	5258.78	8052.12	6971.29	6783.85	7269.09	0.723444	0.033743
A2A5R2	Brefeldin A-inhibited guanine nucleotide-exchange protein 2	Arfgef2	202.24	1792	A2A5R2	1031	BIG2_MOUSE Brefeldin A-inhibited guanine nucleotide-exchange protein 2 OS=Mus musculus OX=10090 GN=Arfgef2 PE=1 SV=1	A2A5R2	1031	1031	S	VKTRYLSGSGREREGSLKGHSLAGEEFMGLG	70.908	70.908	EREGS(1)LK	EREGS(70.91)LK	5	3	-0.034064	115184	96392.8	120169	110582	164600	153841	140136	152859	0.723423	0.0139694
Q8K1N2	Pleckstrin homology-like domain family B member 2	Phldb2	141.48	1249	Q8K1N2	46	PHLB2_MOUSE Pleckstrin homology-like domain family B member 2 OS=Mus musculus OX=10090 GN=Phldb2 PE=1 SV=2	Q8K1N2	46	46	S	PQNMMESLSPRKYSSSLKFKANGDYSGSYLT	85.533	85.533	KYSS(0.048)S(0.951)LK	KY(-69.39)S(-34.73)S(-12.93)S(12.93)LK	5	3	0.53756	54251.3	56973.6	67646.4	59623.8	92848.1	77994.1	77004.6	82615.6	0.721701	0.0247252
Q922M7	Ashwin		26.03	232	Q922M7	182	ASHWN_MOUSE Ashwin OS=Mus musculus OX=10090 PE=1 SV=1	Q922M7	182	182	S	NNNDTQQNHDLMNRKSPSGPVKSPPLSPVGT	64.103	47.361	KS(0.977)PS(0.023)GPVK	KS(16.32)PS(-16.32)GPVK	2	3	0.047082	57455.6	49050.7	56175.7	54227.3	85185.8	66718.7	73607.6	75170.7	0.721389	0.0249626
Q05512	Serine/threonine-protein kinase MARK2	Mark2	86.305	776	Q05512	398	MARK2_MOUSE Serine/threonine-protein kinase MARK2 OS=Mus musculus OX=10090 GN=Mark2 PE=1 SV=3	Q05512	398	398	S	LTNSSAPSPSHKVQRSVSANPKQRRSSDQAV	103.55	103.55	S(0.956)VS(0.044)ANPK	S(13.4)VS(-13.4)ANPK	1	2	0.26997	74505.9	73543.8	80076.1	76041.9	120646	94694.6	100984	105441	0.721176	0.0219659
P16330	2',3'-cyclic-nucleotide 3'-phosphodiesterase	Cnp	47.123	420	P16330	22	"CN37_MOUSE 2',3'-cyclic-nucleotide 3'-phosphodiesterase OS=Mus musculus OX=10090 GN=Cnp PE=1 SV=3"	P16330	22	22	S	RKSHTFLPKLFFRKMSSSGAKEKPELQFPFL	45.661	45.661	KMS(0.9)S(0.09)S(0.01)GAK	KMS(10)S(-10)S(-19.54)GAK	3	3	0.37549	31013.5	28574.8	35111.1	31566.4	48561.7	38940	43910	43803.9	0.720631	0.0221265
Q8CBW3	Abl interactor 1	Abi1	52.287	481	Q8CBW3	231	ABI1_MOUSE Abl interactor 1 OS=Mus musculus OX=10090 GN=Abi1 PE=1 SV=3	Q8CBW3	231	231	S	SPARLGSQHSPGRTASLNQRPRTHSGSSGGS	127.51	127.51	TAS(1)LNQRPR	T(-50.67)AS(50.67)LNQRPR	3	3	0.39425	58858.2	61457	74428.4	64914.5	95138.3	93373	81797.7	90103	0.720448	0.0168394
O08547	Vesicle-trafficking protein SEC22b	Sec22b	24.74	215	O08547	137	SC22B_MOUSE Vesicle-trafficking protein SEC22b OS=Mus musculus OX=10090 GN=Sec22b PE=1 SV=3	O08547	137	137	S	TKKLYIDSRARRNLGSINTELQDVQRIMVAN	260.14	151.44	NLGS(1)INTELQDVQR	NLGS(40.09)INT(-40.09)ELQDVQR	4	3	-0.21242	227593	272659	281335	260529	323845	409443	352049	361779	0.720134	0.0284836
Q05512	Serine/threonine-protein kinase MARK2	Mark2	86.305	776	Q05512	630	MARK2_MOUSE Serine/threonine-protein kinase MARK2 OS=Mus musculus OX=10090 GN=Mark2 PE=1 SV=3	Q05512	630	630	S	ASPSGHSQGRRGASGSIFSKFTSKFVRRNLN	107.83	107.83	GAS(0.004)GS(0.995)IFSK	GAS(-23.66)GS(23.66)IFS(-36.48)K	5	2	0.59465	46641.3	55013.5	69003.4	56886.1	83646.6	76453	77181.2	79093.6	0.719225	0.032499
Q3UR50	von Willebrand factor A domain-containing protein 5B2	Vwa5b2	133.41	1248	Q3UR50	660	VW5B2_MOUSE von Willebrand factor A domain-containing protein 5B2 OS=Mus musculus OX=10090 GN=Vwa5b2 PE=2 SV=2	Q3UR50	660	660	S	NPSSDTAIWRRIFQSSYIREQYVLTHCSASP	153.24	153.24	IFQS(0.001)S(0.999)YIR	IFQS(-30.96)S(30.96)Y(-92.45)IR	5	2	0.092761	67484.2	63820.6	89984.5	73763.1	106441	94685.9	107898	103008	0.71609	0.0334249
Q5XJY5	Coatomer subunit delta	Arcn1	57.229	511	Q5XJY5	259	COPD_MOUSE Coatomer subunit delta OS=Mus musculus OX=10090 GN=Arcn1 PE=1 SV=2	Q5XJY5	259	259	S	SEGETIMSSNMGKRTSEATKVHAPPINMESV	80.24	68.49	RT(0.021)S(0.978)EATK	RT(-16.62)S(16.62)EAT(-35.59)K	3	3	-0.28842	81039.1	70174.5	94088.4	81767.3	120478	116761	105553	114264	0.715601	0.0169121
Q62418	Drebrin-like protein	Dbnl	48.699	436	Q62418	299	DBNL_MOUSE Drebrin-like protein OS=Mus musculus OX=10090 GN=Dbnl PE=1 SV=2	Q62418	299	299	T	SQPGKLRSPFLQKQLTQPETSYGREPTAPVS	180.47	158.86	QLT(1)QPETSYGR	QLT(66.08)QPET(-66.08)S(-82.97)Y(-138.02)GR	3	3	-0.11674	167484	187981	252007	202490	289321	299981	261138	283480	0.714303	0.044307
Q8BTW9	Serine/threonine-protein kinase PAK 4	Pak4	64.622	593	Q8BTW9	146	PAK4_MOUSE Serine/threonine-protein kinase PAK 4 OS=Mus musculus OX=10090 GN=Pak4 PE=1 SV=1	Q8BTW9	146	146	S	KAGSRARATGHSEAGSGSGDRRRVGPEKRPK	119.96	119.96	ATGHSEAGS(0.983)GS(0.017)GDR	AT(-67.6)GHS(-42.83)EAGS(17.57)GS(-17.57)GDR	9	3	0.071782	20642.2	22193.6	23026.3	21954	25798	34607	31817.6	30740.9	0.714163	0.0309461
Q9R0L6	Pericentriolar material 1 protein	Pcm1	228.84	2025	Q9R0L6	1287	PCM1_MOUSE Pericentriolar material 1 protein OS=Mus musculus OX=10090 GN=Pcm1 PE=1 SV=2	Q9R0L6	1287	1287	S	KTFKTRKASAQASLASKDKTPKSKSKKRNST	62.633	62.633	KAS(0.102)AQAS(0.329)LAS(0.569)K	KAS(-7.45)AQAS(-2.38)LAS(2.38)K	10	3	-0.37623	9614.6	9753.02	11080.8	10149.5	15796.7	13491	13604.6	14297.4	0.70988	0.00936244
Q80U72	Protein scribble homolog	Scrib	174.06	1612	Q80U72	606	SCRIB_MOUSE Protein scribble homolog OS=Mus musculus OX=10090 GN=Scrib PE=1 SV=2	Q80U72	606	606	T	AWPLPSGRQRLIRKDTPHYKKHFKISKLPQP	77.379	74.841	KDT(0.999)PHY(0.001)K	KDT(30.39)PHY(-30.39)K	3	3	0.23343	108664	100870	122723	110752	177775	154288	136258	156107	0.709462	0.0290674
Q6PAJ1	Breakpoint cluster region protein	Bcr	143.07	1270	Q6PAJ1	697	BCR_MOUSE Breakpoint cluster region protein OS=Mus musculus OX=10090 GN=Bcr PE=1 SV=3	Q6PAJ1	697	697	S	NFLSSINEEITPRRQSMTVKKGEHRQLLKDS	107.21	107.21	RQS(1)MTVK	RQS(51.19)MT(-51.19)VK	3	3	-0.10372	85554.9	83637.9	112828	94006.8	141823	125915	129849	132529	0.709329	0.0218843
Q8BTI8	Serine/arginine repetitive matrix protein 2	Srrm2	294.84	2703	Q8BTI8	778	SRRM2_MOUSE Serine/arginine repetitive matrix protein 2 OS=Mus musculus OX=10090 GN=Srrm2 PE=1 SV=3	Q8BTI8	778	778	S	PRSKAKSLRRSLSGSSPCPKQKSQTPTRRSR	148.19	68.355	S(0.001)LS(0.003)GS(0.134)S(0.863)PCPK	S(-32.04)LS(-25.38)GS(-8.1)S(8.1)PCPK	6	3	0.043054	12641.8	9707.24	10514.6	10954.5	16730.5	14717	14899.2	15448.9	0.70908	0.0143948
Q8R1A4	Dedicator of cytokinesis protein 7	Dock7	241.44	2130	Q8R1A4	1445	DOCK7_MOUSE Dedicator of cytokinesis protein 7 OS=Mus musculus OX=10090 GN=Dock7 PE=1 SV=3	Q8R1A4	1445	1445	S	ENLRWRKDMTHWRQNSEKLDKSRAEIEHEAL	50.354	50.354	QNS(1)EKLDK	QNS(50.35)EKLDK	3	3	-0.1234	43025.5	44926	49136.2	45695.9	57651.6	61964.7	73764.9	64460.4	0.708899	0.0218036
Q8CBW3	Abl interactor 1	Abi1	52.287	481	Q8CBW3	222	ABI1_MOUSE Abl interactor 1 OS=Mus musculus OX=10090 GN=Abi1 PE=1 SV=3	Q8CBW3	222	222	S	PTVPNDYMTSPARLGSQHSPGRTASLNQRPR	79.86	76.068	LGS(0.997)QHS(0.003)PGR	LGS(25.58)QHS(-25.58)PGR	3	3	0.70269	44899.6	54914.4	70014.9	56609.6	74222.4	84739.8	80907.6	79956.6	0.708004	0.04206
Q80XA6	RalBP1-associated Eps domain-containing protein 2	Reps2	57.749	521	Q80XA6	67	REPS2_MOUSE RalBP1-associated Eps domain-containing protein 2 OS=Mus musculus OX=10090 GN=Reps2 PE=1 SV=1	Q80XA6	67	67	S	PLASPPSSPPHYQRVSLSHGYSKLRSGTEQM	93.839	93.258	VS(0.96)LS(0.038)HGYS(0.002)K	VS(14.06)LS(-14.06)HGY(-40.85)S(-26.26)K	2	2	0.44052	23864.9	35239.9	34319.8	31141.5	38744.4	46368.4	46960.9	44024.6	0.707367	0.0459822
Q9R0Q1	Synaptotagmin-like protein 4	Sytl4	76.021	673	Q9R0Q1	270	SYTL4_MOUSE Synaptotagmin-like protein 4 OS=Mus musculus OX=10090 GN=Sytl4 PE=1 SV=1	Q9R0Q1	270	270	S	GDMVFKKNTKKVLRPSEYTKSVIDLRPEDVA	100.93	100.93	VLRPS(1)EYTK	VLRPS(64.61)EY(-69.51)T(-64.61)K	5	3	-0.042008	86455.1	101741	128796	105664	137171	160478	151379	149676	0.705953	0.0355946
Q9CYZ2	Tumor protein D54	Tpd52l2	24.043	220	Q9CYZ2	180	TPD54_MOUSE Tumor protein D54 OS=Mus musculus OX=10090 GN=Tpd52l2 PE=1 SV=1	Q9CYZ2	180	180	S	HSISMPVMRNSATFKSFEDRVGTIKSKVVGG	127.75	115.12	NSATFKS(1)FEDR	NS(-78.27)AT(-43.94)FKS(43.94)FEDR	7	2	0.40459	151969	184361	188257	174863	237301	263485	242324	247703	0.705937	0.00654218
Q8C5Q4	G-rich sequence factor 1	Grsf1	53.076	479	Q8C5Q4	334	GRSF1_MOUSE G-rich sequence factor 1 OS=Mus musculus OX=10090 GN=Grsf1 PE=1 SV=2	Q8C5Q4	334	334	S	EIFPSRRNEVRTHVGSHKGKKMTSSPPTKYI	82.287	81.972	THVGS(1)HK	T(-55.46)HVGS(55.46)HK	5	3	0.78722	50197.2	57343.5	70765.3	59435.3	77322.1	87902.7	88124.3	84449.7	0.703795	0.0233431
Q80U49	Centrosomal protein of 170 kDa protein B	Cep170b	170.82	1574	Q80U49	1228	C170B_MOUSE Centrosomal protein of 170 kDa protein B OS=Mus musculus OX=10090 GN=Cep170b PE=1 SV=2	Q80U49	1228	1228	S	ANTGPRQPFSRARPGSARYSSNTRRRQQGSD	69.812	57.859	ARPGS(1)AR	ARPGS(57.86)AR	5	2	0.34693	34126.4	34497.6	42808.4	37144.2	62095.7	48566.2	47760.5	52807.5	0.703388	0.0451792
Q99KC8	von Willebrand factor A domain-containing protein 5A	Vwa5a	87.142	793	Q99KC8	660	VMA5A_MOUSE von Willebrand factor A domain-containing protein 5A OS=Mus musculus OX=10090 GN=Vwa5a PE=1 SV=2	Q99KC8	660	660	S	CSAESANLVLKKSACSAIQKKKTNSSTNKSN	103.7	99.815	SACS(1)AIQK	S(-43.56)ACS(43.56)AIQK	4	2	0.49391	17771.7	19414.4	24012.4	20399.5	30727.5	29189.9	27273.1	29063.5	0.701895	0.0149703
Q8K212	Phosphofurin acidic cluster sorting protein 1	Pacs1	104.83	961	Q8K212	517	PACS1_MOUSE Phosphofurin acidic cluster sorting protein 1 OS=Mus musculus OX=10090 GN=Pacs1 PE=1 SV=2	Q8K212	517	517	S	TPRQKRSTPLKERQLSKPLSERTNSSDSERS	126.1	126.1	QLS(1)KPLSER	QLS(43.25)KPLS(-43.25)ER	3	3	-0.19052	89680.2	113679	136190	113183	150717	167078	167347	161714	0.699897	0.0287164
Q7TQG1	Pleckstrin homology domain-containing family A member 6	Plekha6	131.43	1173	Q7TQG1	464	PKHA6_MOUSE Pleckstrin homology domain-containing family A member 6 OS=Mus musculus OX=10090 GN=Plekha6 PE=1 SV=1	Q7TQG1	464	464	S	LQPRSHSVPRSPSQGSYSRARIYSPVRSPSA	95.477	54.486	S(0.002)PS(0.007)QGS(0.989)Y(0.001)S(0.002)R	S(-26.31)PS(-21.76)QGS(21.76)Y(-32.64)S(-27.51)R	6	2	-2.241	9225.27	11104.3	13483.7	11271.1	14527.2	17059.8	16789.8	16125.6	0.698958	0.0299106
Q9CQS8	Protein transport protein Sec61 subunit beta	Sec61b	9.9583	96	Q9CQS8	30	SC61B_MOUSE Protein transport protein Sec61 subunit beta OS=Mus musculus OX=10090 GN=Sec61b PE=1 SV=3	Q9CQS8	30	30	T	GRSPSKAVAARAAGSTVRQRKNASCGTRSAG	110.67	96.111	AAGS(0.006)T(0.994)VR	AAGS(-21.86)T(21.86)VR	5	2	0.52338	83945.1	90227.4	114579	96250.4	142933	138115	132827	137958	0.697677	0.0130382
Q8C854	Myelin expression factor 2	Myef2	63.294	591	Q8C854	403	MYEF2_MOUSE Myelin expression factor 2 OS=Mus musculus OX=10090 GN=Myef2 PE=1 SV=1	Q8C854	403	403	S	GVGRMGELYRGAMTSSMERDFGRGDIGLSRG	106.16	106.16	GAMT(0.001)S(0.005)S(0.994)MER	GAMT(-29.35)S(-22.85)S(22.85)MER	6	2	-0.71287	21892.9	23999.7	29876.7	25256.5	32069.5	38317.6	38471.3	36286.1	0.696036	0.0257844
Q80U12	Small G protein signaling modulator 2	Sgsm2	113.08	1005	Q80U12	115	SGSM2_MOUSE Small G protein signaling modulator 2 OS=Mus musculus OX=10090 GN=Sgsm2 PE=1 SV=2	Q80U12	115	115	T	KPSGGSQEALRKQGSTGGKAPALSPQALKHI	77.744	66.92	KQGS(0.322)T(0.678)GGK	KQGS(-3.23)T(3.23)GGK	5	3	0.32154	88350.2	72202.9	89568.1	83373.7	114008	109581	136196	119928	0.695196	0.0213584
Q80U12	Small G protein signaling modulator 2	Sgsm2	113.08	1005	Q80U12	114	SGSM2_MOUSE Small G protein signaling modulator 2 OS=Mus musculus OX=10090 GN=Sgsm2 PE=1 SV=2	Q80U12	114	114	S	RKPSGGSQEALRKQGSTGGKAPALSPQALKH	77.744	60.398	QGS(0.704)T(0.296)GGK	QGS(3.77)T(-3.77)GGK	3	2	0.15318	116294	97658.4	127048	113667	155744	156271	179781	163932	0.693378	0.0126268
B2B9E1	Triple QxxK/R motif-containing protein	Triqk	9.7223	86	B2B9E1	7	TRIQK_MOUSE Triple QxxK/R motif-containing protein OS=Mus musculus OX=10090 GN=Triqk PE=2 SV=1	B2B9E1	7	7	S	_________MGRKDSSNTKLPVDQYRKQIGK	48.785	43.297	KDS(0.374)S(0.612)NT(0.014)K	KDS(-2.13)S(2.13)NT(-16.41)K	4	3	0.055889	29621	24889.7	32005.1	28838.6	43498.6	38776.7	42648	41641.1	0.692551	0.0073443
Q4VAA2	Protein CDV3	Cdv3	29.729	281	Q4VAA2	63	CDV3_MOUSE Protein CDV3 OS=Mus musculus OX=10090 GN=Cdv3 PE=1 SV=2	Q4VAA2	63	63	S	DGGSLGSGARSGDGGSLGSGSRSGDGGSSGS	41.242	41.242	S(0.06)GDGGS(0.934)LGS(0.003)GS(0.003)R	S(-11.94)GDGGS(11.94)LGS(-24.89)GS(-24.89)R	6	2	0.76318	1967.69	1665.26	1648.4	1760.45	2573.12	2783.74	2286.22	2547.69	0.690997	0.0114029
Q9D8S3	ADP-ribosylation factor GTPase-activating protein 3	Arfgap3	57.455	523	Q9D8S3	311	ARFG3_MOUSE ADP-ribosylation factor GTPase-activating protein 3 OS=Mus musculus OX=10090 GN=Arfgap3 PE=1 SV=2	Q9D8S3	311	311	S	GQKKVEAERLGMGFGSCRSGISHSVTSDMQT	125.57	104.42	LGMGFGS(1)CR	LGMGFGS(104.42)CR	7	2	-1.2035	58892.1	64636.6	84844.5	69457.7	107367	100842	95072.1	101094	0.687063	0.0215045
Q3U214	Microtubule-associated serine/threonine-protein kinase 3	Mast3	144.17	1321	Q3U214	769	MAST3_MOUSE Microtubule-associated serine/threonine-protein kinase 3 OS=Mus musculus OX=10090 GN=Mast3 PE=1 SV=3	Q3U214	769	769	S	EDGWGQSLGDRGRRLSADLRLRSWTPASSCQ	46.819	46.819	RLS(1)ADLR	RLS(46.82)ADLR	3	3	-0.34665	27487	24567	33663.4	28572.5	45922.4	41122.1	38077.3	41707.3	0.685071	0.0203076
O35054	Claudin-4	Cldn4	22.338	210	O35054	195	CLD4_MOUSE Claudin-4 OS=Mus musculus OX=10090 GN=Cldn4 PE=1 SV=1	O35054	195	195	S	LLCCSCPPRSNDKPYSAKYSAARSVPASNYV	68.83	68.83	S(0.035)NDKPY(0.001)S(0.963)AK	S(-14.36)NDKPY(-28.91)S(14.36)AK	7	3	-0.079597	78548.7	60096.3	71276.7	69973.9	99854.3	101455	105498	102269	0.684213	0.00455462
Q8BGD9	Eukaryotic translation initiation factor 4B	Eif4b	68.839	611	Q8BGD9	283	IF4B_MOUSE Eukaryotic translation initiation factor 4B OS=Mus musculus OX=10090 GN=Eif4b PE=1 SV=1	Q8BGD9	283	283	S	RGYDSRIGSGRRAFGSGYRRDDDYRGGGDRY	113.5	110.03	AFGS(1)GYR	AFGS(56.5)GY(-56.5)R	4	2	0.033404	210718	245160	350850	268909	418216	385960	377396	393858	0.682757	0.0467361
Q9CY58	Plasminogen activator inhibitor 1 RNA-binding protein	Serbp1	44.714	407	Q9CY58	205	PAIRB_MOUSE Plasminogen activator inhibitor 1 RNA-binding protein OS=Mus musculus OX=10090 GN=Serbp1 PE=1 SV=2	Q9CY58	205	205	S	KREFDRHSGSDRSSFSHYSGLKHEDKRGGSG	103.88	103.88	S(0.069)S(0.09)FS(0.841)HYSGLK	S(-10.87)S(-9.69)FS(9.69)HY(-52.9)S(-46.93)GLK	4	3	0.13176	10009.9	13836.9	15413.7	13086.8	19352.8	18899.7	19340.2	19197.6	0.681693	0.0192281
Q62167	ATP-dependent RNA helicase DDX3X	Ddx3x	73.101	662	Q62167	612	DDX3X_MOUSE ATP-dependent RNA helicase DDX3X OS=Mus musculus OX=10090 GN=Ddx3x PE=1 SV=3	Q62167	612	612	S	FGARDYRQSSGASSSSFSSSRASSSRSGGGG	119.65	80.411	QSSGAS(0.006)S(0.021)S(0.072)S(0.896)FS(0.005)SSR	QS(-49.57)S(-41.05)GAS(-21.69)S(-16.37)S(-10.98)S(10.98)FS(-22.28)S(-35.8)S(-48.25)R	9	2	-0.50482	9893.84	11079.6	11853.4	10942.3	15137.1	16776.8	16260.9	16058.3	0.681409	0.00238688
Q91VH2	Sorting nexin-9	Snx9	66.545	595	Q91VH2	200	SNX9_MOUSE Sorting nexin-9 OS=Mus musculus OX=10090 GN=Snx9 PE=1 SV=1	Q91VH2	200	200	S	EAGGIQRGNSRAGASSMKLPLNKFPGFAKPG	77.072	77.072	AGAS(0.074)S(0.926)MK	AGAS(-11)S(11)MK	5	2	2.4397	48824	59830.7	78495.9	62383.6	92951.9	88360.9	93608.7	91640.5	0.680742	0.029417
Q9JIX8	Apoptotic chromatin condensation inducer in the nucleus	Acin1	150.72	1338	Q9JIX8	830	ACINU_MOUSE Apoptotic chromatin condensation inducer in the nucleus OS=Mus musculus OX=10090 GN=Acin1 PE=1 SV=3	Q9JIX8	830	830	T	SMPKSFKRKISVVSATKGVQAGNSDTEGGQP	83.948	83.948	KIS(0.359)VVS(0.087)AT(0.554)K	KIS(-1.88)VVS(-8.06)AT(1.88)K	8	3	0.15939	30403.1	21205	29486.5	27031.5	38798.7	38225.1	42254.8	39759.5	0.679875	0.0161727
Q570Y9	DEP domain-containing mTOR-interacting protein	Deptor	46.119	409	Q570Y9	255	DPTOR_MOUSE DEP domain-containing mTOR-interacting protein OS=Mus musculus OX=10090 GN=Deptor PE=1 SV=2	Q570Y9	255	255	S	ETHDSPFCLRKQSHDSRKSTSFMSVSPSKEI	56.043	56.043	QS(0.001)HDS(0.999)RK	QS(-28.52)HDS(28.52)RK	5	3	0.55392	51200.4	55545.8	70574	59106.7	97850.3	82328.1	80970.1	87049.5	0.679001	0.0249129
Q8R1X6	Spartin	Spart	72.654	671	Q8R1X6	528	SPART_MOUSE Spartin OS=Mus musculus OX=10090 GN=Spart PE=1 SV=1	Q8R1X6	528	528	S	LAPHVKKHGSKLVPESLKRDKDGKSALDGAM	42.395	42.395	LVPES(1)LKR	LVPES(42.39)LKR	5	3	-0.54516	3651.05	3616.21	5033.93	4100.4	6006.67	6021.42	6166.03	6064.71	0.676108	0.0138886
P63032	GTP-binding protein Rhes	Rasd2	30.197	266	P63032	205	RHES_MOUSE GTP-binding protein Rhes OS=Mus musculus OX=10090 GN=Rasd2 PE=2 SV=1	P63032	205	205	S	AKLPHEMSPALHHKISVQYGDAFHPRPFCMR	40.237	39.685	IS(0.958)VQY(0.042)GDAFHPR	IS(13.55)VQY(-13.55)GDAFHPR	2	3	-0.24191	5610.27	6732.43	9504.74	7282.48	10041.4	11627.3	10688.9	10785.9	0.675188	0.0481886
Q9JKF6	Nectin-1	Nectin1	57.034	515	Q9JKF6	389	NECT1_MOUSE Nectin-1 OS=Mus musculus OX=10090 GN=Nectin1 PE=1 SV=3	Q9JKF6	389	389	S	IVALRRRRHTFKGDYSTKKHVYGNGYSKAGI	63.283	63.283	GDYS(0.901)T(0.099)KK	GDY(-41.78)S(9.6)T(-9.6)KK	4	3	0.39028	80179.6	99000.4	126949	102043	150684	152613	151541	151613	0.673051	0.0218611
P20357	Microtubule-associated protein 2	Map2	199.13	1828	P20357	1791	MTAP2_MOUSE Microtubule-associated protein 2 OS=Mus musculus OX=10090 GN=Map2 PE=1 SV=2	P20357	1791	1791	S	GAEIITQSPSRSSVASPRRLSNVSSSGSINL	83.429	79.16	S(0.905)S(0.095)VAS(1)PR	S(9.79)S(-9.79)VAS(54.38)PR	5	2	0.074053	192411	171021	201454	188295	280209	292675	267827	280237	0.671913	0.00133894
Q60949	TBC1 domain family member 1	Tbc1d1	142.02	1255	Q60949	489	TBCD1_MOUSE TBC1 domain family member 1 OS=Mus musculus OX=10090 GN=Tbc1d1 PE=1 SV=3	Q60949	489	489	S	IGSDLPPSASRFRLDSLKNRAKRSLTESLES	68.016	68.016	FRLDS(1)LK	FRLDS(68.02)LK	5	3	0.22023	3675.8	4213.44	4922.25	4270.5	7413.04	5500.64	6161.75	6358.48	0.671622	0.0351527
O08547	Vesicle-trafficking protein SEC22b	Sec22b	24.74	215	O08547	177	SC22B_MOUSE Vesicle-trafficking protein SEC22b OS=Mus musculus OX=10090 GN=Sec22b PE=1 SV=3	O08547	177	177	S	ALSALDSKANNLSSLSKKYRQDAKYLNMRST	87.001	62.694	ANNLS(0.007)S(0.006)LS(0.987)K	ANNLS(-21.29)S(-22.54)LS(21.29)K	8	2	0.68484	54861.1	47947.9	47626.1	50145	73734.1	71644.5	79002.7	74793.8	0.670444	0.00156311
Q91YR1	Twinfilin-1	Twf1	40.079	350	Q91YR1	322	TWF1_MOUSE Twinfilin-1 OS=Mus musculus OX=10090 GN=Twf1 PE=1 SV=2	Q91YR1	322	322	S	FLYDEVHPKQHAHKQSFAKPKGPAGKRGIRR	72.643	55.064	QS(1)FAKPK	QS(55.06)FAKPK	2	2	0.083693	129852	148762	197191	158602	267370	224184	218790	236781	0.669825	0.036428
Q6P8I4	PEST proteolytic signal-containing nuclear protein	Pcnp	18.963	178	Q6P8I4	87	PCNP_MOUSE PEST proteolytic signal-containing nuclear protein OS=Mus musculus OX=10090 GN=Pcnp PE=1 SV=1	Q6P8I4	87	87	S	GFAIGSQTARKASAISIRLGASKPKETVPTL	90.827	90.827	KAS(0.014)AIS(0.986)IR	KAS(-18.49)AIS(18.49)IR	6	3	0.72013	50211.9	40704.1	59721.9	50212.6	78868	70494.5	75713.9	75025.5	0.669275	0.0144979
Q61210	Rho guanine nucleotide exchange factor 1	Arhgef1	102.8	920	Q61210	306	ARHG1_MOUSE Rho guanine nucleotide exchange factor 1 OS=Mus musculus OX=10090 GN=Arhgef1 PE=1 SV=2	Q61210	306	306	S	AEKPGPADRKGGLGMSSRDRTVGTPGQDNPG	38.769	33.685	KGGLGMS(0.866)S(0.134)R	KGGLGMS(8.1)S(-8.1)R	7	3	1.1209	19635.8	27149.5	29909.7	25565	40323	38581.2	35839.5	38247.9	0.668403	0.0190673
A2AF47	Dedicator of cytokinesis protein 11	Dock11	237.77	2073	A2AF47	1269	DOC11_MOUSE Dedicator of cytokinesis protein 11 OS=Mus musculus OX=10090 GN=Dock11 PE=1 SV=1	A2AF47	1269	1269	S	STSENTRQSSSRSSVSQYNRLDQYEIRNLLM	91.087	91.087	S(0.108)S(0.022)VS(0.87)QYNR	S(-9.08)S(-15.89)VS(9.08)QY(-36.54)NR	4	2	0.18199	3911.57	5413.47	6562.02	5295.69	7904.14	8552.09	7356.87	7937.7	0.667156	0.0348656
Q9CQS8	Protein transport protein Sec61 subunit beta	Sec61b	9.9583	96	Q9CQS8	29	SC61B_MOUSE Protein transport protein Sec61 subunit beta OS=Mus musculus OX=10090 GN=Sec61b PE=1 SV=3	Q9CQS8	29	29	S	SGRSPSKAVAARAAGSTVRQRKNASCGTRSA	110.67	110.67	AAGS(0.5)T(0.5)VR	AAGS(0)T(0)VR	4	2	-0.27217	41049.4	45495.8	52174.7	46240	66843.3	71639.3	69447.1	69309.9	0.667148	0.00279583
P39447	Tight junction protein ZO-1	Tjp1	194.74	1745	P39447	1277	ZO1_MOUSE Tight junction protein ZO-1 OS=Mus musculus OX=10090 GN=Tjp1 PE=1 SV=2	P39447	1277	1277	S	SVLTRVKMFENKRSASLENKKDVNDTASFKP	73.233	73.233	S(0.001)AS(0.999)LENK	S(-31.36)AS(31.36)LENK	3	2	-0.043663	86151.9	76900.5	100950	88000.8	133539	124598	138468	132202	0.665656	0.00546962
Q80X50	Ubiquitin-associated protein 2-like	Ubap2l	116.8	1107	Q80X50	1012	UBP2L_MOUSE Ubiquitin-associated protein 2-like OS=Mus musculus OX=10090 GN=Ubap2l PE=1 SV=1	Q80X50	1012	1012	S	GVPDISGSVYSKTQQSFEKQGFHSGTPAASF	95.775	82.029	TQQS(1)FEK	T(-52.27)QQS(52.27)FEK	4	2	0.67654	30166	38895.4	35594	34885.1	41047.1	57820.7	58360.8	52409.5	0.665625	0.048109
Q9CZ04	COP9 signalosome complex subunit 7a	Cops7a	30.224	275	Q9CZ04	267	CSN7A_MOUSE COP9 signalosome complex subunit 7a OS=Mus musculus OX=10090 GN=Cops7a PE=1 SV=2	Q9CZ04	267	267	S	RQPSKKASKGKGLRGSAKIWSKSN_______	48.157	40.058	GLRGS(1)AK	GLRGS(40.06)AK	5	3	0.71089	34650.5	34947.9	41666.6	37088.3	64626.1	50472.3	52484	55860.8	0.663942	0.0196016
Q3UNH4	G protein-regulated inducer of neurite outgrowth 1	Gprin1	95.495	932	Q3UNH4	468	GRIN1_MOUSE G protein-regulated inducer of neurite outgrowth 1 OS=Mus musculus OX=10090 GN=Gprin1 PE=1 SV=2	Q3UNH4	468	468	S	EVTEGKGDPQPWKKASLPASEKTDPLASSKA	120.53	120.53	KAS(0.975)LPAS(0.025)EK	KAS(15.94)LPAS(-15.94)EK	3	3	0.58628	120967	92949.2	121968	111962	162041	169360	174677	168693	0.663702	0.00510207
Q80T23	Synaptotagmin-like protein 5	Sytl5	84.088	753	Q80T23	195	SYTL5_MOUSE Synaptotagmin-like protein 5 OS=Mus musculus OX=10090 GN=Sytl5 PE=1 SV=1	Q80T23	195	195	T	GPKKKGFLLSKFRSATRGEIRTPKPESGRSY	97.597	92.239	S(0.001)AT(0.999)RGEIR	S(-28.81)AT(28.81)RGEIR	3	2	-0.66917	73428.4	86535.3	130088	96684	139895	146634	151063	145864	0.662837	0.047756
Q9QYY8	Spastin	Spast	66.455	614	Q9QYY8	243	SPAST_MOUSE Spastin OS=Mus musculus OX=10090 GN=Spast PE=1 SV=3	Q9QYY8	243	243	S	GAVPKRKDPLTHASNSLPRSKTVLKSGSAGL	28.296	28.296	DPLT(0.026)HAS(0.358)NS(0.615)LPR	DPLT(-13.66)HAS(-2.35)NS(2.35)LPR	9	3	0.14986	29705	22483.5	29440.8	27209.8	47849.9	38804.7	37223.3	41292.6	0.65895	0.0257723
P56212	cAMP-regulated phosphoprotein 19	Arpp19	12.293	112	P56212	108	ARP19_MOUSE cAMP-regulated phosphoprotein 19 OS=Mus musculus OX=10090 GN=Arpp19 PE=1 SV=2	P56212	108	108	S	PTPQDLPQRKPSLVASKLAG___________	72.152	72.152	KPS(0.444)LVAS(0.556)K	KPS(-0.98)LVAS(0.98)K	7	3	-0.12734	98232.9	82184.6	114114	98177.2	177932	134770	135988	149563	0.656426	0.0385144
Q99KC8	von Willebrand factor A domain-containing protein 5A	Vwa5a	87.142	793	Q99KC8	618	VMA5A_MOUSE von Willebrand factor A domain-containing protein 5A OS=Mus musculus OX=10090 GN=Vwa5a PE=1 SV=2	Q99KC8	618	618	S	LAHRVIPRPVMAGSSSMRFYSSFSGGFKGPQ	78.759	78.759	PVMAGS(0.018)S(0.087)S(0.895)MR	PVMAGS(-16.99)S(-10.13)S(10.13)MR	8	2	0.22579	5778.18	6865.35	6782.59	6475.37	10748.4	9832.87	9113.47	9898.24	0.654194	0.00434028
Q62393	Tumor protein D52	Tpd52	24.313	224	Q62393	175	TPD52_MOUSE Tumor protein D52 OS=Mus musculus OX=10090 GN=Tpd52 PE=1 SV=2	Q62393	175	175	S	ITKKLEDVKNSPTFKSFEEKVENLKSKVGGA	136.83	136.83	NSPTFKS(1)FEEK	NS(-92.69)PT(-59.63)FKS(59.63)FEEK	7	4	0.081176	818665	853370	926865	866300	1.34955e+06	1.36752e+06	1.25901e+06	1.32536e+06	0.653635	0.000581552
Q5SV42	Leukocyte elastase inhibitor C	Serpinb1c	41.92	375	Q5SV42;Q9D154	83;83	ILEUC_MOUSE Leukocyte elastase inhibitor C OS=Mus musculus OX=10090 GN=Serpinb1c PE=2 SV=1;ILEUA_MOUSE Leukocyte elastase inhibitor A OS=Mus musculus OX=10090 GN=Serpinb1a PE=1 SV=1	Q5SV42	83	83	S	SQFQSLTAEVSKRGASHTLKLANRLYGEKTY	60.436	60.436	GAS(0.988)HT(0.012)LK	GAS(18.99)HT(-18.99)LK	3	3	0.48195	111308	136724	183496	143843	215694	225244	220421	220453	0.652488	0.0228917
P84102	Small EDRK-rich factor 2	Serf2	6.8998	59	P84102	19	SERF2_MOUSE Small EDRK-rich factor 2 OS=Mus musculus OX=10090 GN=Serf2 PE=1 SV=1	P84102	19	19	S	GNQRELARQKNMKKQSDSVKGKRRDDGLSAA	57.348	57.348	QS(0.61)DS(0.39)VKGK	QS(1.95)DS(-1.95)VKGK	2	3	0.14642	14977.8	18705.4	21940	18541.1	32963.7	27745.3	25829.3	28846.1	0.642759	0.0245411
Q8VBT0	Thioredoxin-related transmembrane protein 1	Tmx1	31.395	278	Q8VBT0	263	TMX1_MOUSE Thioredoxin-related transmembrane protein 1 OS=Mus musculus OX=10090 GN=Tmx1 PE=1 SV=1	Q8VBT0	263	263	S	EAEDREGASKATSQSSIRQRCVGLPSATDTS	102.55	102.55	ATSQS(0.008)S(0.992)IR	AT(-55.73)S(-51.11)QS(-20.78)S(20.78)IR	6	2	-0.16741	21456.5	20771.7	24404.6	22210.9	31344.8	35118.3	37228.1	34563.7	0.642609	0.00382361
P84102	Small EDRK-rich factor 2	Serf2	6.8998	59	P84102	21	SERF2_MOUSE Small EDRK-rich factor 2 OS=Mus musculus OX=10090 GN=Serf2 PE=1 SV=1	P84102	21	21	S	QRELARQKNMKKQSDSVKGKRRDDGLSAAAR	85.533	71.555	QS(0.009)DS(0.991)VKGK	QS(-20.46)DS(20.46)VKGK	4	3	-0.34322	182348	229655	275554	229186	363953	371727	339854	358512	0.63927	0.0106002
Q80UG5	Septin-9	Sept9	65.574	583	Q80UG5	89	SEPT9_MOUSE Septin-9 OS=Mus musculus OX=10090 GN=Sept9 PE=1 SV=1	Q80UG5	89	89	S	AARLVDSLSQRSPKPSLRRVELAGAKAPEPM	52.579	52.579	S(0.008)PKPS(0.992)LR	S(-20.71)PKPS(20.71)LR	5	3	0.24191	110594	144867	195158	150206	257234	235467	222624	238442	0.62995	0.0292984
Q62167	ATP-dependent RNA helicase DDX3X	Ddx3x	73.101	662	Q62167	90	DDX3X_MOUSE ATP-dependent RNA helicase DDX3X OS=Mus musculus OX=10090 GN=Ddx3x PE=1 SV=3	Q62167	90	90	S	RGDSRGKSSFFGDRGSGSRGRFDDRGRGDYD	114.33	114.33	SSFFGDRGS(0.981)GS(0.019)R	S(-79.23)S(-74.9)FFGDRGS(17.24)GS(-17.24)R	9	3	-0.91705	45526.3	42862.4	53665.2	47351.3	87733.2	70472.8	70105.7	76103.9	0.622193	0.0124861
Q80UG5	Septin-9	Sept9	65.574	583	Q80UG5	60	SEPT9_MOUSE Septin-9 OS=Mus musculus OX=10090 GN=Sept9 PE=1 SV=1	Q80UG5	60	60	S	RRVQTPLLRATVASSSQKFQDLGVKNSEPAA	183.67	183.67	ATVAS(0.004)S(0.013)S(0.983)QK	AT(-85.86)VAS(-23.84)S(-18.7)S(18.7)QK	7	2	-0.18838	76808.3	77302.4	99412.1	84507.6	147644	129263	131079	135995	0.621401	0.00556216
Q8BUV3	Gephyrin	Gphn	83.281	769	Q8BUV3	328	GEPH_MOUSE Gephyrin OS=Mus musculus OX=10090 GN=Gphn PE=1 SV=2	Q8BUV3	328	328	S	CSSTYSVSEVQSRCSSKENILRASHSAVDIT	80.871	62.466	CS(0.048)S(0.952)KENILR	CS(-12.97)S(12.97)KENILR	3	2	0.30707	94160.5	116281	147695	119379	198548	190439	190663	193217	0.61785	0.00940938
P28230	Gap junction beta-1 protein	Gjb1	32.003	283	P28230	233	CXB1_MOUSE Gap junction beta-1 protein OS=Mus musculus OX=10090 GN=Gjb1 PE=1 SV=3	P28230	233	233	S	ARRAQRRSNPPSRKGSGFGHRLSPEYKQNEI	71.555	37.327	KGS(1)GFGHR	KGS(37.33)GFGHR	3	3	1.0783	80647.4	76786.5	104258	87230.6	171012	120844	133932	141929	0.614606	0.0341545
Q9D0E1	Heterogeneous nuclear ribonucleoprotein M	Hnrnpm	77.648	729	Q9D0E1	452	HNRPM_MOUSE Heterogeneous nuclear ribonucleoprotein M OS=Mus musculus OX=10090 GN=Hnrnpm PE=1 SV=3	Q9D0E1	452	452	S	GLVMDRMGSVERMGSSIERMGPLGLDHMASS	113.94	101.25	MGS(0.013)S(0.987)IER	MGS(-18.97)S(18.97)IER	4	2	-0.51799	63266.6	64709.1	83896.8	70624.2	92386.7	120146	134543	115692	0.610451	0.0326274
Q9Z261	Claudin-7	Cldn7	22.359	211	Q9Z261	207	CLD7_MOUSE Claudin-7 OS=Mus musculus OX=10090 GN=Cldn7 PE=1 SV=1	Q9Z261	207	207	S	KAAYRAPRSYPKSNSSKEYV___________	67.726	67.726	SNS(0.031)S(0.966)KEY(0.003)V	S(-47.54)NS(-14.94)S(14.94)KEY(-24.7)V	4	2	0.48155	41702.1	70927.2	76780.2	63136.5	85303	112891	116307	104834	0.602254	0.0463936
P27546	Microtubule-associated protein 4	Map4	117.43	1125	P27546	841	MAP4_MOUSE Microtubule-associated protein 4 OS=Mus musculus OX=10090 GN=Map4 PE=1 SV=3	P27546	841	841	S	SASADLSRSKTTSASSVKRNTTPTGAAPPAG	125.23	125.23	TTSAS(0.024)S(0.976)VKR	T(-82.42)T(-69.42)S(-46.71)AS(-16.07)S(16.07)VKR	6	3	-0.3215	62291.9	83619.9	97657.4	81189.8	119930	147313	145710	137651	0.589825	0.0141734
Q9ERZ3	Muscarinic acetylcholine receptor M3	Chrm3	66.211	589	Q9ERZ3	365	ACM3_MOUSE Muscarinic acetylcholine receptor M3 OS=Mus musculus OX=10090 GN=Chrm3 PE=1 SV=1	Q9ERZ3	365	365	S	SSDEEDIGSETRAIYSIVLKLPGHSTILNST	108.98	103.55	AIYS(1)IVLK	AIY(-55.7)S(55.7)IVLK	4	2	-0.61357	24252.5	35078.7	45263.2	34864.8	66374.5	58355	53253.4	59327.6	0.587666	0.02696
Q9ESG9	Membrane-associated tyrosine- and threonine-specific cdc2-inhibitory kinase	Pkmyt1	54.052	490	Q9ESG9	39	PMYT1_MOUSE Membrane-associated tyrosine- and threonine-specific cdc2-inhibitory kinase OS=Mus musculus OX=10090 GN=Pkmyt1 PE=2 SV=3	Q9ESG9	39	39	S	RHAEPGFSLKRPGGLSRSLPPRPPAKGCIPV	63.227	63.227	RPGGLS(1)R	RPGGLS(63.23)R	6	3	0.87278	40117.6	46847.2	58120.6	48361.8	79188.1	85148	88545.2	84293.8	0.573729	0.00372459
Q9JMH9	Unconventional myosin-XVIIIa	Myo18a	232.75	2050	Q9JMH9	865	MY18A_MOUSE Unconventional myosin-XVIIIa OS=Mus musculus OX=10090 GN=Myo18a PE=1 SV=2	Q9JMH9	865	865	S	DDSVAAVDQASHLVRSLAHADEARGLLWLLE	62.408	51.841	S(1)LAHADEAR	S(51.84)LAHADEAR	1	3	0.42627	14657.6	8903.2	9441.04	11000.6	20881.2	15379	22097	19452.4	0.565514	0.0377333
P27546	Microtubule-associated protein 4	Map4	117.43	1125	P27546	840	MAP4_MOUSE Microtubule-associated protein 4 OS=Mus musculus OX=10090 GN=Map4 PE=1 SV=3	P27546	840	840	S	KSASADLSRSKTTSASSVKRNTTPTGAAPPA	47.894	47.894	TTS(0.003)AS(0.612)S(0.385)VKR	T(-38.31)T(-35.32)S(-22.46)AS(2.01)S(-2.01)VKR	5	2	-0.34655	2227.68	3593.58	3936.3	3252.52	4410.56	6910.1	6232.31	5850.99	0.555893	0.0462412
Q9D8S3	ADP-ribosylation factor GTPase-activating protein 3	Arfgap3	57.455	523	Q9D8S3	231	ARFG3_MOUSE ADP-ribosylation factor GTPase-activating protein 3 OS=Mus musculus OX=10090 GN=Arfgap3 PE=1 SV=2	Q9D8S3	231	231	S	KKPNQAKKGLGAKKGSLGAQKLTNTSFTEIE	83.045	78.342	KGS(1)LGAQK	KGS(78.34)LGAQK	3	3	-0.20225	142329	147396	188974	159566	295369	300314	269166	288283	0.553506	0.00188196
Q9D0E1	Heterogeneous nuclear ribonucleoprotein M	Hnrnpm	77.648	729	Q9D0E1	451	HNRPM_MOUSE Heterogeneous nuclear ribonucleoprotein M OS=Mus musculus OX=10090 GN=Hnrnpm PE=1 SV=3	Q9D0E1	451	451	S	MGLVMDRMGSVERMGSSIERMGPLGLDHMAS	113.94	113.94	MGS(0.5)S(0.5)IER	MGS(0)S(0)IER	3	2	-0.48272	26774.1	25512.6	30810.9	27699.2	39865.1	55914.3	63197.1	52992.2	0.522704	0.02327
Q91VC4	Plasmalemma vesicle-associated protein	Plvap	49.933	438	Q91VC4	4	PLVAP_MOUSE Plasmalemma vesicle-associated protein OS=Mus musculus OX=10090 GN=Plvap PE=1 SV=1	Q91VC4	4	4	S	____________MGLSMDRSPYARTGDQQRG	99.305	82.75	MGLS(1)MDR	MGLS(82.75)MDR	4	2	-0.58696	53782.2	72233	97773.8	74596.3	115541	198344	190218	168034	0.443935	0.0331626
Q9D0E1	Heterogeneous nuclear ribonucleoprotein M	Hnrnpm	77.648	729	Q9D0E1	527	HNRPM_MOUSE Heterogeneous nuclear ribonucleoprotein M OS=Mus musculus OX=10090 GN=Hnrnpm PE=1 SV=3	Q9D0E1	527	527	S	SGVERMGPAIERMGLSMDRMVPTGMGASLER	99.305	82.75	MGLS(1)MDR	MGLS(82.75)MDR	4	2	-0.58696	53782.2	72233	97773.8	74596.3	115541	198344	190218	168034	0.443935	0.0331626
A0A0M3U1B0	Synaptonemal complex protein 2-like	Sycp2l	96.054	842	A0A0M3U1B0	705	SYC2L_MOUSE Synaptonemal complex protein 2-like OS=Mus musculus OX=10090 GN=Sycp2l PE=2 SV=1	A0A0M3U1B0	705	705	S	KHKLENLGHREIPDGSVAALKQSRLEDAPGS	34.094	34.094	LENLGHREIPDGS(1)VAALK	LENLGHREIPDGS(34.09)VAALK	13	3	-0.23958	9889.41	9580.3	9562.41	9677.37	8661.89	7271.72	8500.28	8144.63	1.18819	0.0274265
A2A7S8	Uncharacterized protein KIAA1522	Kiaa1522	104.84	1013	A2A7S8	610	K1522_MOUSE Uncharacterized protein KIAA1522 OS=Mus musculus OX=10090 GN=Kiaa1522 PE=1 SV=1	A2A7S8	610	610	S	DRFVIPPHPKVPAPFSPPPSKSKSSNQAAPV	62.408	60.157	VPAPFS(1)PPPSK	VPAPFS(41.33)PPPS(-41.33)K	6	3	-0.1846	18474	17644.4	17176.4	17764.9	16528.1	16619.9	15960.9	16369.6	1.08524	0.0319286
A2AAE1	Transmembrane protein KIAA1109	Kiaa1109	555.36	5005	A2AAE1	3835	K1109_MOUSE Transmembrane protein KIAA1109 OS=Mus musculus OX=10090 GN=Kiaa1109 PE=1 SV=4	A2AAE1	3835	3835	S	LRRSYDRSSRSLDQDSPSKKKKFQTNYASTT	43.382	43.382	S(0.012)LDQDS(0.964)PS(0.024)KK	S(-19)LDQDS(15.97)PS(-15.97)KK	6	3	0.30369	6994.07	6364.57	6843.05	6733.9	6004.06	5830.81	6202.79	6012.55	1.11997	0.0297095
A2AF47	Dedicator of cytokinesis protein 11	Dock11	237.77	2073	A2AF47	12	DOC11_MOUSE Dedicator of cytokinesis protein 11 OS=Mus musculus OX=10090 GN=Dock11 PE=1 SV=1	A2AF47	12	12	S	____MAEVRKFTKRLSKPGTAAELRQSVSEA	49.595	49.595	RLS(0.986)KPGT(0.014)AAELR	RLS(18.51)KPGT(-18.51)AAELR	3	3	-0.56033	32850	33373.4	33803.6	33342.3	35061.7	40553.4	37829.2	37814.7	0.881729	0.0498501
A2AHC3	Calmodulin-regulated spectrin-associated protein 1	Camsap1	175.89	1581	A2AHC3	823	CAMP1_MOUSE Calmodulin-regulated spectrin-associated protein 1 OS=Mus musculus OX=10090 GN=Camsap1 PE=1 SV=1	A2AHC3	823	823	S	VKMTSFAERKLQRLNSCETKSSTSSSQKTTP	84.817	38.567	LNS(0.997)CET(0.003)K	LNS(24.57)CET(-24.57)K	3	3	-0.03356	74779.4	70710.5	79478.8	74989.5	90205.5	85060.6	90010.3	88425.5	0.848054	0.011535
A2AJI0	MAP7 domain-containing protein 1	Map7d1	93.275	846	A2AJI0	275	MA7D1_MOUSE MAP7 domain-containing protein 1 OS=Mus musculus OX=10090 GN=Map7d1 PE=1 SV=1	A2AJI0	275	275	S	LPKHVDSIINKRLSKSSATLWNSPSRNRSLQ	123.26	104.59	S(0.979)S(0.02)AT(0.001)LWNSPSR	S(16.87)S(-16.87)AT(-28.85)LWNS(-45.61)PS(-62.31)R	1	2	0.20782	34097.6	35096.1	32936.7	34043.5	30871.3	29124.2	30286.8	30094.1	1.13123	0.0081175
A2AQ25	Sickle tail protein	Skt	213.03	1946	A2AQ25	1808	SKT_MOUSE Sickle tail protein OS=Mus musculus OX=10090 GN=Skt PE=1 SV=1	A2AQ25	1808	1808	S	KPTSPSLPASKIPALSPSSGKSSSLPSASGD	69.01	69.01	IPALS(0.988)PS(0.011)S(0.001)GK	IPALS(19.51)PS(-19.51)S(-28.42)GK	5	2	0.32823	34836.5	34571.5	32474.3	33960.7	30259.7	30495.3	31974.3	30909.8	1.09871	0.0294691
A2AR02	Peptidyl-prolyl cis-trans isomerase G	Ppig	88.324	752	A2AR02	694	PPIG_MOUSE Peptidyl-prolyl cis-trans isomerase G OS=Mus musculus OX=10090 GN=Ppig PE=1 SV=1	A2AR02	694	694	S	KADREQSPVSKTKQSSQDNEVKSSTLKNQED	113.22	113.22	QS(0.285)S(0.715)QDNEVK	QS(-3.99)S(3.99)QDNEVK	3	2	0.18621	7681.64	7459.01	7422.85	7521.17	6596.49	6656.81	6851.4	6701.56	1.1223	0.00183265
A2BH40	AT-rich interactive domain-containing protein 1A	Arid1a	242.09	2283	A2BH40	773	ARI1A_MOUSE AT-rich interactive domain-containing protein 1A OS=Mus musculus OX=10090 GN=Arid1a PE=1 SV=1	A2BH40	773	773	S	PQMPQYTSPQPGSALSPRQPSGGQMHSGVGS	159.12	123.52	NPQMPQYTSPQPGS(0.016)ALS(0.984)PR	NPQMPQY(-85.89)T(-74.92)S(-69.52)PQPGS(-17.96)ALS(17.96)PR	17	3	-0.225	48787.5	48437.3	47115.8	48113.6	41290	44105.7	43453.9	42949.9	1.12023	0.00648311
B1AY13	Ubiquitin carboxyl-terminal hydrolase 24	Usp24	294	2617	B1AY13	1282	UBP24_MOUSE Ubiquitin carboxyl-terminal hydrolase 24 OS=Mus musculus OX=10090 GN=Usp24 PE=1 SV=1	B1AY13	1282	1282	S	SRPFRNVSRQTSRQMSLCGTPEKSSYRQLSV	54.524	54.524	QMS(0.999)LCGT(0.001)PEK	QMS(30.85)LCGT(-30.85)PEK	3	2	0.39398	14240.3	13724.7	14573.2	14179.4	16470.9	15477.8	16359.3	16102.7	0.880562	0.00855734
B1AZA5	Transmembrane protein 245	Tmem245	97.356	876	B1AZA5	12	TM245_MOUSE Transmembrane protein 245 OS=Mus musculus OX=10090 GN=Tmem245 PE=1 SV=1	B1AZA5	12	12	S	____MADRGGPAEAPSPRGSPRPESRAPRTV	110.08	77.279	GGPAEAPS(1)PR	GGPAEAPS(77.28)PR	8	3	-0.069971	153591	134826	160831	149749	174045	175329	175477	174950	0.855953	0.0314743
B1AZI6	THO complex subunit 2	Thoc2	182.77	1594	B1AZI6	1516	THOC2_MOUSE THO complex subunit 2 OS=Mus musculus OX=10090 GN=Thoc2 PE=1 SV=1	B1AZI6	1516	1516	S	KEENGTMGVSKHKSESPCESQYPNEKDKEKN	73.296	73.296	S(0.254)ES(0.691)PCES(0.056)QYPNEK	S(-4.35)ES(4.35)PCES(-10.94)QY(-46.58)PNEK	3	3	-2.0513	19905.7	21794.7	20876.8	20859.1	17735.2	19579.1	18792.7	18702.4	1.11532	0.0475835
B2RY56	RNA-binding protein 25	Rbm25	99.551	838	B2RY56	672	RBM25_MOUSE RNA-binding protein 25 OS=Mus musculus OX=10090 GN=Rbm25 PE=1 SV=2	B2RY56	672	672	S	HRPKIGLSLKLGASNSPGQPNSVKRKKLPVD	191.63	191.63	LGAS(0.005)NS(0.995)PGQPNSVK	LGAS(-22.71)NS(22.71)PGQPNS(-78.1)VK	6	2	0.20993	84166.3	81705.9	91907.8	85926.7	99069.6	93191.5	95391.2	95884.1	0.896151	0.0473879
D3YXK2	Scaffold attachment factor B1	Safb	105.1	937	D3YXK2	783	SAFB1_MOUSE Scaffold attachment factor B1 OS=Mus musculus OX=10090 GN=Safb PE=1 SV=2	D3YXK2	783	783	S	FHDFDHRDRGRYPNHSVDRREGSRSMMGDRE	51.765	51.762	YPNHS(1)VDR	Y(-38.5)PNHS(38.5)VDR	5	2	-0.042865	35645.8	32755	36049.8	34816.9	40278.7	40350.1	37941	39523.3	0.880921	0.022623
D3YZP9	Coiled-coil domain-containing protein 6	Ccdc6	52.938	469	D3YZP9	45	CCDC6_MOUSE Coiled-coil domain-containing protein 6 OS=Mus musculus OX=10090 GN=Ccdc6 PE=1 SV=1	D3YZP9	45	45	S	GSGGGGGGKSGGIVISPFRLEELTNRLASLQ	60.598	59.84	SGGIVIS(1)PFR	S(-43.59)GGIVIS(43.59)PFR	7	2	-0.48898	17304.3	17873.4	17765.9	17647.8	14883.2	15740.7	15388.6	15337.5	1.15063	0.00160794
E1U8D0	Protein SOGA1	Soga1	159.18	1418	E1U8D0	1302	SOGA1_MOUSE Protein SOGA1 OS=Mus musculus OX=10090 GN=Soga1 PE=1 SV=3	E1U8D0	1302	1302	T	VQEFFRNVCGRAPSPTTAAGEESCKKPEPLS	73.093	73.093	APS(0.416)PT(0.547)T(0.037)AAGEESCK	APS(-1.18)PT(1.18)T(-11.72)AAGEES(-60.95)CK	5	3	-1.2127	6185.66	6222.03	6636.88	6348.19	6683.34	7026.77	7081.67	6930.6	0.915966	0.0380557
E9Q1P8	Interferon regulatory factor 2-binding protein 2	Irf2bp2	59.291	570	E9Q1P8	169	I2BP2_MOUSE Interferon regulatory factor 2-binding protein 2 OS=Mus musculus OX=10090 GN=Irf2bp2 PE=1 SV=1	E9Q1P8	169	169	S	NGFSKLEEPPELNRQSPNPRRAHAVPPTLVP	161.75	46.663	LEEPPELNRQS(1)PNPR	LEEPPELNRQS(46.66)PNPR	11	4	0.34069	130910	146100	145662	140890	161008	159877	151695	157527	0.894389	0.0453238
E9Q6J5	Biorientation of chromosomes in cell division protein 1-like 1	Bod1l	327.45	3032	E9Q6J5	3000	BD1L1_MOUSE Biorientation of chromosomes in cell division protein 1-like 1 OS=Mus musculus OX=10090 GN=Bod1l PE=1 SV=1	E9Q6J5	3000	3000	S	KVSKSPPLGRSKAQLSPSVKRKREVSPPGAR	94.692	57.348	AQLS(0.974)PS(0.026)VK	AQLS(15.81)PS(-15.81)VK	4	3	-0.25481	72703.9	69987.8	74561.1	72417.6	80310.4	79198.2	78515.9	79341.5	0.912733	0.00833092
E9Q784	Zinc finger CCCH domain-containing protein 13	Zc3h13	203.75	1729	E9Q784	379	ZC3HD_MOUSE Zinc finger CCCH domain-containing protein 13 OS=Mus musculus OX=10090 GN=Zc3h13 PE=1 SV=1	E9Q784	379	379	S	PSLRRSASPYPTHCLSSPQRKQSPPRHRSPM	70.986	70.986	S(0.032)AS(0.935)PY(0.018)PT(0.014)HCLS(0.549)S(0.451)PQR	S(-14.68)AS(14.68)PY(-17.48)PT(-18.26)HCLS(0.87)S(-0.87)PQR	11	3	-1.2008	24218.3	22218.9	24500.5	23645.9	19454.2	20478.2	21766.7	20566.4	1.14974	0.0349299
E9Q784	Zinc finger CCCH domain-containing protein 13	Zc3h13	203.75	1729	E9Q784	110	ZC3HD_MOUSE Zinc finger CCCH domain-containing protein 13 OS=Mus musculus OX=10090 GN=Zc3h13 PE=1 SV=1	E9Q784	110	110	S	DVDSESQKRNTEEPSSPVRKESSRGRHRDKE	149.49	149.49	NTEEPS(0.002)S(0.998)PVR	NT(-96.65)EEPS(-27.81)S(27.81)PVR	7	2	-0.080776	52602.3	47371.4	53241.4	51071.7	57923	61834.5	57516.5	59091.3	0.864284	0.0256656
E9Q7D5	Rho guanine nucleotide exchange factor 5	Arhgef5	176.66	1581	E9Q7D5	891	ARHG5_MOUSE Rho guanine nucleotide exchange factor 5 OS=Mus musculus OX=10090 GN=Arhgef5 PE=1 SV=1	E9Q7D5	891	891	S	TLSVGRTSWPPATGRSTESLPLTSRCNNEVS	52.693	52.693	S(0.979)T(0.019)ES(0.001)LPLTSR	S(17.02)T(-17.02)ES(-30.11)LPLT(-39.68)S(-38.88)R	1	2	-3.5281	7437.39	7761	7128.24	7442.21	6471.02	6729.07	6784.26	6661.45	1.11721	0.0194563
E9Q7D5	Rho guanine nucleotide exchange factor 5	Arhgef5	176.66	1581	E9Q7D5	851	ARHG5_MOUSE Rho guanine nucleotide exchange factor 5 OS=Mus musculus OX=10090 GN=Arhgef5 PE=1 SV=1	E9Q7D5	851	851	S	SEPPPLPPKSRGRSKSIQGGVIHSGGQAKPR	85.974	66.893	S(0.999)IQGGVIHS(0.001)GGQAK	S(32.57)IQGGVIHS(-32.57)GGQAK	1	3	-0.5252	45783.1	44173.5	48381.7	46112.8	49007.1	51184	51110.7	50433.9	0.91432	0.0381712
E9Q8I9	Protein furry homolog	Fry	339.09	3020	E9Q8I9	1936	FRY_MOUSE Protein furry homolog OS=Mus musculus OX=10090 GN=Fry PE=1 SV=1	E9Q8I9	1936	1936	S	NLSDCLKNSDLFTVLSRSSSPDLSSSSKLTA	122.46	103.97	NSDLFTVLS(1)R	NS(-92.06)DLFT(-53.52)VLS(53.52)R	9	2	0.23267	43250.2	44975.1	45713.2	44646.2	46870.5	48553.2	50570.7	48664.8	0.917422	0.0360977
E9Q8I9	Protein furry homolog	Fry	339.09	3020	E9Q8I9	2515	FRY_MOUSE Protein furry homolog OS=Mus musculus OX=10090 GN=Fry PE=1 SV=1	E9Q8I9	2515	2515	S	DKCDMQILEERQLSRSTPSLNKMSHEDSDES	78.516	78.516	S(0.988)T(0.012)PSLNK	S(19.17)T(-19.17)PS(-34.14)LNK	1	2	0.094126	18345.5	19092.2	19680.9	19039.5	22209.9	21960.3	21587.1	21919.1	0.868627	0.00251234
F8VQB6	Unconventional myosin-X	Myo10	237.32	2062	F8VQB6	1887	MYO10_MOUSE Unconventional myosin-X OS=Mus musculus OX=10090 GN=Myo10 PE=1 SV=1	F8VQB6	1887	1887	S	TKTFTPYERLEKRRTSFLEGTLRRSFRTGSV	78.324	70.1	T(0.121)S(0.844)FLEGT(0.035)LR	T(-8.45)S(8.45)FLEGT(-13.84)LR	2	2	-1.1449	16060.5	17069.8	17062.9	16731.1	17844.2	19851.9	18461.4	18719.2	0.893793	0.0434301
G3X9J0	Signal-induced proliferation-associated 1-like protein 3	Sipa1l3	195.06	1776	G3X9J0	1381	SI1L3_MOUSE Signal-induced proliferation-associated 1-like protein 3 OS=Mus musculus OX=10090 GN=Sipa1l3 PE=1 SV=1	G3X9J0	1381	1381	T	QNKGYRPKLYSSGSCTPPGLVGGSRDPPRQP	49.049	49.049	LY(0.004)S(0.006)S(0.028)GS(0.144)CT(0.818)PPGLVGGSR	LY(-22.9)S(-21.44)S(-14.7)GS(-7.53)CT(7.53)PPGLVGGS(-37.73)R	8	3	-0.28041	13125.1	13231.1	13115.4	13157.2	9924.84	11604.3	11539	11022.7	1.19365	0.0178817
G5E870	E3 ubiquitin-protein ligase TRIP12	Trip12	224.13	2025	G5E870	1069	TRIPC_MOUSE E3 ubiquitin-protein ligase TRIP12 OS=Mus musculus OX=10090 GN=Trip12 PE=1 SV=1	G5E870	1069	1069	S	DDKVDNQAKSPTTTQSPKSSFLASLNPKTWG	99.283	91.549	SPTT(0.001)T(0.004)QS(0.995)PK	S(-53.99)PT(-47.23)T(-31.03)T(-23.82)QS(23.82)PK	7	2	-0.26531	50435.4	48096.6	54076.3	50869.4	59461.6	57942.4	57815.3	58406.4	0.870957	0.0143201
G5E8K5	Ankyrin-3	Ank3	214.06	1961	G5E8K5	1462	ANK3_MOUSE Ankyrin-3 OS=Mus musculus OX=10090 GN=Ank3 PE=1 SV=1	G5E8K5	1462	1462	S	DRRQSFASLALRKRYSYLTEPSMSPQSPCER	110.16	110.16	RYS(1)YLTEPSMSPQSPCER	RY(-48.42)S(35.42)Y(-48.42)LT(-35.42)EPS(-71.84)MS(-85.31)PQS(-103.04)PCER	3	3	0.48764	8238.28	9405.49	8465.05	8702.94	7734.98	7452.31	7732.65	7639.98	1.13913	0.0451388
G5E8K5	Ankyrin-3	Ank3	214.06	1961	G5E8K5	1883	ANK3_MOUSE Ankyrin-3 OS=Mus musculus OX=10090 GN=Ank3 PE=1 SV=1	G5E8K5	1883	1883	S	LKPKTHGCGRTEEPVSPLTAYQKSLEETSKL	106.55	90.444	TEEPVS(0.999)PLT(0.001)AYQK	T(-34.56)EEPVS(31.61)PLT(-31.61)AY(-56.06)QK	6	3	0.38275	60499.9	60443.5	57277.4	59406.9	50520.1	54381.8	54949.8	53283.9	1.11491	0.0250259
O08736	Caspase-12	Casp12	47.853	419	O08736	104	CASPC_MOUSE Caspase-12 OS=Mus musculus OX=10090 GN=Casp12 PE=1 SV=1	O08736	104	104	S	SNDEDDGPQKICTPSSPSESKRKVEDDEMEV	62.732	62.732	ICT(0.003)PS(0.015)S(0.98)PS(0.002)ESK	ICT(-25.79)PS(-18.22)S(18.22)PS(-26.63)ES(-36.75)K	6	3	0.020282	23249	25821	24702.6	24590.8	20488.8	22570	20797.8	21285.5	1.15528	0.0286263
O08784	Treacle protein	Tcof1	135	1320	O08784	1216	TCOF_MOUSE Treacle protein OS=Mus musculus OX=10090 GN=Tcof1 PE=1 SV=1	O08784	1216	1216	S	NKKKKEQPVPRASAVSPEKAPMTSKAKSKLD	111.33	111.33	ASAVS(1)PEKAPMTSK	AS(-41.09)AVS(41.09)PEKAPMT(-61.27)S(-67.87)K	5	3	-0.36188	39480.3	35892.9	39384.1	38252.4	47223.6	41770.2	43389.8	44127.9	0.866855	0.0425958
O08983	Hermansky-Pudlak syndrome 1 protein homolog	Hps1	79.852	704	O08983	282	HPS1_MOUSE Hermansky-Pudlak syndrome 1 protein homolog OS=Mus musculus OX=10090 GN=Hps1 PE=2 SV=2	O08983	282	282	S	PKSSQNIPVQQARSQSTSVPTRSSRETDTDS	89.805	86.911	S(0.023)QS(0.861)T(0.04)S(0.075)VPTR	S(-15.83)QS(10.58)T(-13.28)S(-10.58)VPT(-37.44)R	3	2	-1.5443	9124.13	9694.81	9951.35	9590.1	10815.2	10303.8	10528.6	10549.2	0.909082	0.0284071
O35126	Atrophin-1	Atn1	123.72	1175	O35126	638	ATN1_MOUSE Atrophin-1 OS=Mus musculus OX=10090 GN=Atn1 PE=1 SV=1	O35126	638	638	T	QYSKRAPSPGSYKTATPPGYKPGSPPSFRTG	52.784	52.784	T(0.02)AT(0.667)PPGY(0.015)KPGS(0.285)PPS(0.012)FR	T(-15.16)AT(3.7)PPGY(-16.44)KPGS(-3.7)PPS(-17.36)FR	3	3	0.3846	13727.4	14782.3	14693.8	14401.2	16117.9	15783.9	15633.2	15845	0.908879	0.0170368
O35250	Exocyst complex component 7	Exoc7	79.959	697	O35250	250	EXOC7_MOUSE Exocyst complex component 7 OS=Mus musculus OX=10090 GN=Exoc7 PE=1 SV=2	O35250	250	250	S	KEHFRKSSSSSGVPYSPAIPNKRKDTPTKKP	107.69	107.69	SSSSSGVPYS(1)PAIPNKR	S(-71.03)S(-65.38)S(-55.5)S(-48.84)S(-44.25)GVPY(-36.66)S(36.66)PAIPNKR	10	3	-0.01846	49982.4	50361.8	48433.8	49592.7	47763.2	46758.6	44473.6	46331.8	1.07038	0.0456813
O35551	Rab GTPase-binding effector protein 1	Rabep1	99.523	862	O35551	410	RABE1_MOUSE Rab GTPase-binding effector protein 1 OS=Mus musculus OX=10090 GN=Rabep1 PE=1 SV=2	O35551	410	410	S	NDMFKDGLRRAQSTDSLGTSSSLQSKALGYN	91.725	82.8	AQS(0.019)T(0.059)DS(0.912)LGT(0.008)S(0.001)S(0.001)SLQSK	AQS(-16.85)T(-11.9)DS(11.9)LGT(-20.44)S(-31.54)S(-30.28)S(-37.08)LQS(-63.08)K	6	3	-0.26233	29407.5	30973.6	28506.8	29629.3	25897.4	24816.6	25118.8	25277.6	1.17216	0.00528205
O54781	SRSF protein kinase 2	Srpk2	76.756	681	O54781	10	SRPK2_MOUSE SRSF protein kinase 2 OS=Mus musculus OX=10090 GN=Srpk2 PE=1 SV=2	O54781	10	10	S	______MSVNSEKSSSSERPEPQQKAPLVPP	118.08	118.08	S(0.029)S(0.029)S(0.899)S(0.043)ERPEPQQK	S(-14.94)S(-14.94)S(13.18)S(-13.18)ERPEPQQK	3	3	0.58449	24374.4	23356.3	22867.4	23532.7	27114.7	24721.8	26019.4	25952	0.906778	0.0422249
O54916	RalBP1-associated Eps domain-containing protein 1	Reps1	86.518	795	O54916	273	REPS1_MOUSE RalBP1-associated Eps domain-containing protein 1 OS=Mus musculus OX=10090 GN=Reps1 PE=1 SV=2	O54916	273	273	S	TVASAATANEIRRQSSSYEDPWKITDEQRQY	60.255	60.255	QS(0.142)S(0.715)S(0.142)Y(0.001)EDPWK	QS(-7.02)S(7.02)S(-7.02)Y(-28.83)EDPWK	3	2	0.56096	34142.2	35949.3	38678.4	36256.6	39387.3	41039.3	40036.1	40154.2	0.902934	0.0499512
O54918	Bcl-2-like protein 11	Bcl2l11	22.066	196	O54918	82	B2L11_MOUSE Bcl-2-like protein 11 OS=Mus musculus OX=10090 GN=Bcl2l11 PE=1 SV=1	O54918	82	82	S	GPFATRSPLFIFVRRSSLLSRSSSGYFSFDT	64.927	58.083	RS(0.556)S(0.444)LLS(0.001)R	RS(0.98)S(-0.98)LLS(-29.59)R	2	2	1.9359	9410.64	8221.3	9286.92	8972.96	11413.2	10192	10173.8	10593	0.847064	0.043839
O55003	BCL2/adenovirus E1B 19 kDa protein-interacting protein 3	Bnip3	20.978	187	O55003	60	BNIP3_MOUSE BCL2/adenovirus E1B 19 kDa protein-interacting protein 3 OS=Mus musculus OX=10090 GN=Bnip3 PE=1 SV=1	O55003	60	60	S	QHESGRSSSKSSHCDSPPRSQTPQDTNRAEI	95.483	95.483	SS(0.001)HCDS(0.999)PPR	S(-33.52)S(-32.16)HCDS(32.16)PPR	6	3	-0.11155	16566.2	16771.4	17181.5	16839.7	14403	15221	16097.2	15240.4	1.10494	0.0374192
O55111	Desmoglein-2	Dsg2	122.38	1122	O55111	709	DSG2_MOUSE Desmoglein-2 OS=Mus musculus OX=10090 GN=Dsg2 PE=1 SV=3	O55111	709	709	S	GAMLKEGMMKGSSSASVTKGQHELSEVDGRW	120.63	120.63	GSS(0.001)S(0.114)AS(0.686)VT(0.198)K	GS(-43.27)S(-26.79)S(-7.79)AS(5.4)VT(-5.4)K	6	2	0.12313	47961.2	46702.6	44485	46382.9	56125.6	54921.7	54458.7	55168.7	0.840747	0.00148072
O55201	Transcription elongation factor SPT5	Supt5h	120.66	1082	O55201	785	SPT5H_MOUSE Transcription elongation factor SPT5 OS=Mus musculus OX=10090 GN=Supt5h PE=1 SV=1	O55201	785	785	T	PMYGSGSRTPMYGSQTPLQDGSRTPHYGSQT	58.997	58.997	T(0.001)PMY(0.004)GS(0.175)QT(0.819)PLQDGSR	T(-28.23)PMY(-22.8)GS(-6.7)QT(6.7)PLQDGS(-41.58)R	8	3	-1.0972	6703.33	7582.64	7686.29	7324.09	6263.13	6459.38	5860.28	6194.26	1.1824	0.0343837
O70251	Elongation factor 1-beta	Eef1b	24.693	225	O70251	128	EF1B_MOUSE Elongation factor 1-beta OS=Mus musculus OX=10090 GN=Eef1b PE=1 SV=5	O70251	128	128	S	EEAKKLREERLAQYESKKAKKPAVVAKSSIL	93.649	93.649	LAQYES(1)K	LAQY(-67.54)ES(67.54)K	6	2	2.1257	25619.3	25012.9	27330.9	25987.7	31022.9	30359.6	31359.2	30913.9	0.840647	0.0028298
O70305	Ataxin-2	Atxn2	136.48	1285	O70305	741	ATX2_MOUSE Ataxin-2 OS=Mus musculus OX=10090 GN=Atxn2 PE=1 SV=1	O70305	741	741	S	NSPAGSKENVKASETSPSFSKADNKGMSPVV	113.69	83.397	ASET(0.007)S(0.545)PS(0.435)FS(0.013)K	AS(-37.04)ET(-18.96)S(0.98)PS(-0.98)FS(-16.06)K	5	2	0.74051	6158.12	6185.97	5791.87	6045.32	5495.91	4866.43	5156.78	5173.04	1.16862	0.0170725
O70338	Ribonuclease H1	Rnaseh1	31.805	285	O70338	75	RNH1_MOUSE Ribonuclease H1 OS=Mus musculus OX=10090 GN=Rnaseh1 PE=2 SV=1	O70338	75	75	S	KFATEDEAWAFVRSSSSPDGSKGQESAHEQK	152.54	46.158	S(0.008)S(0.008)S(0.547)S(0.435)PDGS(0.001)K	S(-18.15)S(-18.15)S(1)S(-1)PDGS(-26.6)K	3	3	1.6219	9596.86	8646.36	9060.41	9101.21	10732.8	10342.8	10011	10362.2	0.87831	0.0217344
O70374	Protein CBFA2T2	Cbfa2t2	65.904	594	O70374	255	MTG8R_MOUSE Protein CBFA2T2 OS=Mus musculus OX=10090 GN=Cbfa2t2 PE=1 SV=3	O70374	255	255	S	DTVPPEPPAKRVCTISPAPRHSPALTVPLMN	97.277	97.277	VCTIS(1)PAPR	VCT(-35.72)IS(35.72)PAPR	5	2	-0.38489	19831	21988.8	19964.4	20594.7	22444.8	23444.7	23655.7	23181.7	0.888403	0.0308582
O70439	Syntaxin-7	Stx7	29.82	261	O70439	79	STX7_MOUSE Syntaxin-7 OS=Mus musculus OX=10090 GN=Stx7 PE=1 SV=3	O70439	79	79	T	KETDKYIKEFGSLPTTPSEQRQRKIQKDRLV	81.448	77.068	EFGSLPT(0.213)T(0.762)PS(0.024)EQR	EFGS(-35.53)LPT(-5.54)T(5.54)PS(-14.96)EQR	8	3	-0.38598	13446.6	13302.8	12662.1	13137.1	14523.9	13666.8	14154.8	14115.2	0.930712	0.0475279
O88569	Heterogeneous nuclear ribonucleoproteins A2/B1	Hnrnpa2b1	37.402	353	O88569	212	ROA2_MOUSE Heterogeneous nuclear ribonucleoproteins A2/B1 OS=Mus musculus OX=10090 GN=Hnrnpa2b1 PE=1 SV=2	O88569	212	212	S	QSSRSGRGGNFGFGDSRGGGGNFGPGPGSNF	64.86	42.083	GGNFGFGDS(1)R	GGNFGFGDS(42.08)R	9	2	0.092576	21090.2	21953.4	21642.4	21562	23721.4	22988.9	26112.9	24274.4	0.888261	0.0499285
O88935	Synapsin-1	Syn1	74.096	706	O88935	438	SYN1_MOUSE Synapsin-1 OS=Mus musculus OX=10090 GN=Syn1 PE=1 SV=2	O88935	438	438	S	QRDASPGRGSHSQSSSPGALTLGRQTSQQPA	81.316	81.316	GSHSQS(0.004)S(0.315)S(0.68)PGALTLGR	GS(-53.94)HS(-44.32)QS(-21.97)S(-3.35)S(3.35)PGALT(-31.54)LGR	8	3	0.040241	14778.5	14649.9	14833.2	14753.9	13709.9	13206.4	12928.4	13281.6	1.11085	0.00331565
O88935	Synapsin-1	Syn1	74.096	706	O88935	666	SYN1_MOUSE Synapsin-1 OS=Mus musculus OX=10090 GN=Syn1 PE=1 SV=2	O88935	666	666	S	AAAGGPPHPQLNKSQSLTNAFNLPEPAPPRP	168.5	168.5	S(0.176)QS(0.785)LT(0.04)NAFNLPEPAPPRPSLSQDEVK	S(-6.5)QS(6.5)LT(-12.95)NAFNLPEPAPPRPS(-145.21)LS(-144.61)QDEVK	3	4	-0.53757	21564.5	22882.5	21881.4	22109.5	19411.2	18010.4	19122.4	18848	1.17304	0.00501666
P05480	Neuronal proto-oncogene tyrosine-protein kinase Src	Src	60.644	541	P05480	74	SRC_MOUSE Neuronal proto-oncogene tyrosine-protein kinase Src OS=Mus musculus OX=10090 GN=Src PE=1 SV=4	P05480	74	74	S	EPKLFGGFNSSDTVTSPQRAGPLAGGVTTFV	75.608	75.608	LFGGFNSSDT(0.016)VT(0.249)S(0.735)PQR	LFGGFNS(-44.5)S(-37.58)DT(-16.76)VT(-4.7)S(4.7)PQR	13	3	0.55139	22855	22875	22160.2	22630.1	17628.5	18443.7	20796.2	18956.1	1.19381	0.0198524
P08775	DNA-directed RNA polymerase II subunit RPB1	Polr2a	217.17	1970	P08775	1878	RPB1_MOUSE DNA-directed RNA polymerase II subunit RPB1 OS=Mus musculus OX=10090 GN=Polr2a PE=1 SV=3	P08775	1878	1878	S	TSPKYSPTSPKYSPTSPTYSPTTPKYSPTSP	84.046	84.046	YS(0.006)PT(0.131)S(0.73)PT(0.131)Y(0.001)S(0.001)PTTPK	Y(-53.08)S(-20.58)PT(-7.47)S(7.47)PT(-7.47)Y(-27.48)S(-29.77)PT(-45.75)T(-58.6)PK	5	3	0.16943	25905.9	25466.7	25396.7	25589.8	24764.4	24906.1	24230.3	24633.6	1.03882	0.0213173
P08775	DNA-directed RNA polymerase II subunit RPB1	Polr2a	217.17	1970	P08775	1884	RPB1_MOUSE DNA-directed RNA polymerase II subunit RPB1 OS=Mus musculus OX=10090 GN=Polr2a PE=1 SV=3	P08775	1884	1884	T	PTSPKYSPTSPTYSPTTPKYSPTSPTYSPTS	70.622	70.622	YSPTSPTY(0.003)S(0.006)PT(0.97)T(0.02)PK	Y(-53.22)S(-40.09)PT(-33.54)S(-34.03)PT(-33.04)Y(-24.83)S(-22.15)PT(16.87)T(-16.87)PK	11	3	-0.94105	17748.9	17096.7	18445.4	17763.6	21572.5	20402.5	20748	20907.7	0.849623	0.00381849
P13595	Neural cell adhesion molecule 1	Ncam1	119.43	1115	P13595	788	NCAM1_MOUSE Neural cell adhesion molecule 1 OS=Mus musculus OX=10090 GN=Ncam1 PE=1 SV=3	P13595	788	788	T	ESKEPIVEVRTEEERTPNHDGGKHTEPNETT	90.754	90.754	TEEERT(1)PNHDGGK	T(-37.19)EEERT(37.19)PNHDGGK	6	3	-0.22083	72090.9	83990.6	81824.1	79301.9	91418.3	88914.1	89784.3	90038.9	0.880751	0.0451554
P14873	Microtubule-associated protein 1B	Map1b	270.25	2464	P14873	1911	MAP1B_MOUSE Microtubule-associated protein 1B OS=Mus musculus OX=10090 GN=Map1b PE=1 SV=2	P14873	1911	1911	S	DVGGYYYEKTERTIKSPCDSGYSYETIEKTI	155.16	155.16	T(0.196)IKS(0.752)PCDS(0.051)GYSYETIEK	T(-5.84)IKS(5.84)PCDS(-11.65)GY(-85.04)S(-59.94)Y(-88.19)ET(-114.31)IEK	4	4	-0.61931	27748.9	27452.1	27755.4	27652.1	23470.9	23770.4	25671.9	24304.4	1.13774	0.00860345
P14873	Microtubule-associated protein 1B	Map1b	270.25	2464	P14873	1793	MAP1B_MOUSE Microtubule-associated protein 1B OS=Mus musculus OX=10090 GN=Map1b PE=1 SV=2	P14873	1793	1793	S	SDISPLTPRESSPLYSPGFSDSTSAAKETAA	149.53	149.53	ESSPLYS(0.999)PGFSDSTSAAK	ES(-35.07)S(-36.01)PLY(-61.21)S(35.07)PGFS(-69.29)DS(-98.57)T(-104.1)S(-108.12)AAK	7	3	0.097718	141367	138891	137853	139370	119784	120163	130105	123351	1.12987	0.0105723
P15379	CD44 antigen	Cd44	85.616	778	P15379	742	CD44_MOUSE CD44 antigen OS=Mus musculus OX=10090 GN=Cd44 PE=1 SV=3	P15379	742	742	S	VEDRKPSELNGEASKSQEMVHLVNKEPSETP	90.861	64.798	S(1)QEMVHLVNK	S(64.8)QEMVHLVNK	1	3	-0.27886	29896.6	32001.7	35262.2	32386.8	37851.1	40327.4	36975.8	38384.8	0.843742	0.0319083
P16014	Secretogranin-1	Chgb	77.968	677	P16014	190	SCG1_MOUSE Secretogranin-1 OS=Mus musculus OX=10090 GN=Chgb PE=1 SV=2	P16014	190	190	S	EHREDAGEEKKHIEDSGEKPNTFSNKRSEAS	137.52	137.52	HIEDS(1)GEKPNTFSNK	HIEDS(79.09)GEKPNT(-79.09)FS(-97.04)NK	5	4	-0.32424	236721	253379	246839	245646	275162	274132	257964	269086	0.91289	0.0336864
P16014	Secretogranin-1	Chgb	77.968	677	P16014	100	SCG1_MOUSE Secretogranin-1 OS=Mus musculus OX=10090 GN=Chgb PE=1 SV=2	P16014	100	100	S	LLRDPADASGTRWASSREDAGAPVEDSQGQT	255.94	198.56	WAS(0.038)S(0.962)REDAGAPVEDSQGQTK	WAS(-14.08)S(14.08)REDAGAPVEDS(-90)QGQT(-136.47)K	4	3	-0.30812	1.4631e+06	1.55708e+06	1.55077e+06	1.52365e+06	1.6704e+06	1.65153e+06	1.64473e+06	1.65555e+06	0.920326	0.0135202
P16283	Anion exchange protein 3	Slc4a3	135.37	1227	P16283	296	B3A3_MOUSE Anion exchange protein 3 OS=Mus musculus OX=10090 GN=Slc4a3 PE=1 SV=2	P16283	296	296	S	RHLVKKPSRIQGGRGSPSGLAPILRRKKKKK	67.93	67.93	GS(0.843)PS(0.157)GLAPILR	GS(7.29)PS(-7.29)GLAPILR	2	2	-0.56648	3629.97	3829.18	3750.92	3736.69	3137.56	3380.67	3099.41	3205.88	1.16558	0.00731078
P16546	Spectrin alpha chain, non-erythrocytic 1	Sptan1	284.59	2472	P16546	1031	"SPTN1_MOUSE Spectrin alpha chain, non-erythrocytic 1 OS=Mus musculus OX=10090 GN=Sptan1 PE=1 SV=4"	P16546	1031	1031	S	VPAAYVKKLDPAQSASRENLLEEQGSIALRQ	104.91	95.477	LDPAQS(0.002)AS(0.998)R	LDPAQS(-27.35)AS(27.35)R	8	2	0.40806	97404.8	103087	114662	105051	124969	126328	123078	124792	0.841812	0.0187375
P18653	Ribosomal protein S6 kinase alpha-1	Rps6ka1	81.594	724	P18653	373	KS6A1_MOUSE Ribosomal protein S6 kinase alpha-1 OS=Mus musculus OX=10090 GN=Rps6ka1 PE=1 SV=1	P18653	373	373	T	SAGAHQLFRGFSFVATGLMEDDGKPRTTQAP	93.371	93.371	GFS(0.115)FVAT(0.885)GLMEDDGKPR	GFS(-8.87)FVAT(8.87)GLMEDDGKPR	7	3	0.92754	7827.07	8148.83	8178.7	8051.53	9111.19	8752.78	9570.17	9144.71	0.880458	0.0139982
P18654	Ribosomal protein S6 kinase alpha-3	Rps6ka3	83.693	740	P18654	415	KS6A3_MOUSE Ribosomal protein S6 kinase alpha-3 OS=Mus musculus OX=10090 GN=Rps6ka3 PE=1 SV=2	P18654	415	415	S	QTVGVHSIVQQLHRNSIQFTDGYEVKEDIGV	124.09	77.912	NS(0.999)IQFTDGYEVK	NS(33.59)IQFT(-39.16)DGY(-33.59)EVK	2	2	0.45388	72516.9	69590.3	67605.5	69904.2	60267.2	63794.2	64777.2	62946.2	1.11054	0.0244724
P20357	Microtubule-associated protein 2	Map2	199.13	1828	P20357	1560	MTAP2_MOUSE Microtubule-associated protein 2 OS=Mus musculus OX=10090 GN=Map2 PE=1 SV=2	P20357	1560	1560	S	SLPRPSSILPPRRGVSGDREENSFSLNSSIS	209.2	49.554	RGVS(1)GDR	RGVS(49.55)GDR	4	2	0.42553	71922.1	82280.3	83665	79289.2	92170	97648	93180.4	94332.8	0.840526	0.0208959
P22682	E3 ubiquitin-protein ligase CBL	Cbl	100.56	913	P22682	617	CBL_MOUSE E3 ubiquitin-protein ligase CBL OS=Mus musculus OX=10090 GN=Cbl PE=1 SV=3	P22682	617	617	S	NPGDPWNGRELTNRHSLPFSLPSQMEPRADV	65.231	65.231	HS(0.997)LPFS(0.003)LPSQMEPR	HS(25.32)LPFS(-25.32)LPS(-59.42)QMEPR	2	3	-0.84632	6181.11	6613.96	6548.95	6448.01	5311.41	5458.84	5580.5	5450.25	1.18307	0.00303959
P23116	Eukaryotic translation initiation factor 3 subunit A	Eif3a	161.93	1344	P23116	1028	EIF3A_MOUSE Eukaryotic translation initiation factor 3 subunit A OS=Mus musculus OX=10090 GN=Eif3a PE=1 SV=5	P23116	1028	1028	S	DDDRPPRRGLDDERGSWRTADEDRGPRRGMD	42.209	42.209	GLDDERGS(1)WR	GLDDERGS(42.21)WR	8	3	0.59926	12771.7	13518.3	14701.5	13663.8	15226.2	17325.9	16061.7	16204.6	0.843209	0.0375578
P23298	Protein kinase C eta type	Prkch	77.918	683	P23298	317	KPCL_MOUSE Protein kinase C eta type OS=Mus musculus OX=10090 GN=Prkch PE=1 SV=2	P23298	317	317	S	LAKTLAGMGLQPGNISPTSKLISRSTLRRQG	56.529	54.834	TLAGMGLQPGNIS(0.909)PT(0.07)S(0.021)K	T(-38.53)LAGMGLQPGNIS(11.14)PT(-11.14)S(-16.46)K	13	3	-0.89716	8318.13	9716.39	9049.21	9027.91	7997.25	7514.61	7337.28	7616.38	1.18533	0.0348081
P24788	Cyclin-dependent kinase 11B	Cdk11b	91.512	784	P24788	72	CD11B_MOUSE Cyclin-dependent kinase 11B OS=Mus musculus OX=10090 GN=Cdk11b PE=1 SV=2	P24788	72	72	S	RMEITIRNSPYRREDSMEDRGEEDDSLAIKP	87.568	52.735	REDS(1)MEDR	REDS(52.74)MEDR	4	3	0.1607	108405	97201	112770	106125	127018	126354	120290	124554	0.852041	0.0225851
P26041	Moesin	Msn	67.766	577	P26041	56	MOES_MOUSE Moesin OS=Mus musculus OX=10090 GN=Msn PE=1 SV=3	P26041	56	56	S	EVWFFGLQYQDTKAFSTWLKLNKKVTAQDVR	70.525	70.525	AFS(0.621)T(0.379)WLK	AFS(2.14)T(-2.14)WLK	3	2	-0.48826	13826.3	15225.5	15507.7	14853.2	16649.1	16850.9	16671.3	16723.8	0.888148	0.0233489
P27546	Microtubule-associated protein 4	Map4	117.43	1125	P27546	475	MAP4_MOUSE Microtubule-associated protein 4 OS=Mus musculus OX=10090 GN=Map4 PE=1 SV=3	P27546	475	475	S	TAPPTETNLGMAKDMSPLPESEVTLGKDVVI	73.279	73.279	DMS(1)PLPESEVTLGK	DMS(44.18)PLPES(-44.18)EVT(-47.96)LGK	3	3	-0.88227	72952.3	73171.1	70379.2	72167.5	63618.5	63411.6	64647.8	63892.6	1.12951	0.00105454
P28028	Serine/threonine-protein kinase B-raf	Braf	88.779	804	P28028	769	BRAF_MOUSE Serine/threonine-protein kinase B-raf OS=Mus musculus OX=10090 GN=Braf PE=1 SV=3	P28028	769	769	S	LARSLPKIHRSASEPSLNRAGFQTEDFSLYA	130.98	130.98	S(0.024)AS(0.056)EPS(0.92)LNR	S(-15.75)AS(-12.17)EPS(12.17)LNR	6	2	-0.10619	77346.4	69662.6	81000.2	76003.1	89640.4	88888.2	83421.2	87316.6	0.870431	0.0432094
P30935	Somatostatin receptor type 3	Sstr3	47.215	428	P30935	387	SSR3_MOUSE Somatostatin receptor type 3 OS=Mus musculus OX=10090 GN=Sstr3 PE=2 SV=2	P30935	387	387	S	EERRMQRGQEMNGRLSQIAQAGTSGQQPRPC	77.969	77.969	LS(1)QIAQAGTSGQQPR	LS(62.31)QIAQAGT(-62.31)S(-65.61)GQQPR	2	3	-0.27324	6671.9	7108.14	7190.65	6990.23	6385.06	5380.05	6139.71	5968.28	1.17123	0.0406436
P30999	Catenin delta-1	Ctnnd1	104.92	938	P30999	269	CTND1_MOUSE Catenin delta-1 OS=Mus musculus OX=10090 GN=Ctnnd1 PE=1 SV=2	P30999	269	269	S	QDVYGPQPQVRVGGSSVDLHRFHPEPYGLED	157.28	110.93	VGGS(0.029)S(0.971)VDLHR	VGGS(-15.31)S(15.31)VDLHR	5	3	-0.022574	82282.2	79742.1	91175.2	84399.8	100278	102119	93336.2	98577.8	0.856175	0.0317161
P33173	Kinesin-like protein KIF1A	Kif1a	191.72	1695	P33173	937	KIF1A_MOUSE Kinesin-like protein KIF1A OS=Mus musculus OX=10090 GN=Kif1a PE=1 SV=2	P33173	937	937	S	QSESCPVVGMSRSGTSQEELRIVEGQGQGAD	129.74	90.05	S(0.002)GT(0.016)S(0.982)QEELR	S(-26.43)GT(-17.85)S(17.85)QEELR	4	2	0.13154	62675.2	59410.5	62771.1	61619	74465.4	75576.6	70234.2	73425.4	0.839205	0.00387692
P34152	Focal adhesion kinase 1	Ptk2	123.54	1090	P34152	948	FAK1_MOUSE Focal adhesion kinase 1 OS=Mus musculus OX=10090 GN=Ptk2 PE=1 SV=3	P34152	948	948	S	ADSYNEGVKLQPQEISPPPTANLDRSNDKVY	48.354	48.354	LQPQEIS(0.998)PPPT(0.002)ANLDR	LQPQEIS(27.46)PPPT(-27.46)ANLDR	7	3	-0.66882	28369.6	26093.4	26461.1	26974.7	24714.8	24694.6	23138.5	24182.6	1.11546	0.0334928
P35293	Ras-related protein Rab-18	Rab18	23.035	206	P35293	144	RAB18_MOUSE Ras-related protein Rab-18 OS=Mus musculus OX=10090 GN=Rab18 PE=1 SV=2	P35293	144	144	S	REVDRNEGLKFARKHSMLFIEASAKTCDGVQ	97.836	91.657	KHS(1)MLFIEASAK	KHS(60.02)MLFIEAS(-60.02)AK	3	4	-0.27873	75493.3	74427.1	79930.1	76616.8	89369	83741.7	82984.2	85365	0.897521	0.0290639
P39053	Dynamin-1	Dnm1	97.802	867	P39053	777	DYN1_MOUSE Dynamin-1 OS=Mus musculus OX=10090 GN=Dnm1 PE=1 SV=2	P39053	777	777	S	WLQVQSVPAGRRSPTSSPTPQRRAPAVPPAR	71.545	71.545	RS(0.983)PT(0.125)S(0.809)S(0.078)PT(0.006)PQR	RS(17.45)PT(-8.68)S(8.68)S(-10.28)PT(-21.47)PQR	5	3	-0.31528	12126.4	11458	12533.5	12039.3	9936.33	10898.4	11104.3	10646.4	1.13083	0.0433298
P39447	Tight junction protein ZO-1	Tjp1	194.74	1745	P39447	379	ZO1_MOUSE Tight junction protein ZO-1 OS=Mus musculus OX=10090 GN=Tjp1 PE=1 SV=2	P39447	379	379	T	PKAVEEVTVEKNEKQTPTLPEPKPVYAQVGQ	94.767	94.767	QT(0.97)PT(0.03)LPEPK	QT(15.11)PT(-15.11)LPEPK	2	2	1.074	73403.3	72184.8	70663.4	72083.8	66306.5	67148	68517.2	67323.9	1.0707	0.00958603
P42567	Epidermal growth factor receptor substrate 15	Eps15	98.47	897	P42567	781	EPS15_MOUSE Epidermal growth factor receptor substrate 15 OS=Mus musculus OX=10090 GN=Eps15 PE=1 SV=1	P42567	781	781	T	SEDVPPALPPKVGTPTRPCPPPPGKRPINKL	93.424	93.424	VGT(0.33)PT(0.67)RPCPPPPGK	VGT(-3.08)PT(3.08)RPCPPPPGK	5	3	-0.27795	20353.9	20852.8	19407.5	20204.7	19292.2	18338.9	18154	18595.1	1.08657	0.0432709
P47809	Dual specificity mitogen-activated protein kinase kinase 4	Map2k4	44.113	397	P47809	88	MP2K4_MOUSE Dual specificity mitogen-activated protein kinase kinase 4 OS=Mus musculus OX=10090 GN=Map2k4 PE=1 SV=2	P47809	88	88	S	RLRTHSIESSGKLKISPEQHWDFTAEDLKDL	91.276	91.276	LKIS(0.998)PEQHWDFT(0.002)AEDLK	LKIS(26.71)PEQHWDFT(-26.71)AEDLK	4	4	-0.10908	10522.9	11188.9	11148.6	10953.5	10012.3	10165.4	10085.9	10087.9	1.0858	0.0170592
P48193	Protein 4.1	Epb41	95.91	858	P48193	703	41_MOUSE Protein 4.1 OS=Mus musculus OX=10090 GN=Epb41 PE=1 SV=2	P48193	703	703	S	ESVPEPRPSEWDKRLSTHSPFRTLNINGQVP	142.04	97.779	RLS(0.995)T(0.005)HSPFR	RLS(23.08)T(-23.08)HS(-49.96)PFR	3	3	0.15244	40504.7	38241.4	43372.4	40706.2	44996.7	46738.6	45513.4	45749.6	0.889761	0.0326368
P51954	Serine/threonine-protein kinase Nek1	Nek1	136.69	1203	P51954	997	NEK1_MOUSE Serine/threonine-protein kinase Nek1 OS=Mus musculus OX=10090 GN=Nek1 PE=1 SV=2	P51954	997	997	S	TGLFDANNPKMLRTCSLPDLSKLFRTLMDVP	111.27	68.355	T(0.143)CS(0.856)LPDLSK	T(-7.76)CS(7.76)LPDLS(-33.85)K	3	3	-0.074103	71567.1	70662.3	73654.2	71961.2	76457.9	78415.7	77227.3	77367	0.930128	0.00682426
P52480	Pyruvate kinase PKM	Pkm	57.844	531	P52480	519	KPYM_MOUSE Pyruvate kinase PKM OS=Mus musculus OX=10090 GN=Pkm PE=1 SV=4	P52480	519	519	S	KKGDVVIVLTGWRPGSGFTNTMRVVPVP___	46.34	43.781	PGS(0.979)GFT(0.02)NT(0.001)MR	PGS(16.83)GFT(-16.83)NT(-31.85)MR	3	2	0.09208	22094.9	23619.2	25879.4	23864.5	29618.3	26926.7	27166.9	27904	0.855236	0.0443776
P52963	Band 4.1-like protein 4A	Epb41l4a	78.532	686	P52963	402	E41LA_MOUSE Band 4.1-like protein 4A OS=Mus musculus OX=10090 GN=Epb41l4a PE=2 SV=2	P52963	402	402	S	APSPVKSFKKAKNENSPDPQRSKSHAPWEEN	114.86	76.332	NENS(1)PDPQR	NENS(76.33)PDPQR	4	2	0.41206	8537.3	8836.88	8799.34	8724.51	7493.54	7865.47	8184.85	7847.96	1.11169	0.0165562
P58468	Protein FAM207A	Fam207a	24.814	219	P58468	38	F207A_MOUSE Protein FAM207A OS=Mus musculus OX=10090 GN=Fam207a PE=1 SV=1	P58468	38	38	S	APGPVPRAVEPALPQSPAGGAGAKDWTFVHN	63.488	45.723	AVEPALPQS(1)PAGGAGAK	AVEPALPQS(45.72)PAGGAGAK	9	4	0.2538	35936.5	34950.4	35471.6	35452.8	31768.5	30787.6	30834.7	31130.3	1.13885	0.000540716
P58871	182 kDa tankyrase-1-binding protein	Tnks1bp1	181.82	1720	P58871	1375	TB182_MOUSE 182 kDa tankyrase-1-binding protein OS=Mus musculus OX=10090 GN=Tnks1bp1 PE=1 SV=2	P58871	1375	1375	S	VGPDLELDPKSSGSLSPGLETEDPLEARELG	108.13	97.69	S(0.006)S(0.006)GS(0.025)LS(0.962)PGLETEDPLEAR	S(-21.92)S(-21.92)GS(-15.81)LS(15.81)PGLET(-66.07)EDPLEAR	6	3	-0.461	46427.2	48108.8	45335.6	46623.9	40104.6	41981.2	41583.1	41223	1.13102	0.00545029
P58871	182 kDa tankyrase-1-binding protein	Tnks1bp1	181.82	1720	P58871	568	TB182_MOUSE 182 kDa tankyrase-1-binding protein OS=Mus musculus OX=10090 GN=Tnks1bp1 PE=1 SV=2	P58871	568	568	S	GISLPQRDDGESQPRSPALLPSTVEGPPGAP	178.89	165.9	S(0.999)PALLPS(0.001)TVEGPPGAPLLQAK	S(31.96)PALLPS(-31.96)T(-45.96)VEGPPGAPLLQAK	1	3	-0.40614	85550.5	88558.1	83509.2	85872.6	77894.3	73568.9	77090.5	76184.6	1.12716	0.0080637
P59222	Scavenger receptor class F member 2	Scarf2	87.87	833	P59222	640	SREC2_MOUSE Scavenger receptor class F member 2 OS=Mus musculus OX=10090 GN=Scarf2 PE=1 SV=1	P59222	640	640	S	PARTRNEAGGLSLSPSPERRKPPPPDPATKP	94.281	94.281	NEAGGLSLS(0.005)PS(0.995)PERR	NEAGGLS(-55.4)LS(-22.69)PS(22.69)PERR	11	3	4.3063	12897.2	14520	14360.2	13925.8	10906.7	12261	12214.2	11794	1.18075	0.0351567
P59644	Phosphatidylinositol 4,5-bisphosphate 5-phosphatase A	Inpp5j	107.54	1003	P59644	171	"PI5PA_MOUSE Phosphatidylinositol 4,5-bisphosphate 5-phosphatase A OS=Mus musculus OX=10090 GN=Inpp5j PE=1 SV=2"	P59644	171	171	S	LGSVLTPTSRDQKQLSPTSVGPKPALATSGL	121.02	121.02	QLS(0.948)PT(0.051)S(0.001)VGPK	QLS(12.67)PT(-12.67)S(-29.71)VGPK	3	2	0.48218	33781.4	34166.9	33916.8	33955	35193.5	35907.3	34959	35353.3	0.96045	0.0103479
P61329	Fibroblast growth factor 12	Fgf12	27.399	243	P61329	212	FGF12_MOUSE Fibroblast growth factor 12 OS=Mus musculus OX=10090 GN=Fgf12 PE=1 SV=1	P61329	212	212	S	HFVPKPIEVCMYREPSLHEIGEKQGRSRKSS	65.563	65.563	EPS(1)LHEIGEK	EPS(65.56)LHEIGEK	3	3	0.039174	50783.1	47101.4	48389.2	48757.9	42420.2	46090.5	40196.1	42902.3	1.13649	0.0447474
P62192	26S proteasome regulatory subunit 4	Psmc1	49.184	440	P62192	53	PRS4_MOUSE 26S proteasome regulatory subunit 4 OS=Mus musculus OX=10090 GN=Psmc1 PE=1 SV=1	P62192	53	53	T	KKTKGPDAASKLPLVTPHTQCRLKLLKLERI	83.204	83.204	LPLVT(1)PHTQCR	LPLVT(33.91)PHT(-33.91)QCR	5	3	-1.0467	15606.5	15716.3	17598.7	16307.2	19420	18765	18249	18811.3	0.86688	0.0265208
P70362	Ubiquitin recognition factor in ER-associated degradation protein 1	Ufd1	34.481	307	P70362	247	UFD1_MOUSE Ubiquitin recognition factor in ER-associated degradation protein 1 OS=Mus musculus OX=10090 GN=Ufd1 PE=1 SV=2	P70362	247	247	S	GNRLDGKKKGVEPSPSPIKPGDIKRGIPNYE	55.33	49.606	GVEPS(0.13)PS(0.87)PIKPGDIK	GVEPS(-8.26)PS(8.26)PIKPGDIK	7	3	0.54202	23914	25033	25299.1	24748.7	22151.5	22315.2	22940.7	22469.1	1.10146	0.00949347
P70451	Tyrosine-protein kinase Fer	Fer	94.578	823	P70451	411	FER_MOUSE Tyrosine-protein kinase Fer OS=Mus musculus OX=10090 GN=Fer PE=1 SV=2	P70451	411	411	S	PPPVVNYEEDARSVTSMERKERLSKFESIRH	129.29	129.29	SVT(0.002)S(0.998)MER	S(-67.18)VT(-26.34)S(26.34)MER	4	2	-0.40016	26923.9	26602.9	29098.7	27541.8	30995.2	34595.7	32430.1	32673.7	0.842937	0.0171782
P83093	Stromal interaction molecule 2	Stim2	83.924	746	P83093	650	STIM2_MOUSE Stromal interaction molecule 2 OS=Mus musculus OX=10090 GN=Stim2 PE=1 SV=2	P83093	650	650	S	SSRGESPVTADVSRGSPECVGLTETKSMIFS	91.076	84.759	GS(1)PECVGLTETK	GS(70.8)PECVGLT(-70.8)ET(-72.24)K	2	3	0.14672	41276	43556.2	41843.5	42225.2	37783.5	39353.6	39028.4	38721.9	1.09048	0.0137918
P97351	40S ribosomal protein S3a	Rps3a	29.885	264	P97351	237	RS3A_MOUSE 40S ribosomal protein S3a OS=Mus musculus OX=10090 GN=Rps3a PE=1 SV=3	P97351	237	237	S	KFELGKLMELHGEGGSSGKAAGDETGAKVER	98.421	98.421	LMELHGEGGS(0.939)S(0.061)GK	LMELHGEGGS(11.88)S(-11.88)GK	10	3	-0.16566	39428.9	36801.7	38106.7	38112.4	41207.9	42927.2	40882.6	41672.6	0.914568	0.0227413
P97393	Rho GTPase-activating protein 5	Arhgap5	172.11	1501	P97393	765	RHG05_MOUSE Rho GTPase-activating protein 5 OS=Mus musculus OX=10090 GN=Arhgap5 PE=1 SV=2	P97393	765	765	S	LRGVLESVKHNLDVVSPVPINKDVSEADLRI	66.387	42.338	HNLDVVS(1)PVPINK	HNLDVVS(42.34)PVPINK	7	3	-0.86281	10835.5	10637.6	10072.6	10515.2	8701.27	9569.37	9429.94	9233.53	1.13881	0.022164
P97433	Rho guanine nucleotide exchange factor 28	Arhgef28	190.32	1693	P97433	1535	ARG28_MOUSE Rho guanine nucleotide exchange factor 28 OS=Mus musculus OX=10090 GN=Arhgef28 PE=1 SV=1	P97433	1535	1535	S	VQQGLLGHCKHSRQRSLPAVFSPGSKEVTEL	74.46	74.46	S(1)LPAVFSPGSK	S(55.33)LPAVFS(-55.33)PGS(-61.93)K	1	2	0.59495	12701.9	13431.9	13207.9	13113.9	14810.7	15985	14145.9	14980.5	0.875395	0.0322299
P97467	Peptidyl-glycine alpha-amidating monooxygenase	Pam	108.96	979	P97467	952	AMD_MOUSE Peptidyl-glycine alpha-amidating monooxygenase OS=Mus musculus OX=10090 GN=Pam PE=1 SV=2	P97467	952	952	S	KGYSRKGFDRVSTEGSDQEKDEDDGSESEEE	49.448	49.448	VS(0.011)T(0.04)EGS(0.949)DQEK	VS(-19.39)T(-13.71)EGS(13.71)DQEK	6	3	0.19648	10924.9	10358.5	10455.3	10579.6	10074.4	9202.82	8898.83	9392.02	1.12644	0.0391987
P97762	Retinitis pigmentosa 9 protein homolog	rp9	25.261	213	P97762	3	RP9_MOUSE Retinitis pigmentosa 9 protein homolog OS=Mus musculus OX=10090 GN=rp9 PE=1 SV=1	P97762	3	3	S	_____________MSSGAGSRRPREPPEHEL	60.436	60.436	S(0.144)S(0.855)GAGS(0.001)R	S(-7.72)S(7.72)GAGS(-29.36)R	2	2	-0.80464	6771.36	5827.73	6432.6	6343.89	7087.52	7552.16	7391.53	7343.74	0.863851	0.0314202
P97798	Neogenin	Neo1	163.16	1493	P97798	1331	NEO1_MOUSE Neogenin OS=Mus musculus OX=10090 GN=Neo1 PE=1 SV=1	P97798	1331	1331	T	WPIGTSMSLSDRANSTESVRNTPSTDTMPAS	105.35	105.35	ANS(0.202)T(0.714)ES(0.084)VR	ANS(-5.48)T(5.48)ES(-9.31)VR	4	2	-0.29525	11973.4	13198.2	13809.1	12993.6	14196.5	16226.7	15757.5	15393.6	0.84409	0.0425253
Q02248	Catenin beta-1	Ctnnb1	85.47	781	Q02248	552	CTNB1_MOUSE Catenin beta-1 OS=Mus musculus OX=10090 GN=Ctnnb1 PE=1 SV=1	Q02248	552	552	S	VQLLVRAHQDTQRRTSMGGTQQQFVEGVRME	204.9	160.81	RT(0.258)S(0.742)MGGTQQQFVEGVR	RT(-4.59)S(4.59)MGGT(-48.37)QQQFVEGVR	3	3	-0.30592	240681	240294	257427	246134	287538	283727	278667	283311	0.868778	0.00390192
Q02248	Catenin beta-1	Ctnnb1	85.47	781	Q02248	551	CTNB1_MOUSE Catenin beta-1 OS=Mus musculus OX=10090 GN=Ctnnb1 PE=1 SV=1	Q02248	551	551	T	LVQLLVRAHQDTQRRTSMGGTQQQFVEGVRM	339.9	339.9	T(0.986)S(0.014)MGGTQQQFVEGVR	T(18.42)S(-18.42)MGGT(-88.52)QQQFVEGVR	1	2	0.19643	147292	152425	150332	150016	158022	170518	168001	165514	0.906368	0.0193805
Q04735	Cyclin-dependent kinase 16	Cdk16	55.913	496	Q04735	153	CDK16_MOUSE Cyclin-dependent kinase 16 OS=Mus musculus OX=10090 GN=Cdk16 PE=1 SV=1	Q04735	153	153	S	SPIFDKPLSRRLRRVSLSEIGFGKLETYIKL	83.692	82.515	RVS(0.999)LS(0.001)EIGFGK	RVS(30.41)LS(-30.41)EIGFGK	3	3	-0.065332	31361.5	29284.1	32166.6	30937.4	37944.2	36130.9	33953.3	36009.5	0.859145	0.0243004
Q04888	Transcription factor SOX-10	Sox10	49.949	466	Q04888	24	SOX10_MOUSE Transcription factor SOX-10 OS=Mus musculus OX=10090 GN=Sox10 PE=1 SV=2	Q04888	24	24	S	EVELSPVGSEEPRCLSPGSAPSLGPDGGGGG	33.265	33.265	CLS(0.737)PGS(0.241)APS(0.022)LGPDGGGGGSGLR	CLS(4.85)PGS(-4.85)APS(-15.27)LGPDGGGGGS(-33.26)GLR	3	3	-1.9746	3017.26	2891.97	2626.63	2845.29	2552.78	2499.7	2350.64	2467.7	1.15301	0.0440032
Q08509	Epidermal growth factor receptor kinase substrate 8	Eps8	91.736	821	Q08509	604	EPS8_MOUSE Epidermal growth factor receptor kinase substrate 8 OS=Mus musculus OX=10090 GN=Eps8 PE=1 SV=2	Q08509	604	604	T	TPESGVGRADPPYTHTIQKQRTEYGLRSADT	97.69	97.69	ADPPYT(0.016)HT(0.984)IQK	ADPPY(-48.95)T(-17.81)HT(17.81)IQK	8	3	-0.40025	20405.8	18944	20018.1	19789.3	15515.3	17858	17077.5	16816.9	1.17675	0.0218967
Q09XV5	Chromodomain-helicase-DNA-binding protein 8	Chd8	290.84	2582	Q09XV5	1997	CHD8_MOUSE Chromodomain-helicase-DNA-binding protein 8 OS=Mus musculus OX=10090 GN=Chd8 PE=1 SV=1	Q09XV5	1997	1997	S	CSTPLLHQQCTSRTASPSPLRPDAPVEKSPE	92.993	92.993	T(0.018)AS(0.866)PS(0.116)PLRPDAPVEK	T(-16.84)AS(8.74)PS(-8.74)PLRPDAPVEK	3	3	0.52071	15170.1	15836.8	15932.4	15646.4	17883.8	17608.7	17137.1	17543.2	0.891879	0.00425157
Q14AX6	Cyclin-dependent kinase 12	Cdk12	163.68	1484	Q14AX6	422	CDK12_MOUSE Cyclin-dependent kinase 12 OS=Mus musculus OX=10090 GN=Cdk12 PE=1 SV=2	Q14AX6	422	422	S	AAAAAAKMDGKESKSSPIILPKKEKLEVKES	134.05	134.05	S(0.142)S(0.858)PIILPK	S(-7.81)S(7.81)PIILPK	2	2	-0.18606	48820.6	49126.5	46849.3	48265.4	50733.4	54441.8	53330.6	52835.3	0.913508	0.0251683
Q14AX6	Cyclin-dependent kinase 12	Cdk12	163.68	1484	Q14AX6	421	CDK12_MOUSE Cyclin-dependent kinase 12 OS=Mus musculus OX=10090 GN=Cdk12 PE=1 SV=2	Q14AX6	421	421	S	AAAAAAAKMDGKESKSSPIILPKKEKLEVKE	80.755	80.755	S(0.5)S(0.5)PIILPK	S(0)S(0)PIILPK	1	3	0.12801	10692.9	9864.83	10369.3	10309	11541.5	12165.4	11180.7	11629.2	0.886476	0.0244836
Q2M3X8	Phosphatase and actin regulator 1	Phactr1	66.285	580	Q2M3X8;Q501J7	467;582	PHAR1_MOUSE Phosphatase and actin regulator 1 OS=Mus musculus OX=10090 GN=Phactr1 PE=1 SV=1;PHAR4_MOUSE Phosphatase and actin regulator 4 OS=Mus musculus OX=10090 GN=Phactr4 PE=1 SV=2	Q2M3X8;Q501J7	467;582	467	S	LELRQQIGTKLTRRLSQRPTAEELEQRNILK;NEIRHQIGNTLIRRLSQRPTAEELEQRNILQ	106.57	104.88	RLS(1)QRPTAEELEQR	RLS(53.39)QRPT(-53.39)AEELEQR	3	3	0.16259	104777	99392.2	103892	102687	91456.3	96361.4	94169.2	93995.6	1.09247	0.0165334
Q3TLH4	Protein PRRC2C	Prrc2c	310.89	2846	Q3TLH4	853	PRC2C_MOUSE Protein PRRC2C OS=Mus musculus OX=10090 GN=Prrc2c PE=1 SV=3	Q3TLH4	853	853	S	ARDSTETEEQKFLSRSLEDVKPRHVDTNTQS	92.538	86.898	S(1)LEDVKPR	S(86.9)LEDVKPR	1	3	-0.30632	50428.4	46488.2	49441.2	48786	54347.7	52718.4	54354.8	53807	0.906684	0.0182411
Q3U108	AT-rich interactive domain-containing protein 5A	Arid5a	63.898	590	Q3U108	458	ARI5A_MOUSE AT-rich interactive domain-containing protein 5A OS=Mus musculus OX=10090 GN=Arid5a PE=1 SV=1	Q3U108	458	458	S	EEEGFAHGGKKLRAVSPFLKEVDSKETGGKP	79.906	79.474	AVS(1)PFLK	AVS(79.47)PFLK	3	2	-0.32684	36100.6	35987.7	40000.2	37362.8	43214.5	45156.6	41717.6	43362.9	0.861631	0.0221454
Q3U214	Microtubule-associated serine/threonine-protein kinase 3	Mast3	144.17	1321	Q3U214	1217	MAST3_MOUSE Microtubule-associated serine/threonine-protein kinase 3 OS=Mus musculus OX=10090 GN=Mast3 PE=1 SV=3	Q3U214	1217	1217	S	PLACPPVPTPPPRSPSPLPGHIPIPARSPRL	42.947	31.089	S(0.5)PS(0.5)PLPGHIPIPAR	S(0)PS(0)PLPGHIPIPAR	3	3	-0.39001	4965.3	4888.28	4849.58	4901.05	4110.27	3922.2	4361.75	4131.4	1.18629	0.0042861
Q3U214	Microtubule-associated serine/threonine-protein kinase 3	Mast3	144.17	1321	Q3U214	1215	MAST3_MOUSE Microtubule-associated serine/threonine-protein kinase 3 OS=Mus musculus OX=10090 GN=Mast3 PE=1 SV=3	Q3U214	1215	1215	S	PSPLACPPVPTPPPRSPSPLPGHIPIPARSP	42.947	31.089	S(0.5)PS(0.5)PLPGHIPIPAR	S(0)PS(0)PLPGHIPIPAR	1	3	-0.39001	4965.3	4888.28	4849.58	4901.05	4110.27	3922.2	4361.75	4131.4	1.18629	0.0042861
Q3U2E2	Zinc finger MYM-type protein 5	Zmym5	70.07	627	Q3U2E2;Q9CU65	188;305	ZMYM5_MOUSE Zinc finger MYM-type protein 5 OS=Mus musculus OX=10090 GN=Zmym5 PE=2 SV=2;ZMYM2_MOUSE Zinc finger MYM-type protein 2 OS=Mus musculus OX=10090 GN=Zmym2 PE=1 SV=3	Q3U2E2	188	188	S	ASFPRNQKQQGVDSLSPVASLPKQIFQPSNQ	87.676	84.035	QQGVDS(0.027)LS(0.973)PVASLPK	QQGVDS(-15.62)LS(15.62)PVAS(-33.19)LPK	8	3	0.63554	15585.4	16110.4	15402.6	15699.5	12435.4	14187.2	14066.6	13563.1	1.15752	0.0240011
Q3U3E2	Protein FAM117B	Fam117b	61.344	584	Q3U3E2	190	F117B_MOUSE Protein FAM117B OS=Mus musculus OX=10090 GN=Fam117b PE=1 SV=1	Q3U3E2	190	190	S	RSPEQGRPSAEKRSPSAPVCKAGDKTHPPSS	61.932	61.932	RS(0.009)PS(0.991)APVCK	RS(-20.33)PS(20.33)APVCK	4	3	-1.1802	7633.81	6842.92	7364.01	7280.25	8298.74	8567.82	8527.24	8464.6	0.860082	0.00865199
Q3U3E2	Protein FAM117B	Fam117b	61.344	584	Q3U3E2	188	F117B_MOUSE Protein FAM117B OS=Mus musculus OX=10090 GN=Fam117b PE=1 SV=1	Q3U3E2	188	188	S	RRRSPEQGRPSAEKRSPSAPVCKAGDKTHPP	57.59	57.59	S(0.675)PS(0.325)APVCK	S(3.17)PS(-3.17)APVCK	1	2	-0.051205	7633.81	6842.92	7364.01	7280.25	8298.74	8567.82	8527.24	8464.6	0.860082	0.00865199
Q3U3Q1	Serine/threonine-protein kinase ULK3	Ulk3	53.571	472	Q3U3Q1	464	ULK3_MOUSE Serine/threonine-protein kinase ULK3 OS=Mus musculus OX=10090 GN=Ulk3 PE=2 SV=1	Q3U3Q1	464	464	S	SHWEAESLDKEGLSESVRSSCTLQ_______	73.196	73.196	EGLS(0.002)ES(0.998)VR	EGLS(-27.17)ES(27.17)VR	6	2	1.0225	16269.3	14980.9	16526.8	15925.7	17996.1	18886.5	19356.3	18746.3	0.849537	0.0105803
Q3UGY8	Brefeldin A-inhibited guanine nucleotide-exchange protein 3	Arfgef3	240.09	2170	Q3UGY8	1984	BIG3_MOUSE Brefeldin A-inhibited guanine nucleotide-exchange protein 3 OS=Mus musculus OX=10090 GN=Arfgef3 PE=1 SV=1	Q3UGY8	1984	1984	S	QSLRVGSGDMLMLPPSPKTEKKDPGRKKEWW	89.358	89.311	VGSGDMLMLPPS(1)PK	VGS(-61.28)GDMLMLPPS(61.28)PK	12	3	-0.29899	197899	204861	208570	203777	217708	225629	213125	218821	0.93125	0.0352294
Q3UHD9	Arf-GAP with GTPase, ANK repeat and PH domain-containing protein 2	Agap2	124.51	1186	Q3UHD9	642	"AGAP2_MOUSE Arf-GAP with GTPase, ANK repeat and PH domain-containing protein 2 OS=Mus musculus OX=10090 GN=Agap2 PE=1 SV=1"	Q3UHD9	642	642	S	LSTPGSLHRAAKRRTSLFANRRGSDAEKRSL	74.301	74.301	T(0.204)S(0.796)LFANR	T(-5.92)S(5.92)LFANR	2	2	-0.32084	5857.29	5977.66	6305.31	6046.76	7085.66	7467.71	6714.16	7089.18	0.852956	0.015085
Q3UHU5	Microtubule cross-linking factor 1	Mtcl1	213.86	1945	Q3UHU5	1276	MTCL1_MOUSE Microtubule cross-linking factor 1 OS=Mus musculus OX=10090 GN=Mtcl1 PE=1 SV=1	Q3UHU5	1276	1276	S	RVEQLQKEKSPRRSGSFLCSRREDDTRPYPH	66.92	64.82	S(0.046)GS(0.888)FLCS(0.067)R	S(-12.89)GS(11.24)FLCS(-11.24)R	3	2	-0.26493	21550.5	24052.6	24023.4	23208.8	27321.3	27556.9	26386.1	27088.1	0.856791	0.0126873
Q3UIA2	Rho GTPase-activating protein 17	Arhgap17	92.201	846	Q3UIA2	513	RHG17_MOUSE Rho GTPase-activating protein 17 OS=Mus musculus OX=10090 GN=Arhgap17 PE=1 SV=1	Q3UIA2	513	513	T	FGVKLMDFQAHRRGGTLNRKHIAPAFQPPLP	72.928	72.928	RGGT(1)LNR	RGGT(72.93)LNR	4	3	0.60226	14688.5	12494.1	13955.4	13712.7	17779.3	16284.9	15251.4	16438.5	0.834181	0.0493049
Q3UMF0	Cordon-bleu protein-like 1	Cobll1	137.38	1273	Q3UMF0	382	COBL1_MOUSE Cordon-bleu protein-like 1 OS=Mus musculus OX=10090 GN=Cobll1 PE=1 SV=2	Q3UMF0	382	382	T	VDDTDKSSSEAIMVRTGSLQLSSTSIGTSSL	107.47	107.47	T(0.711)GS(0.288)LQLS(0.001)STSIGT(0.039)S(0.615)S(0.346)LKR	T(3.94)GS(-3.94)LQLS(-28.29)S(-32.91)T(-36.04)S(-48.51)IGT(-11.95)S(2.51)S(-2.51)LKR	1	3	-0.71671	22879.6	22818.8	24316.3	23338.2	25747.2	25620.2	24673.4	25346.9	0.920753	0.0279145
Q3UMF0	Cordon-bleu protein-like 1	Cobll1	137.38	1273	Q3UMF0	395	COBL1_MOUSE Cordon-bleu protein-like 1 OS=Mus musculus OX=10090 GN=Cobll1 PE=1 SV=2	Q3UMF0	395	395	S	VRTGSLQLSSTSIGTSSLKRTKRKAPAPPSK	120.27	107.47	T(0.711)GS(0.288)LQLS(0.001)STSIGT(0.039)S(0.615)S(0.346)LKR	T(3.94)GS(-3.94)LQLS(-28.29)S(-32.91)T(-36.04)S(-48.51)IGT(-11.95)S(2.51)S(-2.51)LKR	14	3	-0.71671	22879.6	22818.8	24316.3	23338.2	25747.2	25620.2	24673.4	25346.9	0.920753	0.0279145
Q3UMF0	Cordon-bleu protein-like 1	Cobll1	137.38	1273	Q3UMF0	1091	COBL1_MOUSE Cordon-bleu protein-like 1 OS=Mus musculus OX=10090 GN=Cobll1 PE=1 SV=2	Q3UMF0	1091	1091	T	SLPLVFPKPMTLRAETSPPPVAAKPVALPGS	115	115	AET(0.5)S(0.5)PPPVAAK	AET(0)S(0)PPPVAAK	3	2	0.20057	36562.3	34189.9	36406.8	35719.7	32740.1	31971.5	33267.4	32659.7	1.09369	0.0230697
Q3UMT1	Protein phosphatase 1 regulatory subunit 12C	Ppp1r12c	84.684	782	Q3UMT1	454	PP12C_MOUSE Protein phosphatase 1 regulatory subunit 12C OS=Mus musculus OX=10090 GN=Ppp1r12c PE=1 SV=1	Q3UMT1	454	454	S	ERRATEGVLGLQRSASSSLLEKASTQAREPR	157.14	106.62	S(0.104)AS(0.79)S(0.104)S(0.002)LLEK	S(-8.81)AS(8.81)S(-8.81)S(-25.6)LLEK	3	3	-0.095071	37289.2	37122.7	40230.2	38214.1	43535.2	42234.9	41478.6	42416.2	0.90093	0.023206
Q3UNH4	G protein-regulated inducer of neurite outgrowth 1	Gprin1	95.495	932	Q3UNH4	369	GRIN1_MOUSE G protein-regulated inducer of neurite outgrowth 1 OS=Mus musculus OX=10090 GN=Gprin1 PE=1 SV=2	Q3UNH4	369	369	S	SGRADPVSLRNSELVSPVKPERLSSGQAERV	82.707	82.707	NSELVS(1)PVKPER	NS(-44.61)ELVS(44.61)PVKPER	6	3	1.447	36027.3	31294.5	32249.4	33190.4	27055	27858.3	29297.3	28070.2	1.18241	0.0320801
Q3UNH4	G protein-regulated inducer of neurite outgrowth 1	Gprin1	95.495	932	Q3UNH4	519	GRIN1_MOUSE G protein-regulated inducer of neurite outgrowth 1 OS=Mus musculus OX=10090 GN=Gprin1 PE=1 SV=2	Q3UNH4	519	519	S	LGKTVPTSSGKTALVSPGKVDLMTSERAEGI	79.148	79.148	TALVS(1)PGK	T(-55.83)ALVS(55.83)PGK	5	2	0.21807	19963.7	20529	19287.4	19926.7	16012.3	17108.2	17181.4	16767.3	1.18842	0.00374273
Q3UPL0	Protein transport protein Sec31A	Sec31a	133.57	1230	Q3UPL0	801	SC31A_MOUSE Protein transport protein Sec31A OS=Mus musculus OX=10090 GN=Sec31a PE=1 SV=2	Q3UPL0	801	801	S	CKAQGKPVSGQESSQSPYERQPLSKGRPGPV	166.49	141.34	PVSGQESSQS(1)PYER	PVS(-93.72)GQES(-45.49)S(-39.59)QS(39.59)PY(-69.14)ER	10	2	0.50646	82840.5	80305.1	82241.9	81795.8	88743.7	90193.3	94877.6	91271.5	0.896182	0.00909688
Q3UU96	Serine/threonine-protein kinase MRCK alpha	Cdc42bpa	195.53	1719	Q3UU96	1641	MRCKA_MOUSE Serine/threonine-protein kinase MRCK alpha OS=Mus musculus OX=10090 GN=Cdc42bpa PE=1 SV=2	Q3UU96	1641	1641	S	SAQNGSALKREFSGGSYNTKRQPMPSPSEGS	89.805	45.357	EFS(0.003)GGS(0.984)Y(0.011)NT(0.002)K	EFS(-24.62)GGS(19.36)Y(-19.36)NT(-27.94)K	6	3	-2.3073	93953.4	101226	107855	101011	110152	119130	116338	115207	0.876783	0.041959
Q4ACU6	SH3 and multiple ankyrin repeat domains protein 3	Shank3	185.39	1730	Q4ACU6	394	SHAN3_MOUSE SH3 and multiple ankyrin repeat domains protein 3 OS=Mus musculus OX=10090 GN=Shank3 PE=1 SV=3	Q4ACU6	394	394	S	LKGDQPAASPGPTLRSLPHQLLLQRLQEEKD	71.176	40.589	S(1)LPHQLLLQR	S(40.59)LPHQLLLQR	1	2	0.65687	11034.7	11959.7	11627.7	11540.7	10194.7	10035.1	10487.1	10239	1.12713	0.0124274
Q4JIM5	Tyrosine-protein kinase ABL2	Abl2	128.19	1182	Q4JIM5	936	ABL2_MOUSE Tyrosine-protein kinase ABL2 OS=Mus musculus OX=10090 GN=Abl2 PE=1 SV=1	Q4JIM5	936	936	S	AVLPTTHNHKVPVLISPTLKHTPADVQLIGT	82.417	82.417	VPVLIS(0.997)PT(0.003)LK	VPVLIS(25.87)PT(-25.87)LK	6	2	0.29327	19305.2	18985.9	18152.2	18814.4	15426.2	17538.3	17059	16674.5	1.12834	0.0420397
Q4KMM3	Oxidation resistance protein 1	Oxr1	95.911	866	Q4KMM3	72	OXR1_MOUSE Oxidation resistance protein 1 OS=Mus musculus OX=10090 GN=Oxr1 PE=1 SV=3	Q4KMM3	72	72	T	TQKHPSRKSELKRFYTIDTGQKKTLDKKDGR	56.359	56.359	FY(0.003)T(0.994)IDT(0.003)GQK	FY(-25.56)T(25.29)IDT(-25.29)GQK	3	3	1.3356	5723.05	5070.09	4931.72	5241.62	6356.05	6022.22	6147.94	6175.4	0.84879	0.0237032
Q4VAA7	Sorting nexin-33	Snx33	65.314	574	Q4VAA7	169	SNX33_MOUSE Sorting nexin-33 OS=Mus musculus OX=10090 GN=Snx33 PE=1 SV=1	Q4VAA7	169	169	S	QHMAFRPKAPLERQDSLASAKRGSVVGRNLN	63.944	32.254	QDS(0.994)LAS(0.006)AK	QDS(22.02)LAS(-22.02)AK	3	3	1.4667	59494.3	56235.2	63205.5	59645	67640.9	68011.6	63889.9	66514.2	0.896727	0.0461469
Q501J7	Phosphatase and actin regulator 4	Phactr4	76.631	694	Q501J7	620	PHAR4_MOUSE Phosphatase and actin regulator 4 OS=Mus musculus OX=10090 GN=Phactr4 PE=1 SV=2	Q501J7	620	620	S	QAEKREIKRRLTRKLSQRPTVAELLARKILR	48.848	48.848	KLS(0.995)QRPT(0.005)VAELLAR	KLS(23.24)QRPT(-23.24)VAELLAR	3	4	0.83921	7610.88	8084.91	7870.53	7855.44	6196.5	6541.48	7375.88	6704.62	1.17165	0.037622
Q501J7	Phosphatase and actin regulator 4	Phactr4	76.631	694	Q501J7	545	PHAR4_MOUSE Phosphatase and actin regulator 4 OS=Mus musculus OX=10090 GN=Phactr4 PE=1 SV=2	Q501J7	545	545	S	LANRVKRKDTLAMKLSSRPSEPETNLNSWPR	58.712	47.814	LS(0.81)S(0.179)RPS(0.011)EPETNLNSWPR	LS(6.56)S(-6.56)RPS(-18.7)EPET(-33.83)NLNS(-37.86)WPR	2	3	0.19578	10282.9	10610.8	10534.3	10476	9484.71	7784	9283.97	8850.89	1.18361	0.0408079
Q569Z6	Thyroid hormone receptor-associated protein 3	Thrap3	108.18	951	Q569Z6	557	TR150_MOUSE Thyroid hormone receptor-associated protein 3 OS=Mus musculus OX=10090 GN=Thrap3 PE=1 SV=1	Q569Z6	557	557	S	RDKLGSKGDFSSGKSSFSITREAQVNVRMDS	77.355	77.355	S(0.179)S(0.818)FS(0.004)ITR	S(-6.61)S(6.61)FS(-23.6)IT(-46.91)R	2	2	0.49401	14586.2	13564.1	15816.2	14655.5	17252.1	16463.9	17894.9	17203.6	0.851885	0.0298457
Q5HZI2	C2 calcium-dependent domain-containing protein 4C	C2cd4cC2CD4 family	44.614	419	Q5HZI2	175	C2C4C_MOUSE C2 calcium-dependent domain-containing protein 4C OS=Mus musculus OX=10090 GN=C2cd4cC2CD4 family PE=1 SV=1	Q5HZI2	175	175	S	ESLFHSEHGALAQVGSPGAGRRRAGAKGNGG	133.76	125.62	ESLFHSEHGALAQVGS(1)PGAGR	ES(-110.97)LFHS(-91.16)EHGALAQVGS(91.16)PGAGR	16	4	0.10467	37712.4	39254.5	37670.7	38212.5	34377.3	34593.9	34510.3	34493.8	1.10781	0.0020963
Q5ND28	Scavenger receptor class F member 1	Scarf1	87.464	820	Q5ND28	612	SREC_MOUSE Scavenger receptor class F member 1 OS=Mus musculus OX=10090 GN=Scarf1 PE=1 SV=1	Q5ND28	612	612	S	TKFAPQNGRSSGDLSSPIRKPKRLSRGAQPR	78.61	78.136	SSGDLS(0.035)S(0.965)PIR	S(-41.61)S(-33.5)GDLS(-14.44)S(14.44)PIR	7	2	0.49528	43906	39879.4	40370.9	41385.5	38111.5	36890.8	35275.9	36759.4	1.12585	0.0375943
Q5SNZ0	Girdin	Ccdc88a	215.92	1873	Q5SNZ0	1417	GRDN_MOUSE Girdin OS=Mus musculus OX=10090 GN=Ccdc88a PE=1 SV=2	Q5SNZ0	1417	1417	S	KLIKSKKDINRERQKSLTLTPTRSDSSEGFL	107.65	97.69	QKS(0.999)LT(0.001)LTPTR	QKS(28.88)LT(-28.88)LT(-50.81)PT(-62.97)R	3	3	-0.51409	51647.2	49535.3	55589.6	52257.4	64273.2	61713	58589.5	61525.2	0.849365	0.0185811
Q5SP85	Coiled-coil domain-containing protein 85A	Ccdc85a	54.483	500	Q5SP85	320	CC85A_MOUSE Coiled-coil domain-containing protein 85A OS=Mus musculus OX=10090 GN=Ccdc85a PE=1 SV=1	Q5SP85	320	320	S	LSGSPEHFQKHRPGGSPEHTRHSGGSPEHLQ	98.329	98.329	HRPGGS(0.999)PEHT(0.001)R	HRPGGS(32.58)PEHT(-32.58)R	6	4	0.26874	19055.4	17957.5	20544.1	19185.7	21443.5	21222	21615.2	21426.9	0.895403	0.0417067
Q5XG73	Acyl-CoA-binding domain-containing protein 5	Acbd5	56.613	508	Q5XG73	395	ACBD5_MOUSE Acyl-CoA-binding domain-containing protein 5 OS=Mus musculus OX=10090 GN=Acbd5 PE=1 SV=1	Q5XG73	395	395	S	FSSVRRGRGNRIPHLSEGPKGRQVGSGGDGE	99.752	89.403	IPHLS(1)EGPK	IPHLS(89.4)EGPK	5	3	0.36288	57344.5	56317.9	56569.8	56744.1	65106	64755.6	62117.1	63992.9	0.886724	0.00186986
Q5XJV7	SET domain-containing protein 5	Setd5	157.42	1441	Q5XJV7	1232	SETD5_MOUSE SET domain-containing protein 5 OS=Mus musculus OX=10090 GN=Setd5 PE=1 SV=2	Q5XJV7	1232	1232	S	PEPLSSALSKGATVYSPSRYSYQLLQCDSPR	75.652	75.652	GATVYS(0.882)PS(0.118)R	GAT(-39.33)VY(-38.09)S(8.73)PS(-8.73)R	6	2	-1.1329	5294.47	5036.08	5357.19	5229.25	5763.17	5604.41	6063.63	5810.4	0.89998	0.0252053
Q60953	Protein PML	Pml	98.241	885	Q60953	17	PML_MOUSE Protein PML OS=Mus musculus OX=10090 GN=Pml PE=1 SV=3	Q60953	17	17	S	ETEPVSVQKVPAPPGSPCRQQDSALTPTPTM	132.55	47.139	VPAPPGS(1)PCR	VPAPPGS(47.14)PCR	7	3	-0.20648	149541	135922	160789	148751	176112	168382	170379	171624	0.866723	0.0388513
Q61029	Lamina-associated polypeptide 2, isoforms beta/delta/epsilon/gamma	Tmpo	50.372	452	Q61029	210	"LAP2B_MOUSE Lamina-associated polypeptide 2, isoforms beta/delta/epsilon/gamma OS=Mus musculus OX=10090 GN=Tmpo PE=1 SV=4"	Q61029	210	210	T	LEKREPLKGRAKTPVTLKQRRTEHNQSYSQA	76.943	76.943	AKT(0.5)PVT(0.5)LK	AKT(0)PVT(0)LK	6	2	0.053209	10241.2	12234.5	10722.5	11066.1	12535.3	13675.7	12977	13062.7	0.847153	0.043684
Q61033	Lamina-associated polypeptide 2, isoforms beta/delta/epsilon/gamma	Tmpo	75.167	693	Q61029;Q61033	159;159	"LAP2B_MOUSE Lamina-associated polypeptide 2, isoforms beta/delta/epsilon/gamma OS=Mus musculus OX=10090 GN=Tmpo PE=1 SV=4;LAP2A_MOUSE Lamina-associated polypeptide 2, isoforms alpha/zeta OS=Mus musculus OX=10090 GN=Tmpo PE=1 SV=4"	Q61029;Q61033	159;159	159	T	KLLKLREQGTESRSSTPLPTVSSSAENTRQN	243.41	243.41	S(0.005)S(0.009)T(0.986)PLPTVSSSAENTR	S(-23.09)S(-20.21)T(20.21)PLPT(-80.01)VS(-111.47)S(-126.38)S(-134.25)AENT(-179.47)R	3	2	-0.25751	195521	191158	210404	199028	220579	221798	220229	220869	0.901114	0.0201836
Q61165	Sodium/hydrogen exchanger 1	Slc9a1	91.467	820	Q61165	697	SL9A1_MOUSE Sodium/hydrogen exchanger 1 OS=Mus musculus OX=10090 GN=Slc9a1 PE=1 SV=1	Q61165	697	697	S	QKITNYLTVPAHKLDSPTLSRARIGSDPLAY	133.83	128.58	LDS(0.994)PT(0.006)LSR	LDS(22.38)PT(-22.38)LS(-49.13)R	3	2	1.6899	54088	48929	53551.9	52189.6	60839.2	55903.9	59444.5	58729.2	0.888649	0.0410365
Q61235	Beta-2-syntrophin	Sntb2	56.381	520	Q61235	373	SNTB2_MOUSE Beta-2-syntrophin OS=Mus musculus OX=10090 GN=Sntb2 PE=1 SV=2	Q61235	373	373	S	PLVATRLVHSGSGCRSPSLGSDLTFATRTGS	221.86	221.86	S(0.999)PS(0.001)LGSDLTFATR	S(29.22)PS(-29.22)LGS(-54.56)DLT(-111.9)FAT(-156.83)R	1	2	-0.11515	66670.6	63687.6	62095.4	64151.2	54889.2	57084	53463.7	55145.6	1.16331	0.00616121
Q61301	Catenin alpha-2	Ctnna2	105.28	953	Q61301	901	CTNA2_MOUSE Catenin alpha-2 OS=Mus musculus OX=10090 GN=Ctnna2 PE=1 SV=3	Q61301	901	901	S	ASTKYQKVYGTAAVNSPVVSWKMKAPEKKPL	30.961	26.729	VY(0.092)GT(0.097)AAVNS(0.702)PVVS(0.108)WK	VY(-8.81)GT(-8.59)AAVNS(8.13)PVVS(-8.13)WK	9	3	0.48837	3771.92	3744.82	3734.6	3750.45	2901.68	3102.16	3409.71	3137.85	1.19523	0.0144378
Q61614	Endothelin-1 receptor	Ednra	48.578	427	Q61614	425	EDNRA_MOUSE Endothelin-1 receptor OS=Mus musculus OX=10090 GN=Ednra PE=2 SV=3	Q61614	425	425	S	QEQNNHNTERSSHKDSMN_____________	85.355	85.355	SSHKDS(1)MN	S(-58.57)S(-57.87)HKDS(57.87)MN	6	3	-0.40708	60430.5	55051.3	62881.6	59454.4	73108.7	70062	65707.3	69626	0.853912	0.0321907
Q61687	Transcriptional regulator ATRX	Atrx	278.58	2476	Q61687	590	ATRX_MOUSE Transcriptional regulator ATRX OS=Mus musculus OX=10090 GN=Atrx PE=1 SV=3	Q61687	590	590	S	RKELFVKLTPVSLSNSPIKGVDCQEVSQEKN	83.499	83.499	LTPVSLS(0.005)NS(0.995)PIK	LT(-60.89)PVS(-47.05)LS(-23.1)NS(23.1)PIK	9	3	-0.011452	5503.54	5878.03	6018.73	5800.1	6463.93	6956.77	6378.95	6599.88	0.878819	0.0278554
Q61823	Programmed cell death protein 4	Pdcd4	51.702	469	Q61823	313	PDCD4_MOUSE Programmed cell death protein 4 OS=Mus musculus OX=10090 GN=Pdcd4 PE=1 SV=1	Q61823	313	313	S	ATVLLSMSKGGKRKDSVWGSGGGQQPVNHLV	115.88	79.445	KDS(0.999)VWGS(0.001)GGGQQPVNHLVK	KDS(30.8)VWGS(-30.8)GGGQQPVNHLVK	3	4	-0.35263	57885.3	56401.2	59812.4	58032.9	68006.2	66927.7	64385	66439.6	0.873469	0.00449673
Q62172	RalA-binding protein 1	Ralbp1	75.042	648	Q62172	29	RBP1_MOUSE RalA-binding protein 1 OS=Mus musculus OX=10090 GN=Ralbp1 PE=1 SV=4	Q62172	29	29	S	EHRRAEHGSGLTRTPSSEEISPTKFPGLYRT	157.03	157.03	T(0.204)PS(0.795)S(0.001)EEISPTK	T(-5.9)PS(5.9)S(-28.66)EEIS(-62.62)PT(-73.8)K	3	2	0.25745	40272.8	41207.3	43737.7	41739.3	46569.6	45781.3	46064.7	46138.6	0.904651	0.014274
Q62172	RalA-binding protein 1	Ralbp1	75.042	648	Q62172	27	RBP1_MOUSE RalA-binding protein 1 OS=Mus musculus OX=10090 GN=Ralbp1 PE=1 SV=4	Q62172	27	27	T	PSEHRRAEHGSGLTRTPSSEEISPTKFPGLY	142.29	58.487	T(0.793)PS(0.096)S(0.111)EEISPTK	T(8.56)PS(-9.18)S(-8.56)EEIS(-43.28)PT(-49.76)K	1	3	1.8177	62766.3	60628.4	61647.5	61680.7	72450	70191.1	67777.5	70139.5	0.8794	0.00467737
Q62217	Semaphorin-5A	Sema5a	120.83	1077	Q62217	957	SEM5A_MOUSE Semaphorin-5A OS=Mus musculus OX=10090 GN=Sema5a PE=2 SV=1	Q62217	957	957	S	FDSNFIPEVSVARSSSVEEKRCGEFNMFHMF	127.68	108.3	S(0.002)S(0.003)S(0.995)VEEK	S(-27.14)S(-24.68)S(24.68)VEEK	3	2	2.0673	58566.6	58734.2	64547.1	60616	64836.6	69613	72420.6	68956.7	0.879044	0.0479742
Q62245	Son of sevenless homolog 1	Sos1	150.88	1319	Q62245	1196	SOS1_MOUSE Son of sevenless homolog 1 OS=Mus musculus OX=10090 GN=Sos1 PE=1 SV=2	Q62245	1196	1196	S	RYSISDRTSISDPPESPPLLPPREPVRTPDV	105.9	96.143	TSISDPPES(1)PPLLPPR	T(-70.28)S(-70.28)IS(-60.02)DPPES(60.02)PPLLPPR	9	3	0.034966	34073.2	33419.3	30506.3	32666.3	27348.9	29892.1	28967.3	28736.1	1.13677	0.0412562
Q62314	Trans-Golgi network integral membrane protein 1	Tgoln1	38.821	363	Q62313;Q62314	130;132	TGON1_MOUSE Trans-Golgi network integral membrane protein 1 OS=Mus musculus OX=10090 GN=Tgoln1 PE=1 SV=1;TGON2_MOUSE Trans-Golgi network integral membrane protein 2 OS=Mus musculus OX=10090 GN=Tgoln2 PE=1 SV=1	Q62313;Q62314	130;132	132	S	PLSPVNPKLEKSDQSSTEDSGKPTGGNSGKP	198.03	136.57	SDQS(0.007)S(0.949)T(0.045)EDSGKPTGGNSGK	S(-47.59)DQS(-21.56)S(13.28)T(-13.28)EDS(-39.07)GKPT(-71.98)GGNS(-88.49)GK	5	3	0.14083	257326	240506	240578	246137	308216	288671	273586	290158	0.848286	0.0185445
Q62417	Sorbin and SH3 domain-containing protein 1	Sorbs1	143.07	1290	Q62417	256	SRBS1_MOUSE Sorbin and SH3 domain-containing protein 1 OS=Mus musculus OX=10090 GN=Sorbs1 PE=1 SV=2	Q62417	256	256	S	NRDDDSDVHSPRYSFSDDTKSPLSVPRSKSE	99.855	99.855	YS(0.036)FS(0.951)DDT(0.013)K	Y(-36.18)S(-14.23)FS(14.23)DDT(-18.69)K	4	2	-0.063292	23563.1	26263.5	28362	26062.9	29390.5	32233.1	31077.5	30900.4	0.843449	0.0401738
Q62433	Protein NDRG1	Ndrg1	43.008	394	Q62433	347	NDRG1_MOUSE Protein NDRG1 OS=Mus musculus OX=10090 GN=Ndrg1 PE=1 SV=1	Q62433	347	347	S	SSVTSLEGTRSRSHTSEGPRSRSHTSEGSRS	96.936	96.936	S(0.099)HT(0.186)S(0.715)EGPR	S(-8.57)HT(-5.85)S(5.85)EGPR	4	2	0.47397	24559.5	22557.4	24121.9	23746.3	27884.9	26340.2	26517.8	26914.3	0.882292	0.015288
Q62433	Protein NDRG1	Ndrg1	43.008	394	Q62433	332	NDRG1_MOUSE Protein NDRG1 OS=Mus musculus OX=10090 GN=Ndrg1 PE=1 SV=1	Q62433	332	332	S	SASMTRLMRSRTASGSSVTSLEGTRSRSHTS	226.54	219.26	T(0.009)AS(0.184)GS(0.791)S(0.014)VT(0.001)S(0.001)LEGTR	T(-19.39)AS(-6.34)GS(6.34)S(-17.52)VT(-27.31)S(-31.79)LEGT(-99.74)R	5	2	-0.11284	27090.3	25249.9	23512.2	25284.1	32102.7	29856.2	27916.2	29958.4	0.843975	0.0424542
Q62504	Msx2-interacting protein	Spen	398.75	3644	Q62504	313	MINT_MOUSE Msx2-interacting protein OS=Mus musculus OX=10090 GN=Spen PE=1 SV=2	Q62504	313	313	S	SSSTASDDSPARSVQSAAVPAPTSQLLSSLE	72.086	72.086	S(0.437)VQS(0.563)AAVPAPTSQLLSSLEK	S(-1.1)VQS(1.1)AAVPAPT(-35.83)S(-41.5)QLLS(-56.61)S(-58.07)LEK	4	3	-0.018982	6666.02	6960.29	7363.93	6996.75	6143.61	6112.32	6444.94	6233.62	1.12242	0.0288045
Q63932	Dual specificity mitogen-activated protein kinase kinase 2	Map2k2	44.402	401	Q63932	306	MP2K2_MOUSE Dual specificity mitogen-activated protein kinase kinase 2 OS=Mus musculus OX=10090 GN=Map2k2 PE=1 SV=2	Q63932	306	306	S	PHSVSPRPRPPGRPISVGHGMDSRPAMAIFE	89.507	78.814	PIS(1)VGHGMDSR	PIS(69.01)VGHGMDS(-69.01)R	3	3	-0.10349	16239.4	14265.2	15376.1	15293.6	13689	12537.9	12306.7	12844.5	1.19067	0.0264898
Q63943	Myocyte-specific enhancer factor 2D	Mef2d	55.064	514	Q63943	180	MEF2D_MOUSE Myocyte-specific enhancer factor 2D OS=Mus musculus OX=10090 GN=Mef2d PE=1 SV=2	Q63943	180	180	S	TPSLVTSSLTDPRLLSPQQPALQRNSVSPGL	94.402	47.349	LLS(1)PQQPALQR	LLS(47.35)PQQPALQR	3	2	0.20252	56547.5	56274.7	57922	56914.7	61501.3	59784.6	58701.9	59995.9	0.948643	0.0327355
Q63943	Myocyte-specific enhancer factor 2D	Mef2d	55.064	514	Q63943	192	MEF2D_MOUSE Myocyte-specific enhancer factor 2D OS=Mus musculus OX=10090 GN=Mef2d PE=1 SV=2	Q63943	192	192	S	RLLSPQQPALQRNSVSPGLPQRPASAGAMLG	56.951	56.951	NS(0.005)VS(0.995)PGLPQR	NS(-23.17)VS(23.17)PGLPQR	4	2	2.0776	45448	39880	47400	44242.7	54415.5	52806.3	51566.9	52929.6	0.835878	0.0223395
Q64430	Copper-transporting ATPase 1	Atp7a	161.96	1491	Q64430	262	ATP7A_MOUSE Copper-transporting ATPase 1 OS=Mus musculus OX=10090 GN=Atp7a PE=1 SV=3	Q64430	262	262	S	LGAIDVERLKNTPVKSSEGSQQKSPSYPSDS	66.299	60.828	S(0.885)S(0.115)EGSQQK	S(8.88)S(-8.88)EGS(-33.09)QQK	1	2	-3.7352	31324.8	30270.9	30660.3	30752	31830.5	32010.9	32154.9	31998.8	0.961037	0.0178988
Q64442	Sorbitol dehydrogenase	Sord	38.249	357	Q64442	169	DHSO_MOUSE Sorbitol dehydrogenase OS=Mus musculus OX=10090 GN=Sord PE=1 SV=3	Q64442	169	169	S	LIEPLSVGIYACRRGSVSLGNKVLVCGAGPV	97.594	97.594	RGS(1)VSLGNK	RGS(36.4)VS(-36.4)LGNK	3	3	-0.45431	38754.8	36080	42129.8	38988.2	47604.4	45651.5	43362.9	45539.6	0.856137	0.0374391
Q64727	Vinculin	Vcl	116.72	1066	Q64727	795	VINC_MOUSE Vinculin OS=Mus musculus OX=10090 GN=Vcl PE=1 SV=4	Q64727	795	795	S	REAVKAASDELSKTISPMVMDAKAVAGNISD	77.379	77.379	T(0.01)IS(0.99)PMVMDAK	T(-20.03)IS(20.03)PMVMDAK	3	2	-0.27262	4492.85	4859.33	4293.36	4548.52	3487.17	3852.61	4157.68	3832.49	1.18683	0.0484279
Q66JV4	RNA-binding protein 12B-B	Rbm12b2	96.449	834	Q66JV4;Q80YR9	618;620	R12BB_MOUSE RNA-binding protein 12B-B OS=Mus musculus OX=10090 GN=Rbm12b2 PE=2 SV=2;R12BA_MOUSE RNA-binding protein 12B-A OS=Mus musculus OX=10090 GN=Rbm12b1 PE=1 SV=2	Q66JV4;Q80YR9	618;620	618	S	HRQLRSPWEEDFRRPSQEHFRRSYQEHIRRP;RRQLRSPWEEDFRRPSQEHFRRSYQEHIRQP	80.706	77.744	RPS(1)QEHFR	RPS(77.74)QEHFR	3	3	1.6715	10631	10032.8	11081.6	10581.8	12086.6	11272.3	12031.7	11796.8	0.897002	0.0389679
Q68ED3	Non-canonical poly(A) RNA polymerase PAPD5	Tent4b	69.703	633	Q68ED3	44	PAPD5_MOUSE Non-canonical poly(A) RNA polymerase PAPD5 OS=Mus musculus OX=10090 GN=Tent4b PE=1 SV=2	Q68ED3	44	44	S	NNNNHHQPAAWARRASAGPSASPVPSAPSSP	38.064	38.064	RAS(0.916)AGPS(0.038)AS(0.045)PVPSAPSSPR	RAS(13.04)AGPS(-13.82)AS(-13.04)PVPS(-33.51)APS(-36.9)S(-36.9)PR	3	3	-2.6486	16752.1	17577.4	17138	17155.8	15767.1	15489.3	16449.6	15902	1.07885	0.0279869
Q68EF0	Rab-3A-interacting protein	Rab3ip	47.133	428	Q68EF0	111	RAB3I_MOUSE Rab-3A-interacting protein OS=Mus musculus OX=10090 GN=Rab3ip PE=1 SV=1	Q68EF0	111	111	S	SAVASGLTKLTSRKDSCNAEREFLQGATITE	76.942	74.46	KDS(1)CNAER	KDS(74.46)CNAER	3	3	1.7199	103424	101439	121894	108919	124588	133574	131357	129840	0.838872	0.0412675
Q68FD7	Folliculin-interacting protein 1	Fnip1	130.12	1165	Q68FD7	232	FNIP1_MOUSE Folliculin-interacting protein 1 OS=Mus musculus OX=10090 GN=Fnip1 PE=1 SV=1	Q68FD7	232	232	S	RAFSEQGPLRLIRSASFFAVHSNPMDMPGRE	79.293	66.636	S(0.197)AS(0.791)FFAVHS(0.012)NPMDMPGR	S(-6.03)AS(6.03)FFAVHS(-18.32)NPMDMPGR	3	3	0.094894	5146.57	5533.4	4977.18	5219.05	6570.74	6217.3	5641.47	6143.17	0.84957	0.0434145
Q68FD7	Folliculin-interacting protein 1	Fnip1	130.12	1165	Q68FD7	220	FNIP1_MOUSE Folliculin-interacting protein 1 OS=Mus musculus OX=10090 GN=Fnip1 PE=1 SV=1	Q68FD7	220	220	S	GNIGLSQFCSPRRAFSEQGPLRLIRSASFFA	90.142	90.142	AFS(1)EQGPLR	AFS(90.14)EQGPLR	3	2	0.10822	30553.5	29830.4	29696.4	30026.8	25187.3	28447.1	25179.5	26271.3	1.14295	0.0284855
Q68FE6	Rho family-interacting cell polarization regulator 1	Ripor1	132.35	1223	Q68FE6	875	RIPR1_MOUSE Rho family-interacting cell polarization regulator 1 OS=Mus musculus OX=10090 GN=Ripor1 PE=1 SV=2	Q68FE6	875	875	S	DEDEDNDGPGDRHTSSPEVVAEDRLDSSNGQ	111.94	111.94	HT(0.002)S(0.02)S(0.978)PEVVAEDR	HT(-26.41)S(-16.84)S(16.84)PEVVAEDR	4	2	0.85441	54757.7	56159.9	56505.3	55807.6	59462.7	59905.3	59725.8	59697.9	0.934834	0.002102
Q68FH0	Plakophilin-4	Pkp4	131.55	1190	Q68FH0	446	PKP4_MOUSE Plakophilin-4 OS=Mus musculus OX=10090 GN=Pkp4 PE=1 SV=1	Q68FH0	446	446	S	TVELQGSQTALYRTGSVGIGNLQRTSSQRST	154.94	98.902	T(0.134)GS(0.866)VGIGNLQR	T(-8.11)GS(8.11)VGIGNLQR	3	3	0.12368	119298	110484	136554	122112	145479	148094	141642	145072	0.841736	0.0435531
Q68FH0	Plakophilin-4	Pkp4	131.55	1190	Q68FH0	282	PKP4_MOUSE Plakophilin-4 OS=Mus musculus OX=10090 GN=Pkp4 PE=1 SV=1	Q68FH0	282	282	T	AQRAASPYSQRPASPTAVRRVGSVTSRQTSN	96.936	96.936	PAS(0.334)PT(0.666)AVR	PAS(-3)PT(3)AVR	5	2	2.532	33088.6	33471.5	33598.3	33386.1	42266	38280.9	38170.9	39572.6	0.843668	0.0103148
Q68FH0	Catenin delta-2	Ctnnd2	131.55	1190	O35927;Q68FH0	531;511	CTND2_MOUSE Catenin delta-2 OS=Mus musculus OX=10090 GN=Ctnnd2 PE=1 SV=1;PKP4_MOUSE Plakophilin-4 OS=Mus musculus OX=10090 GN=Pkp4 PE=1 SV=1	O35927;Q68FH0	531;511	511	S	LQHTGPADDGATRSPSIDSIQKDPREFAWRD;SGPALPPEGTLARSPSIDSIQKDPREFGWRD	94.465	84.658	S(0.096)PS(0.903)IDSIQK	S(-9.71)PS(9.71)IDS(-51.43)IQK	3	2	0.25841	32691	30413.8	33090.5	32065.1	35419.4	36282.1	35264	35655.1	0.899312	0.0157896
Q69ZA1	Cyclin-dependent kinase 13	Cdk13	164.55	1511	Q69ZA1	495	CDK13_MOUSE Cyclin-dependent kinase 13 OS=Mus musculus OX=10090 GN=Cdk13 PE=1 SV=3	Q69ZA1	495	495	T	AAEAAAKAAKASNASTPTKGNTETGASVSQT	68.132	41.236	AS(0.004)NAS(0.188)T(0.79)PT(0.018)K	AS(-22.67)NAS(-6.23)T(6.23)PT(-16.4)K	6	3	0.33867	54103.7	49956.9	56035.7	53365.4	63954.7	58004.9	59946.5	60635.4	0.880103	0.0441156
Q69ZJ7	RAB6A-GEF complex partner protein 1	Ric1	158.83	1422	Q69ZJ7	1036	RIC1_MOUSE RAB6A-GEF complex partner protein 1 OS=Mus musculus OX=10090 GN=Ric1 PE=1 SV=2	Q69ZJ7	1036	1036	S	AENVPPGKFGLQKTLSMPTGPSGKRWSKDSE	45.891	45.891	T(0.019)LS(0.924)MPT(0.054)GPS(0.003)GK	T(-16.82)LS(12.35)MPT(-12.35)GPS(-24.26)GK	3	2	0.047343	6856.02	7047.16	6557.26	6820.14	5760.56	6121.78	6114.96	5999.1	1.13686	0.0115368
Q69ZZ6	Transmembrane and coiled-coil domains protein 1	Tmcc1	71.642	649	Q69ZZ6	378	TMCC1_MOUSE Transmembrane and coiled-coil domains protein 1 OS=Mus musculus OX=10090 GN=Tmcc1 PE=1 SV=2	Q69ZZ6	378	378	S	SKPREIASLIRNKFGSADNIPNLKDSLEEGQ	80.318	45.879	FGS(1)ADNIPNLK	FGS(45.88)ADNIPNLK	3	2	2.931	35795.1	35330.4	35785.6	35637	30800.5	32752.6	32868.3	32140.5	1.10879	0.00707452
Q6A026	Sister chromatid cohesion protein PDS5 homolog A	Pds5a	150.33	1332	Q6A026	1300	PDS5A_MOUSE Sister chromatid cohesion protein PDS5 homolog A OS=Mus musculus OX=10090 GN=Pds5a PE=1 SV=3	Q6A026	1300	1300	S	DLNKPVSKGRKRAAGSQESLEAGNAKAPKLQ	114.27	114.27	AAGS(1)QESLEAGNAK	AAGS(40.98)QES(-40.98)LEAGNAK	4	3	-0.34543	19834.5	20255.7	18298.8	19463	16556.7	17708.3	16996.9	17087.3	1.13903	0.0253626
Q6GYP7	Ral GTPase-activating protein subunit alpha-1	Ralgapa1	229.39	2035	Q6GYP7	737	RGPA1_MOUSE Ral GTPase-activating protein subunit alpha-1 OS=Mus musculus OX=10090 GN=Ralgapa1 PE=1 SV=1	Q6GYP7	737	737	T	DQPGQAPMRQRSATTTGSPGTEKARSIVRQK	131.06	131.06	SAT(0.013)T(0.013)T(0.664)GS(0.307)PGT(0.003)EK	S(-49.49)AT(-17.07)T(-17.07)T(3.34)GS(-3.34)PGT(-23.67)EK	5	2	-0.59127	5202.22	4743.06	4507.81	4817.7	5337.32	5603.7	5779.02	5573.35	0.864417	0.0349848
Q6KAU8	Autophagy-related protein 16-2	Atg16l2	69.24	623	Q6KAU8	282	A16L2_MOUSE Autophagy-related protein 16-2 OS=Mus musculus OX=10090 GN=Atg16l2 PE=2 SV=2	Q6KAU8	282	282	S	ESETCEKWKRPFRSASATSLTLSRCVDVVKG	74.987	71.558	S(0.123)AS(0.845)AT(0.03)S(0.002)LTLSR	S(-8.38)AS(8.38)AT(-14.45)S(-25.77)LT(-47.81)LS(-60.02)R	3	3	1.291	4056.44	4223.74	4561.07	4280.41	5080.81	4861.51	4873.94	4938.75	0.8667	0.0161236
Q6NSW3	A-kinase anchor protein SPHKAP	Sphkap	185.09	1687	Q6NSW3	1574	SPKAP_MOUSE A-kinase anchor protein SPHKAP OS=Mus musculus OX=10090 GN=Sphkap PE=1 SV=2	Q6NSW3	1574	1574	S	MINELVEEKEILKEQSESIKEHASGLPGRAA	56.708	56.708	EQS(0.816)ES(0.184)IKEHASGLPGR	EQS(6.48)ES(-6.48)IKEHAS(-42.84)GLPGR	3	4	1.456	16465.8	18192.7	17639.6	17432.7	15136	15999.2	16135.9	15757	1.10635	0.0486256
Q6NSW3	A-kinase anchor protein SPHKAP	Sphkap	185.09	1687	Q6NSW3	50	SPKAP_MOUSE A-kinase anchor protein SPHKAP OS=Mus musculus OX=10090 GN=Sphkap PE=1 SV=2	Q6NSW3	50	50	S	LAGSITACKKVLRSNSLLESTDYWLQNQRTP	219.99	128.05	S(0.188)NS(0.788)LLES(0.024)T(0.001)DYWLQNQR	S(-6.23)NS(6.23)LLES(-15.23)T(-30.73)DY(-57.52)WLQNQR	3	3	-0.059726	41459	36339.4	37252.3	38350.2	33789.5	33443.5	34199.7	33810.9	1.13426	0.046304
Q6NSW3	A-kinase anchor protein SPHKAP	Sphkap	185.09	1687	Q6NSW3	1369	SPKAP_MOUSE A-kinase anchor protein SPHKAP OS=Mus musculus OX=10090 GN=Sphkap PE=1 SV=2	Q6NSW3	1369	1369	S	SVDYQRKDAVTEGNHSPVSSPGKTAPVKKPS	105.01	105.01	DAVTEGNHS(0.997)PVS(0.002)SPGK	DAVT(-35.98)EGNHS(27.04)PVS(-27.04)S(-34.02)PGK	9	3	1.767	14453.8	16057.8	16157.1	15556.2	12304.9	13983.1	13693.6	13327.2	1.16725	0.042185
Q6NV83	U2 snRNP-associated SURP motif-containing protein	U2surp	118.26	1029	Q6NV83	919	SR140_MOUSE U2 snRNP-associated SURP motif-containing protein OS=Mus musculus OX=10090 GN=U2surp PE=1 SV=3	Q6NV83	919	919	T	KLESRSKDKKEKDECTPTRKERKRRHSTSPS	77.597	50.222	EKDECT(0.994)PT(0.006)RK	EKDECT(21.93)PT(-21.93)RK	6	3	-0.32544	217230	190800	199167	202399	263322	223577	237282	241393	0.838461	0.0497977
Q6NZN0	RNA-binding protein 26	Rbm26	114.14	1012	Q6NZN0	523	RBM26_MOUSE RNA-binding protein 26 OS=Mus musculus OX=10090 GN=Rbm26 PE=1 SV=2	Q6NZN0	523	523	S	TKKTWFDKPNFNRTNSPGFQKKVQFGNENTK	78.513	60.167	T(0.001)NS(0.999)PGFQK	T(-29.6)NS(29.6)PGFQK	3	2	0.2963	74972.3	71577.2	78878.1	75142.5	85683.6	81865.3	82953	83500.6	0.899904	0.0251488
Q6P1D7	Structure-specific endonuclease subunit SLX4	Slx4	172.41	1565	Q6P1D7	880	SLX4_MOUSE Structure-specific endonuclease subunit SLX4 OS=Mus musculus OX=10090 GN=Slx4 PE=1 SV=1	Q6P1D7	880	880	S	QSHSSISRVASPRSLSPTTPTKQRRGSNIVT	89.827	89.827	S(0.001)LS(0.958)PT(0.035)T(0.004)PT(0.001)K	S(-29.66)LS(14.32)PT(-14.32)T(-23.64)PT(-29.72)K	3	2	0.39624	18766.9	18452.6	19781.3	19000.3	20617.8	20867.7	20141.1	20542.2	0.92494	0.0273808
Q6P9Q4	FH1/FH2 domain-containing protein 1	Fhod1	129.6	1197	Q6P9Q4	514	FHOD1_MOUSE FH1/FH2 domain-containing protein 1 OS=Mus musculus OX=10090 GN=Fhod1 PE=1 SV=3	Q6P9Q4	514	514	S	TPQSPVSRILLRTQRSLEPEPKKPVSPPSPK	96.034	96.034	S(1)LEPEPK	S(96.03)LEPEPK	1	2	0.27217	58288.9	53131.6	55587	55669.2	59383.7	61272	61140.4	60598.7	0.918654	0.0375173
Q6P9S0	MTSS1-like protein	Mtss1l	76.843	715	Q6P9S0	351	MTSSL_MOUSE MTSS1-like protein OS=Mus musculus OX=10090 GN=Mtss1l PE=1 SV=1	Q6P9S0	351	351	S	SPTSDWTKAGPHEQPSATTLQRRKDRVEHLR	43.382	42.818	AGPHEQPS(0.557)AT(0.25)T(0.193)LQR	AGPHEQPS(3.48)AT(-3.48)T(-4.59)LQR	8	3	0.46936	4065.04	4187.29	3983.74	4078.69	3157.61	3464.02	3804.5	3475.37	1.1736	0.0369805
Q6PB70	Anoctamin-8	Ano8	119.1	1060	Q6PB70	639	ANO8_MOUSE Anoctamin-8 OS=Mus musculus OX=10090 GN=Ano8 PE=1 SV=3	Q6PB70	639	639	T	RPGPSPDGLLEEGSPTMVEKGLEPGVFTLAE	42.172	42.172	RRPGPSPDGLLEEGS(0.447)PT(0.552)MVEK	RRPGPS(-30.87)PDGLLEEGS(-0.91)PT(0.91)MVEK	17	4	-0.35473	4793.96	4926.85	4439.82	4720.21	4351.53	3903.1	3879.14	4044.59	1.16704	0.0330704
Q6PDL0	Cytoplasmic dynein 1 light intermediate chain 2	Dync1li2	54.218	492	Q6PDL0	407	DC1L2_MOUSE Cytoplasmic dynein 1 light intermediate chain 2 OS=Mus musculus OX=10090 GN=Dync1li2 PE=1 SV=2	Q6PDL0	407	407	S	PRTQGRGGPASVPSASPGTSVKKPDPNIKNN	34.182	34.182	GGPAS(0.008)VPS(0.255)AS(0.643)PGT(0.043)S(0.051)VK	GGPAS(-18.91)VPS(-4.01)AS(4.01)PGT(-11.71)S(-11.04)VK	10	3	-1.3519	11341.8	11818.9	12217.1	11792.6	10940.7	10937.4	11021.4	10966.5	1.07533	0.0314975
Q6PE54	Probable ATP-dependent RNA helicase DHX40	Dhx40	88.529	779	Q6PE54	197	DHX40_MOUSE Probable ATP-dependent RNA helicase DHX40 OS=Mus musculus OX=10090 GN=Dhx40 PE=1 SV=1	Q6PE54	197	197	S	TDILFGLLKKLFQDKSPNRKEHLKVVVMSAT	50.897	28.361	LFQDKS(1)PNRK	LFQDKS(28.36)PNRK	6	4	-0.95345	38639.6	33278.3	37974.3	36630.8	43175.7	41908.8	41370.2	42151.6	0.869025	0.0355588
Q6PGC1	ATP-dependent RNA helicase DHX29	Dhx29	153.97	1365	Q6PGC1	27	DHX29_MOUSE ATP-dependent RNA helicase DHX29 OS=Mus musculus OX=10090 GN=Dhx29 PE=1 SV=1	Q6PGC1	27	27	S	GAAAMRAAVSASRARSAEAGAVGEAQSKKPV	37.613	37.613	S(1)AEAGAVGEAQSK	S(34.98)AEAGAVGEAQS(-34.98)K	1	3	-0.0048332	8963.27	9436.92	9621.8	9340.67	7464.16	8340.15	8562.37	8122.23	1.15001	0.0349387
Q6WVG3	BTB/POZ domain-containing protein KCTD12	Kctd12	35.892	327	Q6WVG3	187	KCD12_MOUSE BTB/POZ domain-containing protein KCTD12 OS=Mus musculus OX=10090 GN=Kctd12 PE=1 SV=1	Q6WVG3	187	187	S	ASAGAPSPTLELASRSPSGGAAGPLLTPSQS	153.93	116.6	S(0.979)PS(0.021)GGAAGPLLTPSQSLDGSR	S(16.58)PS(-16.58)GGAAGPLLT(-63.16)PS(-83.38)QS(-87.82)LDGS(-93.51)R	1	2	0.51595	48531.8	51882.6	45682.1	48698.8	38509.4	43684.7	41537.2	41243.8	1.18076	0.0332416
Q6ZQ58	La-related protein 1	Larp1	121.12	1072	Q6ZQ58	751	LARP1_MOUSE La-related protein 1 OS=Mus musculus OX=10090 GN=Larp1 PE=1 SV=3	Q6ZQ58	751	751	S	EPSTIARSLPTTVPESPNYRNARTPRTPRTP	192.65	156.81	SLPTTVPES(1)PNYR	S(-83.54)LPT(-45.83)T(-47.65)VPES(45.83)PNY(-86.26)R	9	2	0.29103	93487.3	91883.5	95195.1	93522	98438.1	102326	101489	100751	0.928247	0.00892938
Q70FJ1	A-kinase anchor protein 9	Akap9	435.87	3797	Q70FJ1	3694	AKAP9_MOUSE A-kinase anchor protein 9 OS=Mus musculus OX=10090 GN=Akap9 PE=1 SV=2	Q70FJ1	3694	3694	S	TSTSSININRDGFGLSPGIEKTDPFYHSPGG	66.004	49.356	DGFGLS(1)PGIEK	DGFGLS(49.36)PGIEK	6	2	1.6477	47330.4	49377.7	44397.5	47035.2	41577.2	38779.4	39457.1	39937.9	1.17771	0.0132384
Q71FD5	E3 ubiquitin-protein ligase ZNRF2	Znrf2	23.705	238	Q71FD5	75	ZNRF2_MOUSE E3 ubiquitin-protein ligase ZNRF2 OS=Mus musculus OX=10090 GN=Znrf2 PE=1 SV=1	Q71FD5	75	75	S	AAAAAASAPAAPRSRSLGGAVGSASGGRAAQ	160.07	94.007	S(1)LGGAVGSASGGR	S(45.89)LGGAVGS(-45.89)AS(-56.39)GGR	1	3	0.11226	48692.7	45189.8	47834.5	47239	56680.6	55851.7	55139.5	55890.6	0.845205	0.0016404
Q78T81	Protein FAM102A	Fam102a	42.83	392	Q78T81	232	F102A_MOUSE Protein FAM102A OS=Mus musculus OX=10090 GN=Fam102a PE=1 SV=1	Q78T81	232	232	S	SSPEEVFHSGHSRNSSYASQQSKLSGYSTEH	36.572	36.572	NS(0.392)S(0.526)Y(0.072)AS(0.009)QQS(0.001)K	NS(-1.27)S(1.27)Y(-8.66)AS(-17.44)QQS(-27.57)K	3	3	-0.3057	10619.4	10535.9	11115.1	10756.8	13605.6	12293.7	12568.6	12822.6	0.838893	0.00922751
Q7TPH6	E3 ubiquitin-protein ligase MYCBP2	Mycbp2	521.23	4749	Q7TPH6	2983	MYCB2_MOUSE E3 ubiquitin-protein ligase MYCBP2 OS=Mus musculus OX=10090 GN=Mycbp2 PE=1 SV=3	Q7TPH6	2983	2983	S	STSPKPKPVPKDPKDSPGSENRAPSPHVVQE	71.529	71.529	DPKDS(0.839)PGS(0.161)ENR	DPKDS(7.15)PGS(-7.15)ENR	5	3	-0.19008	26118.8	23650.7	26625.6	25465	28216.5	29386	29163.4	28922	0.880474	0.0247906
Q7TPR4	Alpha-actinin-1	Actn1	103.07	892	Q7TPR4;P57780	404;424	ACTN1_MOUSE Alpha-actinin-1 OS=Mus musculus OX=10090 GN=Actn1 PE=1 SV=1;ACTN4_MOUSE Alpha-actinin-4 OS=Mus musculus OX=10090 GN=Actn4 PE=1 SV=1	Q7TPR4	404	404	S	LERLDHLAEKFRQKASIHEAWTDGKEAMLRQ	34.928	34.928	QKAS(0.995)IHEAWT(0.005)DGK	QKAS(23.31)IHEAWT(-23.31)DGK	4	4	-0.30638	8205.06	8285.84	7586.03	8025.64	9411.6	8807.05	8704.5	8974.38	0.894284	0.0384772
Q7TPS5	C2 domain-containing protein 5	C2cd5	111.66	1016	Q7TPS5	339	C2CD5_MOUSE C2 domain-containing protein 5 OS=Mus musculus OX=10090 GN=C2cd5 PE=1 SV=2	Q7TPS5	339	339	T	AGKEGGPFKALLRQQTQSALEQREFPFLTLT	191.31	93.203	QQT(1)QSALEQR	QQT(37.03)QS(-37.03)ALEQR	3	3	-0.41657	55045.2	52640.5	59978.3	55888	64821	65039.3	66104	65321.4	0.855584	0.0126845
Q7TPV4	Myb-binding protein 1A	Mybbp1a	152.04	1344	Q7TPV4	1323	MBB1A_MOUSE Myb-binding protein 1A OS=Mus musculus OX=10090 GN=Mybbp1a PE=1 SV=2	Q7TPV4	1323	1323	S	SALPKKRARLSLVSRSPSLLQSGVKKRRVAS	78.903	63.216	S(0.981)PS(0.019)LLQSGVK	S(17.22)PS(-17.22)LLQS(-43.43)GVK	1	2	0.18915	23664	25061.3	24325.7	24350.3	27119.1	28436.6	26818.9	27458.2	0.886815	0.008306
Q7TQG1	Pleckstrin homology domain-containing family A member 6	Plekha6	131.43	1173	Q7TQG1	933	PKHA6_MOUSE Pleckstrin homology domain-containing family A member 6 OS=Mus musculus OX=10090 GN=Plekha6 PE=1 SV=1	Q7TQG1	933	933	S	NGLTNGLSSRQERPKSAVFSGEGKVKMSVEE	175.54	175.54	S(1)AVFSGEGK	S(58.79)AVFS(-58.79)GEGK	1	2	0.10219	203775	225223	251990	226996	274159	274329	261397	269961	0.840847	0.04218
Q7TSC1	Protein PRRC2A	Prrc2a	229.2	2158	Q7TSC1	166	PRC2A_MOUSE Protein PRRC2A OS=Mus musculus OX=10090 GN=Prrc2a PE=1 SV=1	Q7TSC1	166	166	S	AHGDGGRASNLLSRFSREEFPTLQAAGDQDK	41.136	41.136	FS(0.5)REEFPT(0.5)LQAAGDQDK	FS(0)REEFPT(0)LQAAGDQDK	2	3	-1.0372	6122.91	6090.49	6011.28	6074.89	5173.99	5547.62	5672.61	5464.74	1.11165	0.0164385
Q80T69	Lysine-specific demethylase 9	Rsbn1	89.25	795	Q80T69	92	RSBN1_MOUSE Lysine-specific demethylase 9 OS=Mus musculus OX=10090 GN=Rsbn1 PE=1 SV=3	Q80T69	92	92	S	VGVSPRGVKRQRRASSGGSQEKRGRPSQDPP	113.59	48.998	AS(0.018)S(0.928)GGS(0.054)QEK	AS(-17.16)S(12.31)GGS(-12.31)QEK	3	2	-0.70392	64378.1	57774.6	69365.4	63839.4	78039.3	73123.6	77763.5	76308.8	0.836593	0.0284275
Q80TE4	Signal-induced proliferation-associated 1-like protein 2	Sipa1l2	189.41	1722	Q80TE4	1499	SI1L2_MOUSE Signal-induced proliferation-associated 1-like protein 2 OS=Mus musculus OX=10090 GN=Sipa1l2 PE=1 SV=3	Q80TE4	1499	1499	S	YRTLSDESVCSNRRGSSFASSRSSILEQALP	62.894	62.894	RGS(0.921)S(0.078)FASSR	RGS(10.7)S(-10.7)FAS(-40.17)S(-45.32)R	3	2	0.005891	13672.7	12661.1	14381.6	13571.8	15299.8	15033.9	14926.7	15086.8	0.89958	0.0414521
Q80TI0	GRAM domain-containing protein 1B	Gramd1b	85.354	738	Q80TI0	274	GRM1B_MOUSE GRAM domain-containing protein 1B OS=Mus musculus OX=10090 GN=Gramd1b PE=1 SV=2	Q80TI0	274	274	S	NDSSSKSSIETKPDASPQLPKKSITNSTLTS	79.97	79.97	SSIETKPDAS(1)PQLPK	S(-47.04)S(-47.04)IET(-38.11)KPDAS(38.11)PQLPK	10	3	0.098773	42655.3	40691.2	40247.9	41198.1	43494.1	44366.3	44110	43990.2	0.936531	0.023531
Q80TJ7	Histone lysine demethylase PHF8	Phf8	113.55	1023	Q80TJ7	984	PHF8_MOUSE Histone lysine demethylase PHF8 OS=Mus musculus OX=10090 GN=Phf8 PE=1 SV=2	Q80TJ7	984	984	S	TTPMAPGVFLTQRRPSVGSQSSQAGQGKRPK	97.081	97.081	RPS(0.978)VGS(0.022)QSSQAGQGK	RPS(16.54)VGS(-16.54)QS(-50.96)S(-54.17)QAGQGK	3	4	-0.44478	123187	104290	117947	115141	137485	130554	131667	133235	0.864196	0.0398897
Q80TM6	R3H domain-containing protein 2	R3hdm2	114.58	1044	Q80TM6;Q9DCB4	283;278	R3HD2_MOUSE R3H domain-containing protein 2 OS=Mus musculus OX=10090 GN=R3hdm2 PE=1 SV=2;ARP21_MOUSE cAMP-regulated phosphoprotein 21 OS=Mus musculus OX=10090 GN=Arpp21 PE=1 SV=2	Q80TM6	283	283	S	DNQMRVPLQDGRRSKSIEEREEEYQRVRERI	66.19	59.067	S(0.037)KS(0.963)IEER	S(-14.2)KS(14.2)IEER	3	2	0.85518	23585.9	24009.8	25724.1	24440	26381.1	27948.6	29151.4	27827	0.878281	0.0306826
Q80TY5	Vacuolar protein sorting-associated protein 13B	Vps13b	444.01	3993	Q80TY5	3025	VP13B_MOUSE Vacuolar protein sorting-associated protein 13B OS=Mus musculus OX=10090 GN=Vps13b PE=1 SV=3	Q80TY5	3025	3025	S	TVHKTLAIKLVHNLTSPKWKDGGNGEVVTLD	62.823	62.823	LVHNLT(0.211)S(0.789)PK	LVHNLT(-5.72)S(5.72)PK	7	2	1.0238	21871.9	22371.7	22580.1	22274.6	23877	23281.4	25508.8	24222.4	0.919586	0.0493208
Q80U28	MAP kinase-activating death domain protein	Madd	175.18	1577	Q80U28	1266	MADD_MOUSE MAP kinase-activating death domain protein OS=Mus musculus OX=10090 GN=Madd PE=1 SV=2	Q80U28	1266	1266	S	FGKAHSLKPKEKPAGSPIRSSEDVSQRVYLY	86.911	86.911	EKPAGS(1)PIR	EKPAGS(86.91)PIR	6	2	0.46268	65407.9	61283.2	68050.3	64913.8	71834.7	75000.7	69758.8	72198.1	0.899107	0.043009
Q80U35	Rho guanine nucleotide exchange factor 17	Arhgef17	221.67	2057	Q80U35	538	ARHGH_MOUSE Rho guanine nucleotide exchange factor 17 OS=Mus musculus OX=10090 GN=Arhgef17 PE=1 SV=2	Q80U35	538	538	S	RPTLKDLTATLRRAKSFSCSEKPMARRLLRT	42.317	42.317	S(0.965)FS(0.026)CS(0.009)EKPMAR	S(15.67)FS(-15.67)CS(-20.37)EKPMAR	1	3	-2.2755	27473.9	27720.1	30451.3	28548.4	35012.9	32858.5	33432	33767.8	0.845434	0.0105468
Q80U35	Rho guanine nucleotide exchange factor 17	Arhgef17	221.67	2057	Q80U35	414	ARHGH_MOUSE Rho guanine nucleotide exchange factor 17 OS=Mus musculus OX=10090 GN=Arhgef17 PE=1 SV=2	Q80U35	414	414	S	WSSRSSVGWGVYRSPSFGTGDGLLLRPQTRS	54.117	54.117	S(0.209)PS(0.735)FGT(0.042)GDGLLLRPQT(0.013)R	S(-5.46)PS(5.46)FGT(-12.41)GDGLLLRPQT(-17.44)R	3	3	0.23637	3553.54	3769.32	3674.11	3665.66	3961.01	4220.31	4485.27	4222.19	0.868188	0.0272919
Q80U49	Centrosomal protein of 170 kDa protein B	Cep170b	170.82	1574	Q80U49	709	C170B_MOUSE Centrosomal protein of 170 kDa protein B OS=Mus musculus OX=10090 GN=Cep170b PE=1 SV=2	Q80U49	709	709	S	RTRRLLPQLPSGRADSPAGLEAARRNGPGPP	89.189	82.705	ADS(1)PAGLEAAR	ADS(82.7)PAGLEAAR	3	2	-0.47837	11348	11482	11128.9	11319.6	13556.2	12192	12923.6	12890.6	0.878132	0.0182037
Q80U49	Centrosomal protein of 170 kDa protein B	Cep170b	170.82	1574	Q80U49	1166	C170B_MOUSE Centrosomal protein of 170 kDa protein B OS=Mus musculus OX=10090 GN=Cep170b PE=1 SV=2	Q80U49	1166	1166	S	LTRLDILAMPRKRAGSFTGPSDSETAPARTG	107.57	107.57	AGS(0.976)FT(0.024)GPSDSETAPAR	AGS(16.1)FT(-16.1)GPS(-63.1)DS(-74.2)ET(-83.93)APAR	3	3	-0.17422	19747.5	20949.8	20155.1	20284.1	17878.3	18384.7	18607.8	18290.3	1.10901	0.0085293
Q80U58	Pumilio homolog 2	Pum2	114.31	1066	Q80U58	136	PUM2_MOUSE Pumilio homolog 2 OS=Mus musculus OX=10090 GN=Pum2 PE=1 SV=2	Q80U58	136	136	S	AETDGPEKGDQKGKASPFEEDQNRDLKQDDE	144.73	137.61	GKAS(1)PFEEDQNR	GKAS(137.61)PFEEDQNR	4	3	-0.41189	108810	116346	113691	112949	118340	125691	122962	122331	0.923306	0.0380917
Q80U58	Pumilio homolog 2	Pum2	114.31	1066	Q80U58	587	PUM2_MOUSE Pumilio homolog 2 OS=Mus musculus OX=10090 GN=Pum2 PE=1 SV=2	Q80U58	587	587	S	SSVGSSASSSATRRESLSTSSDLYKRSSSSL	164.93	83.751	RES(0.993)LS(0.007)TSSDLYK	RES(21.65)LS(-21.65)T(-36.86)S(-45.98)S(-54.02)DLY(-61.99)K	3	3	0.47704	68594	62798.4	69180.6	66857.7	76315.1	72851.5	76708.3	75291.7	0.887983	0.0238342
Q80U72	Protein scribble homolog	Scrib	174.06	1612	Q80U72	1218	SCRIB_MOUSE Protein scribble homolog OS=Mus musculus OX=10090 GN=Scrib PE=1 SV=2	Q80U72	1218	1218	S	HRNSLESISSIDRELSPEGPGKEKELASQAL	72.434	56.548	ELS(1)PEGPGK	ELS(56.55)PEGPGK	3	3	0.69928	50024.1	48611.6	48739.7	49125.1	46656.2	47268.1	46823.6	46915.9	1.04709	0.0104933
Q80UG5	Septin-9	Sept9	65.574	583	Q80UG5	82	SEPT9_MOUSE Septin-9 OS=Mus musculus OX=10090 GN=Sept9 PE=1 SV=1	Q80UG5	82	82	S	GVKNSEPAARLVDSLSQRSPKPSLRRVELAG	61.161	61.161	LVDS(0.02)LS(0.98)QR	LVDS(-16.84)LS(16.84)QR	6	2	0.25818	7811.34	7906.86	8182.92	7967.04	8835.81	8708.63	9367.15	8970.53	0.888135	0.0121065
Q80WQ6	Inactive rhomboid protein 2	Rhbdf2	93.433	827	Q80WQ6	60	RHDF2_MOUSE Inactive rhomboid protein 2 OS=Mus musculus OX=10090 GN=Rhbdf2 PE=1 SV=1	Q80WQ6	60	60	S	MLPERRKNPAYLKSVSLQEPRGRWQEGAEKR	79.311	58.63	S(0.011)VS(0.989)LQEPR	S(-19.48)VS(19.48)LQEPR	3	2	0.084785	20568.4	18777.3	17830.7	19058.8	21655.2	22264.3	21547.8	21822.4	0.873357	0.0294577
Q80X50	Ubiquitin-associated protein 2-like	Ubap2l	116.8	1107	Q80X50	625	UBP2L_MOUSE Ubiquitin-associated protein 2-like OS=Mus musculus OX=10090 GN=Ubap2l PE=1 SV=1	Q80X50	625	625	S	PLYEQRSTQTRRYPSSISSSPQKDLTQAKNG	101.71	101.71	RYPS(0.096)S(0.904)ISSSPQK	RY(-72.38)PS(-9.74)S(9.74)IS(-32.76)S(-47.21)S(-69.37)PQK	5	3	0.027742	14021.4	13898.1	15273.6	14397.7	15993.6	16610.2	16123.8	16242.5	0.886417	0.0181265
Q80XQ2	TBC1 domain family member 5	Tbc1d5	91.836	815	Q80XQ2	578	TBCD5_MOUSE TBC1 domain family member 5 OS=Mus musculus OX=10090 GN=Tbc1d5 PE=1 SV=2	Q80XQ2	578	578	S	SPSIESLPGGREFTGSPPPSATKKDSFFSNI	119.25	119.25	EFT(0.001)GS(0.987)PPPS(0.012)ATK	EFT(-29.82)GS(19.31)PPPS(-19.31)AT(-47.7)K	5	2	-0.7346	104312	114305	104723	107780	98300.7	96542.7	90493.3	95112.2	1.13319	0.03476
Q80YV2	Nuclear-interacting partner of ALK	Zc3hc1	55.196	501	Q80YV2	353	NIPA_MOUSE Nuclear-interacting partner of ALK OS=Mus musculus OX=10090 GN=Zc3hc1 PE=1 SV=1	Q80YV2	353	353	S	EQSEKSPGPIVSRTRSWESSSPVDRPELEAA	209.72	49.089	S(0.994)WES(0.002)S(0.002)S(0.002)PVDRPELEAASPTTR	S(26.78)WES(-26.78)S(-26.78)S(-27.21)PVDRPELEAAS(-38.09)PT(-43.19)T(-43.19)R	1	3	-0.40831	32388.6	35451.8	30816	32885.5	27793.2	28568	28108.5	28156.5	1.16795	0.0265897
Q80YV2	Nuclear-interacting partner of ALK	Zc3hc1	55.196	501	Q80YV2	351	NIPA_MOUSE Nuclear-interacting partner of ALK OS=Mus musculus OX=10090 GN=Zc3hc1 PE=1 SV=1	Q80YV2	351	351	T	GSEQSEKSPGPIVSRTRSWESSSPVDRPELE	225.44	225.44	T(0.644)RS(0.356)WESSSPVDRPELEAASPTTR	T(2.58)RS(-2.58)WES(-62.28)S(-87.62)S(-96.09)PVDRPELEAAS(-162.14)PT(-182.7)T(-186.95)R	1	4	0.51723	21242.2	24134.5	23316	22897.5	19674.5	18868.9	19038.8	19194.1	1.19295	0.0143997
Q80Z10	Astrotactin-2	Astn2	149.39	1352	Q80Z10	1346	ASTN2_MOUSE Astrotactin-2 OS=Mus musculus OX=10090 GN=Astn2 PE=1 SV=2	Q80Z10	1346	1346	Y	KITCEEKMVSMARNTYGETKGR_________	20.106	20.106	MVS(0.433)MARNT(0.679)Y(0.711)GET(0.177)K	MVS(-2.82)MARNT(2.82)Y(3.61)GET(-7.48)K	9	4	2.566	21352	21096.1	21091.2	21179.8	18385.9	20244.2	19938.7	19522.9	1.08486	0.0464885
Q811Q9	Choline-phosphate cytidylyltransferase B	Pcyt1b	41.9	369	Q811Q9	345	PCY1B_MOUSE Choline-phosphate cytidylyltransferase B OS=Mus musculus OX=10090 GN=Pcyt1b PE=1 SV=2	Q811Q9	345	345	T	PSRSPSPTFSWLPNKTSPPSSPKAASASISS	81.972	81.972	T(0.916)S(0.084)PPSSPK	T(10.36)S(-10.36)PPS(-45.39)S(-51.36)PK	1	2	1.0106	22164.2	22909.7	22223.1	22432.3	21788.6	21362.6	20955.1	21368.8	1.04977	0.0350471
Q8BG09	Transmembrane protein 184B	Tmem184b	45.588	407	Q8BG09	382	T184B_MOUSE Transmembrane protein 184B OS=Mus musculus OX=10090 GN=Tmem184b PE=2 SV=1	Q8BG09	382	382	S	QSTLEPGPTWRGGTHSLSRSHSLSGARDNEK	68.626	68.626	GGT(0.004)HS(0.954)LS(0.042)R	GGT(-23.6)HS(13.54)LS(-13.54)R	5	2	-0.79228	38708.5	32842	40902.6	37484.4	45956.8	45080	43418.3	44818.4	0.836362	0.0435921
Q8BGT6	MICAL-like protein 1	Micall1	94.078	870	Q8BGT6	626	MILK1_MOUSE MICAL-like protein 1 OS=Mus musculus OX=10090 GN=Micall1 PE=1 SV=3	Q8BGT6	626	626	S	PFLLAGDRNPAPPVGSASPQLQIKSSCKENP	49.482	49.482	NPAPPVGS(0.575)AS(0.425)PQLQIK	NPAPPVGS(1.3)AS(-1.3)PQLQIK	8	4	0.19625	11070.1	10933.2	11101.4	11034.9	10255.4	10205.3	9916.47	10125.7	1.08979	0.00150586
Q8BGT8	Phytanoyl-CoA hydroxylase-interacting protein-like	Phyhipl	42.34	375	Q8BGT8	15	PHIPL_MOUSE Phytanoyl-CoA hydroxylase-interacting protein-like OS=Mus musculus OX=10090 GN=Phyhipl PE=1 SV=1	Q8BGT8	15	15	S	_MEVPRLDHALSSPSSPCEEIKNLSLEAIQL	105.89	105.89	LDHALS(0.001)S(0.022)PS(0.179)S(0.797)PCEEIK	LDHALS(-27.86)S(-15.51)PS(-6.49)S(6.49)PCEEIK	10	3	-0.12694	21705.9	23671.5	21883.1	22420.2	18540	18920	19106.3	18855.4	1.18906	0.00536865
Q8BH07	ADP-ribosylation factor-like protein 6-interacting protein 6	Arl6ip6	24.908	226	Q8BH07	19	AR6P6_MOUSE ADP-ribosylation factor-like protein 6-interacting protein 6 OS=Mus musculus OX=10090 GN=Arl6ip6 PE=1 SV=1	Q8BH07	19	19	T	VESWRFAGARRRRQVTPGPATRPGYSDYTQG	115.35	115.35	RQVT(1)PGPATR	RQVT(50.05)PGPAT(-50.05)R	4	3	-0.41471	24664.7	21738.4	24329.1	23577.4	26425.3	28811.5	26700.7	27312.5	0.863245	0.0351429
Q8BH50	Uncharacterized protein C18orf25 homolog		26.445	245	Q8BH50	143	CR025_MOUSE Uncharacterized protein C18orf25 homolog OS=Mus musculus OX=10090 PE=1 SV=1	Q8BH50	143	143	S	TSGVSGATVGRKSRRSRSESETSTMAAKKNR	142.3	142.3	S(0.62)RS(0.379)ES(0.001)ETSTMAAK	S(2.14)RS(-2.14)ES(-30)ET(-53.31)S(-68.31)T(-77.07)MAAK	1	3	0.41126	32027.6	32354.5	34925.3	33102.5	39276.4	36422.7	38112.2	37937.1	0.872562	0.0173376
Q8BH50	Uncharacterized protein C18orf25 homolog		26.445	245	Q8BH50	145	CR025_MOUSE Uncharacterized protein C18orf25 homolog OS=Mus musculus OX=10090 PE=1 SV=1	Q8BH50	145	145	S	GVSGATVGRKSRRSRSESETSTMAAKKNRQS	142.39	142.39	S(0.487)RS(0.508)ES(0.005)ETSTMAAK	S(-0.18)RS(0.18)ES(-19.71)ET(-69.57)S(-94.23)T(-103.16)MAAK	3	3	0.26025	17298.1	15912.4	18591.2	17267.2	20272.8	21009.2	20335.4	20539.2	0.840698	0.0155201
Q8BI22	Centrosomal protein of 128 kDa	Cep128	128.5	1102	Q8BI22	989	CE128_MOUSE Centrosomal protein of 128 kDa OS=Mus musculus OX=10090 GN=Cep128 PE=1 SV=2	Q8BI22	989	989	S	KLSLLEDFKDFRGASSLSEKTDGRYSKYSLH	105.4	105.4	GAS(0.088)S(0.713)LS(0.199)EK	GAS(-9.07)S(5.54)LS(-5.54)EK	4	2	-0.81533	81317.4	69789.1	83099	78068.5	94397.5	90322.9	88623.1	91114.5	0.856817	0.0444332
Q8BI84	Transport and Golgi organization protein 1 homolog	Mia3	213.67	1930	Q8BI84	1917	TGO1_MOUSE Transport and Golgi organization protein 1 homolog OS=Mus musculus OX=10090 GN=Mia3 PE=1 SV=2	Q8BI84	1917	1917	S	SLPSGPREEAKPASPSSVQDRSQASKPTP__	161.95	161.95	EEAKPAS(0.335)PS(0.659)S(0.006)VQDR	EEAKPAS(-2.94)PS(2.94)S(-20.76)VQDR	9	3	-0.17503	96127.9	94133.4	90975.4	93745.6	104899	100738	98153.3	101264	0.925759	0.0383547
Q8BIF9	Zinc finger protein 787	Znf787	40.477	381	Q8BIF9	46	ZN787_MOUSE Zinc finger protein 787 OS=Mus musculus OX=10090 GN=Znf787 PE=2 SV=3	Q8BIF9	46	46	S	IMDDDDVPSWPPTKLSPPQSAPPPGPPPRPR	58.427	56.799	LS(0.996)PPQS(0.004)APPPGPPPR	LS(23.72)PPQS(-23.72)APPPGPPPR	2	3	0.50406	23955.2	24929.3	23043.2	23975.9	20774.3	22422.4	21018.4	21405.1	1.12011	0.0264216
Q8BKK4	Protein phosphatase 1 regulatory subunit 1C	Ppp1r1c	12.303	108	Q8BKK4	74	PPR1C_MOUSE Protein phosphatase 1 regulatory subunit 1C OS=Mus musculus OX=10090 GN=Ppp1r1c PE=3 SV=1	Q8BKK4	74	74	T	ESQNASPKQRKQSVYTPPAMKGVKHLKDQNG	35.303	35.303	QS(0.017)VY(0.031)T(0.953)PPAMKGVK	QS(-17.6)VY(-14.92)T(14.92)PPAMKGVK	5	4	2.793	11585.1	11823.4	11597.6	11668.7	12585.8	12960.6	12506.2	12684.2	0.919944	0.00316406
Q8BR07	Protein bicaudal D homolog 1	Bicd1	95.895	835	Q8BR07	548	BICD1_MOUSE Protein bicaudal D homolog 1 OS=Mus musculus OX=10090 GN=Bicd1 PE=1 SV=2	Q8BR07	548	548	S	VMLDYYRQSRVTRSGSLKGPDDPRGLLSPRL	67.964	67.964	S(0.093)GS(0.907)LKGPDDPR	S(-9.89)GS(9.89)LKGPDDPR	3	3	-1.5419	83425.7	80640.4	92815.1	85627.1	94542.8	99953	101551	98682.3	0.867704	0.0372197
Q8BSD5	SH2 domain-containing adapter protein E	She	53.352	492	Q8BSD5	87	SHE_MOUSE SH2 domain-containing adapter protein E OS=Mus musculus OX=10090 GN=She PE=1 SV=1	Q8BSD5	87	87	S	TPGKGRKNSAAELGASKASSGPPKDSRLSRD	97.734	97.734	KNS(0.131)AAELGAS(0.869)K	KNS(-8.23)AAELGAS(8.23)K	10	3	-0.0077536	24897.9	23293.9	25768.3	24653.3	31066	27355.3	27886.7	28769.3	0.856931	0.0394712
Q8BTY2	Sodium-driven chloride bicarbonate exchanger	Slc4a10	116.51	1034	Q5DTL9;Q8BTY2	285;280	S4A10_MOUSE Sodium-driven chloride bicarbonate exchanger OS=Mus musculus OX=10090 GN=Slc4a10 PE=1 SV=2;S4A7_MOUSE Sodium bicarbonate cotransporter 3 OS=Mus musculus OX=10090 GN=Slc4a7 PE=1 SV=2	Q5DTL9;Q8BTY2	285;280	280	S	ENKNDVSRENSTVDFSKGLGGQQKGHTSPCG;GNGSGGSRENSTVDFSKVDMNFMRKIPTGAE	128.81	128.81	ENS(0.028)T(0.061)VDFS(0.911)K	ENS(-15.2)T(-11.72)VDFS(11.72)K	8	2	0.38978	38372.7	39119.4	40258.9	39250.3	34129.3	36850.7	35687.9	35556	1.1039	0.0183498
Q8BUL6	Pleckstrin homology domain-containing family A member 1	Plekha1	43.371	383	Q8BUL6	372	PKHA1_MOUSE Pleckstrin homology domain-containing family A member 1 OS=Mus musculus OX=10090 GN=Plekha1 PE=1 SV=1	Q8BUL6	372	372	S	EFTNLLPRSSQGTSRSRLSLQESQLPK____	130.66	130.66	S(0.972)RLS(0.028)LQESQLPK	S(15.4)RLS(-15.4)LQES(-86.06)QLPK	1	3	0.15441	21184.2	19139.2	20459.9	20261.1	23285.5	23199.7	23207.4	23230.9	0.872163	0.00773037
Q8BWR8	Rhophilin-2	Rhpn2	76.956	686	Q8BWR8	642	RHPN2_MOUSE Rhophilin-2 OS=Mus musculus OX=10090 GN=Rhpn2 PE=1 SV=2	Q8BWR8	642	642	S	KADKTKKISKKLSFLSWGTSKNRQKSASTLC	83.182	81.92	LSFLS(1)WGTSK	LS(-43.92)FLS(36.84)WGT(-36.84)S(-43.05)K	5	2	1.0505	18183.6	15711.8	17685.7	17193.7	15303.1	14196	14613.2	14704.1	1.16932	0.0386745
Q8BYJ6	TBC1 domain family member 4	Tbc1d4	147.45	1307	Q8BYJ6	324	TBCD4_MOUSE TBC1 domain family member 4 OS=Mus musculus OX=10090 GN=Tbc1d4 PE=1 SV=2	Q8BYJ6	324	324	S	DCGFDEQQEFRSRCSSVTGVMQKKVHENNQK	161.67	141.88	CS(0.014)S(0.92)VT(0.066)GVMQK	CS(-18.09)S(11.47)VT(-11.47)GVMQK	3	2	-0.34749	32797.6	35302.5	33478.3	33859.5	39763.1	38095	37328.8	38395.6	0.881858	0.0119325
Q8BYR2	Serine/threonine-protein kinase LATS1	Lats1	126.26	1129	Q8BYR2	278	LATS1_MOUSE Serine/threonine-protein kinase LATS1 OS=Mus musculus OX=10090 GN=Lats1 PE=1 SV=3	Q8BYR2	278	278	S	PPPPSWEPSSQTKRYSGNMEYVISRISPVPP	83.106	83.106	RY(0.001)S(0.999)GNMEYVISR	RY(-29.35)S(29.35)GNMEY(-68.12)VIS(-77.83)R	3	3	-3.7767	9001.69	9761.52	9119.84	9294.35	7243.88	8574.22	8148.46	7988.85	1.16342	0.0463154
Q8BZ32	Putative Polycomb group protein ASXL2	Asxl2	147.11	1370	Q8BZ32	395	ASXL2_MOUSE Putative Polycomb group protein ASXL2 OS=Mus musculus OX=10090 GN=Asxl2 PE=1 SV=1	Q8BZ32	395	395	S	VVPQSECKEEAVQIPSPSQKEENQDEARPDS	48.568	48.568	EEAVQIPS(0.951)PS(0.049)QK	EEAVQIPS(12.89)PS(-12.89)QK	8	3	0.92138	9160.51	10130.1	10425.2	9905.25	8432.46	8459.86	8629.36	8507.22	1.16433	0.0224926
Q8C0D4	Rho GTPase-activating protein 12	Arhgap12	95.351	838	Q8C0D4	101	RHG12_MOUSE Rho GTPase-activating protein 12 OS=Mus musculus OX=10090 GN=Arhgap12 PE=1 SV=2	Q8C0D4	101	101	S	PNNSMKTIQSMHLQRSTENVNKMPELSSFGK	100.02	93.325	S(0.989)T(0.011)ENVNK	S(19.44)T(-19.44)ENVNK	1	2	0.20603	87287	89840	99777.9	92301.6	106064	110098	111375	109179	0.845416	0.0150495
Q8C0D4	Rho GTPase-activating protein 12	Arhgap12	95.351	838	Q8C0D4	444	RHG12_MOUSE Rho GTPase-activating protein 12 OS=Mus musculus OX=10090 GN=Arhgap12 PE=1 SV=2	Q8C0D4	444	444	S	KDSPTTTKLCLPENESPPTSSKHQDPGQEKY	68.034	68.034	LCLPENES(0.997)PPT(0.003)SSK	LCLPENES(25.82)PPT(-25.82)S(-33.86)S(-38.71)K	8	3	0.033645	19915.4	21721.3	20531.3	20722.7	18911.1	17917.1	18965.6	18597.9	1.11425	0.0279972
Q8C0T5	Signal-induced proliferation-associated 1-like protein 1	Sipa1l1	197.03	1782	Q8C0T5	1562	SI1L1_MOUSE Signal-induced proliferation-associated 1-like protein 1 OS=Mus musculus OX=10090 GN=Sipa1l1 PE=1 SV=2	Q8C0T5	1562	1562	T	SPFPTTPTSRRALHRTLSDESIYSSQREHFF	58.079	45.614	T(0.535)LS(0.457)DES(0.008)IYSSQR	T(0.69)LS(-0.69)DES(-18.35)IY(-39.14)S(-41.64)S(-43.71)QR	1	3	0.067387	7305.04	7634.84	7885.03	7608.31	8487.79	8439.51	7947.73	8291.67	0.917584	0.0469594
Q8C0T5	Signal-induced proliferation-associated 1-like protein 1	Sipa1l1	197.03	1782	Q8C0T5	1507	SI1L1_MOUSE Signal-induced proliferation-associated 1-like protein 1 OS=Mus musculus OX=10090 GN=Sipa1l1 PE=1 SV=2	Q8C0T5	1507	1507	S	IAHTRLRASTRDLQASPKPTSKSTIEEDLKK	58.071	58.071	DLQAS(0.999)PKPT(0.001)SK	DLQAS(32.35)PKPT(-32.35)S(-39.34)K	5	4	1.0692	25241.5	26843.6	26467.1	26184.1	22262.8	24460.3	23783.8	23502.3	1.11411	0.0296326
Q8C0V0	Serine/threonine-protein kinase tousled-like 1	Tlk1	86.622	766	Q8C0V0	134	TLK1_MOUSE Serine/threonine-protein kinase tousled-like 1 OS=Mus musculus OX=10090 GN=Tlk1 PE=1 SV=2	Q8C0V0	134	134	S	SSRGRKRKAESQNESSQGKSIGGRGHKISDY	119.45	119.45	KAESQNES(0.02)S(0.98)QGK	KAES(-66.48)QNES(-16.8)S(16.8)QGK	9	3	0.26535	27515.9	32042.2	33665.1	31074.4	36121.6	36583.4	37418.4	36707.8	0.846534	0.0399922
Q8C131	Hydroxycarboxylic acid receptor 1	Hcar1	38.927	343	Q8C131	323	HCAR1_MOUSE Hydroxycarboxylic acid receptor 1 OS=Mus musculus OX=10090 GN=Hcar1 PE=1 SV=1	Q8C131	323	323	S	RRSEEMPISNLCSKSSIDGANRSQRPSDGQW	93.667	93.667	S(0.141)S(0.859)IDGANR	S(-7.86)S(7.86)IDGANR	2	2	-0.16869	16063.1	16889.6	17619.2	16857.3	19808.9	20245.1	19143.3	19732.4	0.854294	0.00647654
Q8C1B1	Calmodulin-regulated spectrin-associated protein 2	Camsap2	164.33	1461	Q8C1B1	816	CAMP2_MOUSE Calmodulin-regulated spectrin-associated protein 2 OS=Mus musculus OX=10090 GN=Camsap2 PE=1 SV=3	Q8C1B1	816	816	S	DRAKERESQKMDGQRSKSLADIKESMETPPG	63.408	63.408	S(0.708)KS(0.292)LADIK	S(3.84)KS(-3.84)LADIK	1	3	0.078322	12960.8	11968.7	13988	12972.5	15516.4	14924.5	14923.4	15121.4	0.857888	0.0250883
Q8C2Q3	RNA-binding protein 14	Rbm14	69.448	669	Q8C2Q3	620	RBM14_MOUSE RNA-binding protein 14 OS=Mus musculus OX=10090 GN=Rbm14 PE=1 SV=1	Q8C2Q3	620	620	S	DRRLAELSDYRRLSESQLSFRRSPTKSSLDY	174.89	84.507	LS(0.005)ES(0.994)QLSFR	LS(-22.69)ES(22.69)QLS(-34.4)FR	4	2	0.041196	53446.9	46634.6	53603.9	51228.5	57663.8	56816.3	59421.7	57967.3	0.883748	0.049706
Q8C3F2	Constitutive coactivator of PPAR-gamma-like protein 2	Fam120c	119.72	1091	Q8C3F2	974	F120C_MOUSE Constitutive coactivator of PPAR-gamma-like protein 2 OS=Mus musculus OX=10090 GN=Fam120c PE=1 SV=3	Q8C3F2	974	974	S	VVGQWAGSRSSRSRGSFGMQVVSVGGPGKGH	86.8	86.8	GS(1)FGMQVVSVGGPGK	GS(51.62)FGMQVVS(-51.62)VGGPGK	2	3	-0.62177	27762	27432.7	31408.9	28867.9	34391.7	33068.4	33377.1	33612.4	0.858845	0.0237319
Q8C419	Probable G-protein coupled receptor 158	Gpr158	134.42	1200	Q8C419	766	GP158_MOUSE Probable G-protein coupled receptor 158 OS=Mus musculus OX=10090 GN=Gpr158 PE=1 SV=2	Q8C419	766	766	S	GRSIMRRITEIPETVSRQCSKEDKEGTDHSA	69.721	69.721	ITEIPET(0.088)VS(0.912)R	IT(-66.4)EIPET(-10.18)VS(10.18)R	9	2	-0.1001	20759	18877.8	19016.4	19551.1	17741.8	16982.2	16410.1	17044.7	1.14705	0.0250765
Q8C4V1	Rho GTPase-activating protein 24	Arhgap24	84.099	747	Q8C4V1	414	RHG24_MOUSE Rho GTPase-activating protein 24 OS=Mus musculus OX=10090 GN=Arhgap24 PE=1 SV=2	Q8C4V1	414	414	S	TNSPRNSIHKLDISRSPPLMVKKNPAFNKGS	70.889	37.021	S(1)PPLMVK	S(37.02)PPLMVK	1	3	-0.51226	7861.64	8008.43	8391.06	8087.04	9935.24	9308.45	9450.33	9564.67	0.845512	0.003913
Q8C5N3	Pre-mRNA-splicing factor CWC22 homolog	Cwc22	104.77	908	Q8C5N3	106	CWC22_MOUSE Pre-mRNA-splicing factor CWC22 homolog OS=Mus musculus OX=10090 GN=Cwc22 PE=1 SV=1	Q8C5N3	106	106	S	SPSPDRSPARGGGQSSPQEEPTWKKKKDELD	108.18	108.18	GGGQS(0.123)S(0.877)PQEEPTWK	GGGQS(-8.52)S(8.52)PQEEPT(-64.23)WK	6	3	-0.25565	91994	91305.8	90042.8	91114.2	87323.5	86758.1	88872.5	87651.4	1.03951	0.0152934
Q8C8R3	Ankyrin-2	Ank2	426.26	3898	Q8C8R3	31	ANK2_MOUSE Ankyrin-2 OS=Mus musculus OX=10090 GN=Ank2 PE=1 SV=2	Q8C8R3	31	31	S	FNGSSQRRKRPKKSDSNASFLRAARAGNLDK	110.08	110.08	S(0.167)DS(0.833)NASFLR	S(-6.99)DS(6.99)NAS(-35.54)FLR	3	2	0.72569	45655.2	46207.6	46352.4	46071.7	42760.8	43194.9	42875.8	42943.8	1.07284	0.000230964
Q8C8U0	Liprin-beta-1	Ppfibp1	108.54	969	Q8C8U0	538	LIPB1_MOUSE Liprin-beta-1 OS=Mus musculus OX=10090 GN=Ppfibp1 PE=1 SV=3	Q8C8U0	538	538	S	SKGSQGTSPFPMSPPSPDSRKKSRGIMRLFG	59.539	59.539	GSQGTSPFPMS(0.002)PPS(0.924)PDS(0.074)R	GS(-49)QGT(-44.59)S(-39.34)PFPMS(-26.99)PPS(10.94)PDS(-10.94)R	14	3	0.63578	24748.9	26685	23879.9	25104.6	22067.6	22300.3	22493.7	22287.2	1.12641	0.0282692
Q8CCP0	Nuclear export mediator factor Nemf	Nemf	121.19	1064	Q8CCP0	7	NEMF_MOUSE Nuclear export mediator factor Nemf OS=Mus musculus OX=10090 GN=Nemf PE=1 SV=2	Q8CCP0	7	7	T	_________MKSRFSTVDLRAVLAELNASLL	32.734	32.734	MKS(0.436)RFS(0.586)T(0.977)VDLR	MKS(-1.34)RFS(1.34)T(13.9)VDLR	7	3	-0.9627	6128.08	5770.31	5540.84	5813.08	5401.25	4806.94	4815.76	5007.99	1.16076	0.0365591
Q8CCP0	Nuclear export mediator factor Nemf	Nemf	121.19	1064	Q8CCP0	6	NEMF_MOUSE Nuclear export mediator factor Nemf OS=Mus musculus OX=10090 GN=Nemf PE=1 SV=2	Q8CCP0	6	6	S	__________MKSRFSTVDLRAVLAELNASL	32.734	32.734	MKS(0.436)RFS(0.586)T(0.977)VDLR	MKS(-1.34)RFS(1.34)T(13.9)VDLR	6	3	-0.9627	6128.08	5770.31	5540.84	5813.08	5401.25	4806.94	4815.76	5007.99	1.16076	0.0365591
Q8CDA1	Phosphatidylinositide phosphatase SAC2	Inpp5f	127.61	1132	Q8CDA1	936	SAC2_MOUSE Phosphatidylinositide phosphatase SAC2 OS=Mus musculus OX=10090 GN=Inpp5f PE=1 SV=1	Q8CDA1	936	936	S	EAAAGPGSELGKGLESPLKKSPSADSIHTRT	64.42	42.336	GLES(1)PLKK	GLES(42.34)PLKK	4	3	-0.076704	59942	61228.1	64907.8	62026	50936.8	54141	52480.8	52519.5	1.18101	0.00559624
Q8CFI0	E3 ubiquitin-protein ligase NEDD4-like	Nedd4l	115.42	1004	Q8CFI0	478	NED4L_MOUSE E3 ubiquitin-protein ligase NEDD4-like OS=Mus musculus OX=10090 GN=Nedd4l PE=1 SV=2	Q8CFI0	478	478	S	NHLVEPQIRRPRSLSSPTVTLSAPLEGAKDS	191.61	148.19	S(0.042)LS(0.086)S(0.846)PT(0.025)VTLSAPLEGAK	S(-13.01)LS(-9.91)S(9.91)PT(-15.29)VT(-62.22)LS(-98.33)APLEGAK	4	3	0.1125	56112.5	56453.4	55369.8	55978.6	68017.4	60131.1	65035.2	64394.6	0.869306	0.022243
Q8CFK2	Transcription factor IIIB 90 kDa subunit	Brf1	73.798	676	Q8CFK2	552	TF3B_MOUSE Transcription factor IIIB 90 kDa subunit OS=Mus musculus OX=10090 GN=Brf1 PE=1 SV=1	Q8CFK2	552	552	S	INYSVLRDLNSKGGGSPPRDDSQPPERASTK	61.87	55.361	GGGS(0.999)PPRDDS(0.001)QPPER	GGGS(28.82)PPRDDS(-28.82)QPPER	4	3	0.29917	17062.1	17203.3	17289.9	17185.1	16291.6	16301.6	16811.6	16468.3	1.04353	0.0176212
Q8CG73	Protein fantom	Rpgrip1l	145	1264	Q8CG73	167	FTM_MOUSE Protein fantom OS=Mus musculus OX=10090 GN=Rpgrip1l PE=1 SV=2	Q8CG73	167	167	S	RVQARVNTGRRRASASAGSQECPGKGLRFQN	76.051	76.051	RAS(0.345)AS(0.56)AGS(0.095)QECPGK	RAS(-2.1)AS(2.1)AGS(-7.72)QECPGK	5	3	0.14214	6881.75	6401.31	6747.29	6676.78	7224.33	7811.93	7289.34	7441.87	0.897192	0.03107
Q8CGA3	Large neutral amino acids transporter small subunit 4	Slc43a2	62.43	568	Q8CGA3	552	LAT4_MOUSE Large neutral amino acids transporter small subunit 4 OS=Mus musculus OX=10090 GN=Slc43a2 PE=1 SV=1	Q8CGA3	552	552	S	YRRQLERQLQQKREDSKLFLKINGSSNREAF	68.536	30.828	REDS(1)KLFLK	REDS(30.83)KLFLK	4	3	-0.26243	65383.6	53756.6	60563.8	59901.3	51026.8	50549.7	49860.4	50479	1.18666	0.049833
Q8CGF1	Rho GTPase-activating protein 29	Arhgap29	142.34	1266	Q8CGF1	1148	RHG29_MOUSE Rho GTPase-activating protein 29 OS=Mus musculus OX=10090 GN=Arhgap29 PE=1 SV=1	Q8CGF1	1148	1148	S	HAEPARAAGDVSERRSSDSCPATAVRAPRTL	97.579	97.579	RS(0.584)S(0.415)DS(0.002)CPATAVR	RS(1.48)S(-1.48)DS(-25.88)CPAT(-60.99)AVR	2	3	0.79259	10878	10263.2	11140.9	10760.7	12829.4	11775.2	13577.1	12727.2	0.845488	0.0280828
Q8CHG7	Rap guanine nucleotide exchange factor 2	Rapgef2	166.41	1496	Q8CHG7	959	RPGF2_MOUSE Rap guanine nucleotide exchange factor 2 OS=Mus musculus OX=10090 GN=Rapgef2 PE=1 SV=2	Q8CHG7	959	959	S	LDVAQTGGHKKRVRRSSFLNAKKLYEDAQMA	85.963	85.963	RS(0.667)S(0.333)FLNAK	RS(3.01)S(-3.01)FLNAK	2	3	0.19428	20701	21572.7	23683.7	21985.8	25015.1	24522.6	25267.5	24935	0.881723	0.0318682
Q8CI04	Conserved oligomeric Golgi complex subunit 3	Cog3	93.282	820	Q8CI04	526	COG3_MOUSE Conserved oligomeric Golgi complex subunit 3 OS=Mus musculus OX=10090 GN=Cog3 PE=1 SV=3	Q8CI04	526	526	T	RLEEGEASGLRKSGSTDSLNPRPQTTISPAD	190.53	164.48	S(0.015)GS(0.075)T(0.909)DS(0.001)LNPR	S(-17.9)GS(-10.81)T(10.81)DS(-28.2)LNPR	4	2	-0.58201	63995.8	58518.8	63778.9	62097.8	69353.1	67270.2	66524.3	67715.9	0.917035	0.0470331
Q8CI52	GRAM domain-containing protein 1C	Gramd1c	52.202	457	Q8CI52	19	GRM1C_MOUSE GRAM domain-containing protein 1C OS=Mus musculus OX=10090 GN=Gramd1c PE=2 SV=1	Q8CI52	19	19	S	LLSVEENVQPRSPGRSSVDDAGERDEKFSKA	128.44	128.44	S(0.973)S(0.027)VDDAGER	S(15.61)S(-15.61)VDDAGER	1	2	0.60669	19208.5	19902.8	17164.4	18758.6	14709.6	16657	15979.4	15782	1.18861	0.0409532
Q8CI52	GRAM domain-containing protein 1C	Gramd1c	52.202	457	Q8CI52	74	GRM1C_MOUSE GRAM domain-containing protein 1C OS=Mus musculus OX=10090 GN=Gramd1c PE=2 SV=1	Q8CI52	74	74	S	GLGKEDSQSERNVRKSPSLASEKRISRAPSK	84.15	51.726	KS(0.962)PS(0.037)LASEK	KS(14.11)PS(-14.11)LAS(-33)EK	2	3	0.076351	126568	119410	129914	125297	149293	142792	133553	141879	0.883127	0.0397479
Q8CIN4	Serine/threonine-protein kinase PAK 2	Pak2	57.93	524	Q8CIN4	134	PAK2_MOUSE Serine/threonine-protein kinase PAK 2 OS=Mus musculus OX=10090 GN=Pak2 PE=1 SV=1	Q8CIN4	134	134	T	NPQAVLDVLKFYDSNTVKQKYLSFTPPEKDG	88.056	43.77	FYDS(0.011)NT(0.988)VK	FY(-36.29)DS(-19.39)NT(19.39)VK	6	3	-1.1911	26434.2	24554.4	26240.7	25743.1	23678.3	22911.7	22508.1	23032.7	1.11768	0.0170152
Q8CIP5	Protein dispatched homolog 2	Disp2	147.94	1345	Q8CIP5	6	DISP2_MOUSE Protein dispatched homolog 2 OS=Mus musculus OX=10090 GN=Disp2 PE=1 SV=1	Q8CIP5	6	6	S	__________MAPEASPERSCSLHTCPLEDP	68.76	64.04	APEAS(1)PER	APEAS(64.04)PER	5	2	-1.3763	17810.5	17435.7	17889.5	17711.9	18499.3	21074.3	20119.4	19897.7	0.89015	0.0459709
Q8CJG0	Protein argonaute-2	Ago2	97.303	860	Q8CJG0	391	AGO2_MOUSE Protein argonaute-2 OS=Mus musculus OX=10090 GN=Ago2 PE=1 SV=3	Q8CJG0	391	391	T	RQEEISKLMRSASFNTDPYVREFGIMVKDEM	146.16	132.17	SAS(0.002)FNT(0.998)DPYVR	S(-42.74)AS(-26.52)FNT(26.52)DPY(-46.51)VR	6	2	-0.4785	17456.6	17062.2	19124.6	17881.1	21987.1	19832.5	21233.4	21017.7	0.850765	0.0246473
Q8JZR6	Electroneutral sodium bicarbonate exchanger 1	Slc4a8	122.42	1089	Q8JZR6	262	S4A8_MOUSE Electroneutral sodium bicarbonate exchanger 1 OS=Mus musculus OX=10090 GN=Slc4a8 PE=2 SV=1	Q8JZR6	262	262	S	DPHSMDRDGQTVSPQSATNLEVKNGVNCEHS	59.513	59.513	DGQT(0.001)VS(0.022)PQS(0.947)AT(0.03)NLEVK	DGQT(-28.93)VS(-16.4)PQS(14.95)AT(-14.95)NLEVK	9	3	1.5874	9211.96	10152.3	9114.68	9492.97	7760	8018.88	8035.26	7938.05	1.19588	0.0105132
Q8JZW5	SH2 domain-containing protein 5	Sh2d5	47.38	429	Q8JZW5	235	SH2D5_MOUSE SH2 domain-containing protein 5 OS=Mus musculus OX=10090 GN=Sh2d5 PE=1 SV=3	Q8JZW5	235	235	Y	SEGRGGTRHIRLGNPYCSPTLVRKKAIRSKV	50.207	50.207	LGNPY(0.542)CS(0.425)PT(0.034)LVR	LGNPY(1.06)CS(-1.06)PT(-12.05)LVR	5	3	-0.23912	6106.24	5895.07	6243.65	6081.65	4713.98	5445.89	5306.78	5155.55	1.17963	0.0197593
Q8K012	Formin-binding protein 1-like	Fnbp1l	69.885	605	Q8K012	293	FBP1L_MOUSE Formin-binding protein 1-like OS=Mus musculus OX=10090 GN=Fnbp1l PE=1 SV=2	Q8K012	293	293	T	PGDFPFEDYSQHIYRTISDGTISAAKQESGK	69.03	69.03	T(0.521)IS(0.411)DGT(0.068)ISAAK	T(1.03)IS(-1.03)DGT(-8.87)IS(-47.63)AAK	1	3	0.097879	8782.84	9674.53	9063.85	9173.74	11415.4	10242.6	10649	10769	0.851866	0.0211272
Q8K019	Bcl-2-associated transcription factor 1	Bclaf1	106	919	Q8K019	267	BCLF1_MOUSE Bcl-2-associated transcription factor 1 OS=Mus musculus OX=10090 GN=Bclaf1 PE=1 SV=2	Q8K019	267	267	S	SAKNTPSQHSHSIQHSPERSGSGSVGNGSSR	130.73	81.144	NT(0.002)PS(0.057)QHS(0.924)HS(0.017)IQHS(1)PER	NT(-26.62)PS(-12.07)QHS(12.07)HS(-17.42)IQHS(39.02)PER	13	4	-0.0086837	46537.7	48891.7	54451.3	49960.2	41862.3	41944.6	41917	41908	1.19214	0.0264871
Q8K019	Bcl-2-associated transcription factor 1	Bclaf1	106	919	Q8K019	261	BCLF1_MOUSE Bcl-2-associated transcription factor 1 OS=Mus musculus OX=10090 GN=Bclaf1 PE=1 SV=2	Q8K019	261	261	S	MLSTVHSAKNTPSQHSHSIQHSPERSGSGSV	130.73	130.73	NT(0.001)PS(0.065)QHS(0.927)HS(0.007)IQHS(1)PER	NT(-28.84)PS(-11.56)QHS(11.56)HS(-21.51)IQHS(33.65)PER	7	4	0.37119	23154.3	22415.3	24939.3	23503	20555	19518.4	20971.1	20348.2	1.15504	0.0218073
Q8K0L9	Zinc finger and BTB domain-containing protein 20	Zbtb20	81.033	741	Q8K0L9	305	ZBT20_MOUSE Zinc finger and BTB domain-containing protein 20 OS=Mus musculus OX=10090 GN=Zbtb20 PE=1 SV=1	Q8K0L9	305	305	T	RIHERSQQMERYLSTTPETTHCRKQPRPVRI	85.813	85.813	YLS(0.015)T(0.108)T(0.876)PETTHCR	Y(-41.2)LS(-17.54)T(-9.08)T(9.08)PET(-38.04)T(-44.19)HCR	5	3	0.54579	19756.2	19947.9	19346.1	19683.4	22707.4	20543.2	21571.1	21607.2	0.910965	0.0415126
Q8K1I7	WAS/WASL-interacting protein family member 1	Wipf1	50.08	493	Q8K1I7	330	WIPF1_MOUSE WAS/WASL-interacting protein family member 1 OS=Mus musculus OX=10090 GN=Wipf1 PE=1 SV=1	Q8K1I7	330	330	S	PASNDEIPRLPQRNLSLTSSAPPLPSPGRSG	46.461	46.461	NLS(0.847)LT(0.09)S(0.031)S(0.031)APPLPSPGR	NLS(9.72)LT(-9.72)S(-14.34)S(-14.34)APPLPS(-43.43)PGR	3	3	0.096075	13037.6	12079.6	11744.4	12287.2	10573.4	10269.2	11436.6	10759.7	1.14196	0.04296
Q8K1S6	Protein spire homolog 2	Spire2	80.209	718	Q8K1S6	445	SPIR2_MOUSE Protein spire homolog 2 OS=Mus musculus OX=10090 GN=Spire2 PE=1 SV=1	Q8K1S6	445	445	S	ESPCGEVALKRDRSFSEHDLAQLRSEMASGL	44.294	44.294	DRS(0.5)FS(0.5)EHDLAQLR	DRS(0)FS(0)EHDLAQLR	5	3	-0.60584	3846.68	4358.96	4261.92	4155.86	3570.61	3399.44	3569.51	3513.19	1.18293	0.0183586
Q8K203	Endonuclease 8-like 3	Neil3	67.416	606	Q8K203	241	NEIL3_MOUSE Endonuclease 8-like 3 OS=Mus musculus OX=10090 GN=Neil3 PE=1 SV=1	Q8K203	241	241	S	TRDFSILFYRCCKAGSAISKHCKVYKRPNCD	70.919	70.919	AGS(0.983)AIS(0.017)K	AGS(17.75)AIS(-17.75)K	3	2	1.4443	17196	18735.3	21054.7	18995.3	22836.4	23500.9	21806.8	22714.7	0.836255	0.0385404
Q8K327	Chromosome alignment-maintaining phosphoprotein 1	Champ1	87.56	802	Q8K327	394	CHAP1_MOUSE Chromosome alignment-maintaining phosphoprotein 1 OS=Mus musculus OX=10090 GN=Champ1 PE=1 SV=1	Q8K327	394	394	S	WKSGPPELRKTALPLSPEHWKAVPPVSPELR	95.631	95.631	TALPLS(1)PEHWK	T(-48.44)ALPLS(48.44)PEHWK	6	3	0.023632	41870.3	35536.7	36517.4	37974.8	31795.1	29914	33450.3	31719.8	1.1972	0.0477931
Q8K337	Type II inositol 1,4,5-trisphosphate 5-phosphatase	Inpp5b	112.76	993	Q8K337	156	"I5P2_MOUSE Type II inositol 1,4,5-trisphosphate 5-phosphatase OS=Mus musculus OX=10090 GN=Inpp5b PE=1 SV=1"	Q8K337	156	156	S	FEWLSRHTCAEPDAESPKPREWNSDPGTRSG	103.04	103.04	HTCAEPDAES(1)PKPR	HT(-59)CAEPDAES(59)PKPR	10	4	0.16376	28632.2	26250.9	27508	27463.7	23999.5	24484	26050.6	24844.7	1.10542	0.0473197
Q8K394	Inactive phospholipase C-like protein 2	Plcl2	125.77	1128	Q8K394	124	PLCL2_MOUSE Inactive phospholipase C-like protein 2 OS=Mus musculus OX=10090 GN=Plcl2 PE=1 SV=2	Q8K394	124	124	S	IKDGTKQKRERKKTVSFSSMPTEKKISSASD	65.295	65.295	T(0.155)VS(0.811)FS(0.031)S(0.003)MPTEK	T(-7.2)VS(7.2)FS(-14.16)S(-23.65)MPT(-47.93)EK	3	3	-0.66924	5672.38	5969.38	6228.05	5956.6	6774.46	6897.72	6784.67	6818.95	0.873537	0.0064447
Q8K394	Inactive phospholipase C-like protein 2	Plcl2	125.77	1128	Q8K394	16	PLCL2_MOUSE Inactive phospholipase C-like protein 2 OS=Mus musculus OX=10090 GN=Plcl2 PE=1 SV=2	Q8K394	16	16	S	MAECGRGAAGGALPTSPSPALGAKGALKAGA	48.824	48.824	GAAGGALPT(0.293)S(0.638)PS(0.069)PALGAK	GAAGGALPT(-3.39)S(3.39)PS(-9.68)PALGAK	10	3	0.4727	6615.79	6444.9	6317.87	6459.52	5239.76	5076.39	6028.09	5448.08	1.18565	0.0298522
Q8K3G5	Inactive serine/threonine-protein kinase VRK3	Vrk3	50.829	453	Q8K3G5	108	VRK3_MOUSE Inactive serine/threonine-protein kinase VRK3 OS=Mus musculus OX=10090 GN=Vrk3 PE=1 SV=2	Q8K3G5	108	108	S	DRATGTRSRPLTPKGSPLSNRQSPQTLKRTR	90.135	90.135	GS(1)PLSNR	GS(33.1)PLS(-33.1)NR	2	2	1.1173	44940.5	40933.3	45837.7	43903.8	52453.6	50718.5	50033.1	51068.4	0.859706	0.0127683
Q8K3I4	Rab effector MyRIP	Myrip	94.923	856	Q8K3I4	540	MYRIP_MOUSE Rab effector MyRIP OS=Mus musculus OX=10090 GN=Myrip PE=1 SV=1	Q8K3I4	540	540	S	RRARVGPEESNRGLPSPGAHPRALHTAQVSD	80.245	80.245	GLPS(1)PGAHPR	GLPS(80.24)PGAHPR	4	3	0.76124	21649.7	25635.1	24907.9	24064.2	28152.4	26866.2	28987.2	28001.9	0.859378	0.0454572
Q8K4G5	Actin-binding LIM protein 1	Ablim1	96.804	861	Q8K4G5	475	ABLM1_MOUSE Actin-binding LIM protein 1 OS=Mus musculus OX=10090 GN=Ablim1 PE=1 SV=1	Q8K4G5	475	475	S	DKQERQSLGESPRTLSPTPSAEGYQDVRDRM	249.41	178.23	T(0.115)LS(0.883)PT(0.002)PSAEGYQDVR	T(-8.84)LS(8.84)PT(-26.23)PS(-48.46)AEGY(-99.68)QDVR	3	2	-0.82366	73625.7	65802.5	64417.4	67948.6	58148.8	59485	57113.9	58249.2	1.16651	0.0301994
Q8K4G5	Actin-binding LIM protein 1	Ablim1	96.804	861	Q8K4G5	723	ABLM1_MOUSE Actin-binding LIM protein 1 OS=Mus musculus OX=10090 GN=Ablim1 PE=1 SV=1	Q8K4G5	723	723	S	EKESRERASLASRYDSPLHSASHAPSSKTSS	105.9	105.9	YDS(0.998)PLHS(0.002)ASHAPSSK	Y(-42.22)DS(27.46)PLHS(-27.46)AS(-50.57)HAPS(-82.07)S(-88.68)K	3	3	-0.30451	10980.7	10895.5	10775	10883.7	12243.4	12938.5	12352.9	12511.6	0.869888	0.00190013
Q8K4I3	Rho guanine nucleotide exchange factor 6	Arhgef6	87.051	771	Q8K4I3	639	ARHG6_MOUSE Rho guanine nucleotide exchange factor 6 OS=Mus musculus OX=10090 GN=Arhgef6 PE=1 SV=1	Q8K4I3	639	639	S	TMKKFLHKRKTERKASEEEYVIRKSTAALEE	153.81	97.273	KAS(1)EEEYVIR	KAS(65.05)EEEY(-65.05)VIR	3	3	-0.83277	97672.2	99077.6	103128	99959.2	110346	115528	110125	112000	0.892493	0.00747215
Q8K4L3	Supervillin	Svil	243.16	2170	Q8K4L3	666	SVIL_MOUSE Supervillin OS=Mus musculus OX=10090 GN=Svil PE=1 SV=1	Q8K4L3	666	666	S	LSVAAKRLLFREMEKSFDEHTVPKRHSRNAA	70.942	60.209	EMEKS(0.973)FDEHT(0.027)VPK	EMEKS(15.61)FDEHT(-15.61)VPK	5	3	1.5692	121380	131900	129500	127594	147756	160839	140507	149700	0.852327	0.0306041
Q8R0W0	Epiplakin	Eppk1	723.3	6548	Q8R0W0	1537	EPIPL_MOUSE Epiplakin OS=Mus musculus OX=10090 GN=Eppk1 PE=1 SV=2	Q8R0W0	1537	1537	S	KQPSQATFKGLRKQVSAGDLFRSQLITKQTL	61.167	45.829	QVS(1)AGDLFR	QVS(45.83)AGDLFR	3	2	-2.1558	18468.7	18632.2	18137.7	18412.9	20145	19763.9	19669.6	19859.5	0.927155	0.00215021
Q8R184	Protein FAM110A	Fam110a	31.582	296	Q8R184	190	F110A_MOUSE Protein FAM110A OS=Mus musculus OX=10090 GN=Fam110a PE=2 SV=2	Q8R184	190	190	S	TTSSPGRPPGLQRSKSDLSERFSRAAADLER	91.313	91.313	S(0.023)KS(0.975)DLS(0.002)ER	S(-16.35)KS(16.35)DLS(-26.58)ER	3	3	0.13196	107966	95037.4	114604	105869	125629	126337	121103	124357	0.851334	0.0364106
Q8R1F6	Protein HID1	Hid1	88.778	788	Q8R1F6	670	HID1_MOUSE Protein HID1 OS=Mus musculus OX=10090 GN=Hid1 PE=1 SV=1	Q8R1F6	670	670	S	SDGESSQTWREQRRLSNASASGQWSPTSDWI	92.238	92.238	RLS(0.898)NAS(0.076)AS(0.018)GQWS(0.006)PT(0.001)SDWILSWK	RLS(10.7)NAS(-10.7)AS(-17.06)GQWS(-21.44)PT(-29.21)S(-37.49)DWILS(-78.78)WK	3	3	0.42395	6271.03	6988.15	7417.58	6892.25	7958.56	8543.47	8307.73	8269.92	0.833412	0.021342
Q8R311	Endoplasmic reticulum export factor CTAGE5	Ctage5	87.717	779	Q8R311;Q91ZV0	507;1124	CTGE5_MOUSE Endoplasmic reticulum export factor CTAGE5 OS=Mus musculus OX=10090 GN=Ctage5 PE=2 SV=1;MIA2_MOUSE Melanoma inhibitory activity protein 2 OS=Mus musculus OX=10090 GN=Mia2 PE=1 SV=3	Q8R311	507	507	S	REHSPYGPSPLGRPPSETRAFLSPPTLLEGP	158.52	158.52	EHSPYGPS(0.012)PLGRPPS(0.976)ET(0.012)R	EHS(-87.37)PY(-128.83)GPS(-19.07)PLGRPPS(19.07)ET(-19.07)R	15	3	-0.32038	37701.1	37687.8	37112.2	37500.4	30296.2	34475.9	32082.5	32284.9	1.16155	0.013126
Q8R3S6	Exocyst complex component 1	Exoc1	101.89	894	Q8R3S6	473	EXOC1_MOUSE Exocyst complex component 1 OS=Mus musculus OX=10090 GN=Exoc1 PE=1 SV=4	Q8R3S6	473	473	S	ESLHGSSGKLTGSTSSLNKLSVQSSGSRRSQ	201.09	164.31	LTGS(0.001)T(0.006)S(0.073)S(0.919)LNK	LT(-65.67)GS(-29.02)T(-21.6)S(-10.97)S(10.97)LNK	7	2	1.337	114323	102684	113824	110277	143292	127430	123318	131347	0.839584	0.0425745
Q8R3Y8	Interferon regulatory factor 2-binding protein 1	Irf2bp1	61.75	584	Q8R3Y8	384	I2BP1_MOUSE Interferon regulatory factor 2-binding protein 1 OS=Mus musculus OX=10090 GN=Irf2bp1 PE=1 SV=2	Q8R3Y8	384	384	S	APSRNLAPTPRRRKASPEPEGETAGKMTTEE	121.51	101.92	RKAS(0.999)PEPEGET(0.001)AGK	RKAS(31.51)PEPEGET(-31.51)AGK	4	4	0.30646	130781	126317	132862	129987	141330	139775	138491	139865	0.929372	0.00924907
Q8R4R6	Nucleoporin NUP35	Nup35	34.785	325	Q8R4R6	258	NUP35_MOUSE Nucleoporin NUP35 OS=Mus musculus OX=10090 GN=Nup35 PE=1 SV=2	Q8R4R6	258	258	S	IDKNVMENSDRGVLSSPSLAFTTPIRTLGTP	156.6	121.45	GVLS(0.031)S(0.937)PS(0.031)LAFT(0.002)TPIR	GVLS(-14.87)S(14.87)PS(-14.87)LAFT(-26.76)T(-33.35)PIR	5	2	0.61532	10897.5	11308.5	9949.63	10718.5	9124.65	9602.2	9592.17	9439.67	1.13548	0.0415667
Q8R516	E3 ubiquitin-protein ligase MIB2	Mib2	105.96	973	Q8R516	251	MIB2_MOUSE E3 ubiquitin-protein ligase MIB2 OS=Mus musculus OX=10090 GN=Mib2 PE=1 SV=2	Q8R516	251	251	S	HLPKLGKPAELQRRVSADGQPFQRGDKVKCL	157.35	81.709	RVS(1)ADGQPFQR	RVS(81.71)ADGQPFQR	3	2	0.32076	75278.7	68891.3	73902.3	72690.7	81542.1	80892.7	78934.7	80456.5	0.903479	0.0206499
Q8R5F7	Interferon-induced helicase C domain-containing protein 1	Ifih1	115.97	1025	Q8R5F7	302	IFIH1_MOUSE Interferon-induced helicase C domain-containing protein 1 OS=Mus musculus OX=10090 GN=Ifih1 PE=1 SV=1	Q8R5F7	302	302	S	MGSDSDESVIQTKRVSPEPELQLRPYQMEVA	85.909	57.414	RVS(1)PEPELQLR	RVS(57.41)PEPELQLR	3	3	-0.26719	15378.2	15939.3	15683.8	15667.1	12787.7	14568.7	12919.5	13425.3	1.16698	0.0196937
Q8VC03	Echinoderm microtubule-associated protein-like 3	Eml3	95.694	897	Q8VC03	177	EMAL3_MOUSE Echinoderm microtubule-associated protein-like 3 OS=Mus musculus OX=10090 GN=Eml3 PE=1 SV=1	Q8VC03	177	177	S	SPSERPRQKLSRKAASSANLLLRSGSTESRG	179.95	46.481	KAAS(0.96)S(0.04)ANLLLR	KAAS(13.86)S(-13.86)ANLLLR	4	2	0.21473	74009.1	71360.5	84366.9	76578.9	96041.1	90227.8	87149.8	91139.6	0.840237	0.0374137
Q8VC03	Echinoderm microtubule-associated protein-like 3	Eml3	95.694	897	Q8VC03	882	EMAL3_MOUSE Echinoderm microtubule-associated protein-like 3 OS=Mus musculus OX=10090 GN=Eml3 PE=1 SV=1	Q8VC03	882	882	T	QWRVLGAGSSGPAPATPSRTPSLSPASSLDV	105.14	77.776	VLGAGSS(0.003)GPAPAT(0.992)PS(0.005)R	VLGAGS(-33.32)S(-25.51)GPAPAT(22.88)PS(-22.88)R	13	2	-0.22036	18853.1	18619.4	17408.5	18293.7	16528.1	16175.5	15255.4	15986.4	1.14433	0.017078
Q8VCE9	Pleckstrin homology domain-containing family H member 3	Plekhh3	85.841	796	Q8VCE9	48	PKHH3_MOUSE Pleckstrin homology domain-containing family H member 3 OS=Mus musculus OX=10090 GN=Plekhh3 PE=2 SV=1	Q8VCE9	48	48	S	GDEDEDDETFELRTPSPAGGGRGSLDVTLTQ	66.683	66.683	T(0.099)PS(0.901)PAGGGR	T(-9.58)PS(9.58)PAGGGR	3	2	1.2602	30023.4	25229.2	27304.6	27519.1	33276.9	33782.7	31694.3	32918	0.835989	0.0239579
Q8VCI5	Peroxisomal biogenesis factor 19	Pex19	32.733	299	Q8VCI5	41	PEX19_MOUSE Peroxisomal biogenesis factor 19 OS=Mus musculus OX=10090 GN=Pex19 PE=1 SV=1	Q8VCI5	41	41	T	LDDFDKAKPSPEHAPTISAPDASGPQKRAPG	148.09	148.09	AKPS(0.314)PEHAPT(0.685)ISAPDASGPQK	AKPS(-3.39)PEHAPT(3.39)IS(-32.21)APDAS(-96.27)GPQK	10	4	1.4788	31147.3	33169.6	30650.1	31655.7	29110.8	29410.5	28091.7	28871	1.09645	0.0326114
Q8VDZ4	Palmitoyltransferase ZDHHC5	Zdhhc5	77.5	715	Q8VDZ4	621	ZDHC5_MOUSE Palmitoyltransferase ZDHHC5 OS=Mus musculus OX=10090 GN=Zdhhc5 PE=1 SV=1	Q8VDZ4	621	621	S	PRFGKPDGLRSRGLGSPEPGTTAPYLGRSIS	121.45	75.239	GLGS(0.998)PEPGT(0.001)TAPYLGR	GLGS(29.11)PEPGT(-29.11)T(-35.38)APY(-52.44)LGR	4	3	-1.0835	22729.5	22218.2	20727.1	21891.6	19097.3	19456	20265.6	19606.3	1.11656	0.0299929
Q8VE18	Protein SMG8	Smg8	109.67	991	Q8VE18	742	SMG8_MOUSE Protein SMG8 OS=Mus musculus OX=10090 GN=Smg8 PE=1 SV=1	Q8VE18	742	742	S	EGKSEKRPNLVDRQASTVEYLPGMLHSNCPK	112.85	112.85	QAS(0.817)T(0.183)VEYLPGMLHSNCPK	QAS(6.5)T(-6.5)VEY(-42.87)LPGMLHS(-79.4)NCPK	3	3	-0.46965	25119.7	25102.8	24761.1	24994.5	21295.8	22257.2	23765.3	22439.4	1.11387	0.0246925
Q8VHH5	Arf-GAP with GTPase, ANK repeat and PH domain-containing protein 3	Agap3	97.964	910	Q8VHH5	477	"AGAP3_MOUSE Arf-GAP with GTPase, ANK repeat and PH domain-containing protein 3 OS=Mus musculus OX=10090 GN=Agap3 PE=1 SV=1"	Q8VHH5	477	477	T	PGKRLPRATPTTAPGTSPRANGLAMERSNTQ	57.401	57.401	ATPT(0.001)T(0.003)APGT(0.649)S(0.347)PR	AT(-37.88)PT(-28.14)T(-23.22)APGT(2.72)S(-2.72)PR	9	2	-0.33433	6656.05	6870.79	6964.4	6830.41	7464.27	8892.76	8054.98	8137.33	0.839392	0.0369383
Q91VS8	FERM, ARHGEF and pleckstrin domain-containing protein 2	Farp2	121.28	1065	Q91VS8	375	"FARP2_MOUSE FERM, ARHGEF and pleckstrin domain-containing protein 2 OS=Mus musculus OX=10090 GN=Farp2 PE=1 SV=2"	Q91VS8	375	375	S	MKRIPYERRHSKTRTSLHALTVDLPKQSVSF	73.834	68.168	T(0.5)S(0.5)LHALTVDLPK	T(0)S(0)LHALT(-49.38)VDLPK	2	3	0.042315	11373.7	12730.9	13173.6	12426.1	14610.7	15280.1	14073.1	14654.6	0.847928	0.0258448
Q91VS8	FERM, ARHGEF and pleckstrin domain-containing protein 2	Farp2	121.28	1065	Q91VS8	374	"FARP2_MOUSE FERM, ARHGEF and pleckstrin domain-containing protein 2 OS=Mus musculus OX=10090 GN=Farp2 PE=1 SV=2"	Q91VS8	374	374	T	GMKRIPYERRHSKTRTSLHALTVDLPKQSVS	73.834	68.168	T(0.5)S(0.5)LHALTVDLPK	T(0)S(0)LHALT(-49.38)VDLPK	1	3	0.042315	11373.7	12730.9	13173.6	12426.1	14610.7	15280.1	14073.1	14654.6	0.847928	0.0258448
Q91VU8	Prostate tumor-overexpressed gene 1 protein homolog	Ptov1	46.864	416	Q91VU8	34	PTOV1_MOUSE Prostate tumor-overexpressed gene 1 protein homolog OS=Mus musculus OX=10090 GN=Ptov1 PE=1 SV=1	Q91VU8	34	34	S	GRGRPPRPLVVRAVRSRSWPGGPRGPQPPRI	69.451	69.451	S(0.936)RS(0.064)WPGGPR	S(11.65)RS(-11.65)WPGGPR	1	3	0.28964	9548.1	10087.6	10551.5	10062.4	12481.5	11173.1	11918.1	11857.6	0.848608	0.0197346
Q91VW9	Zinc finger protein with KRAB and SCAN domains 3	Zkscan3	62.641	553	Q91VW9	223	ZKSC3_MOUSE Zinc finger protein with KRAB and SCAN domains 3 OS=Mus musculus OX=10090 GN=Zkscan3 PE=1 SV=1	Q91VW9	223	223	S	ELQGLLKMEDVAPVLSPRWTEQDSSQMNLYK	62.088	29.912	MEDVAPVLS(1)PR	MEDVAPVLS(29.91)PR	9	3	-2.3278	16287.8	16868.5	16905	16687.1	14922.8	15335.7	15881	15379.8	1.085	0.0187396
Q91W39	Nuclear receptor coactivator 5	Ncoa5	65.318	579	Q91W39	116	NCOA5_MOUSE Nuclear receptor coactivator 5 OS=Mus musculus OX=10090 GN=Ncoa5 PE=1 SV=1	Q91W39	116	116	S	DHRDPVYDRYRDIRDSRDPLYRREGSYDRYL	48.177	48.177	DIRDS(1)RDPLYR	DIRDS(40.45)RDPLY(-40.45)R	5	3	-0.98125	24081.5	23786.2	24570.1	24146	26469.5	25477.2	25509.6	25818.8	0.935209	0.0136326
Q91W67	Ubiquitin-like protein 7	Ubl7	40.433	380	Q91W67	214	UBL7_MOUSE Ubiquitin-like protein 7 OS=Mus musculus OX=10090 GN=Ubl7 PE=1 SV=2	Q91W67	214	214	S	STPMPGADSSSRSMPSSSYRDMPGGFLFDGL	65.404	65.404	S(0.001)MPS(0.747)S(0.216)S(0.036)YR	S(-28.25)MPS(5.38)S(-5.38)S(-13.15)Y(-49.96)R	4	2	-0.31612	6521.47	5867.21	6385.67	6258.12	6799.89	7042.8	7028.77	6957.16	0.899523	0.0310384
Q91WD9	Secretagogin	Scgn	32.145	276	Q91WD9	73	SEGN_MOUSE Secretagogin OS=Mus musculus OX=10090 GN=Scgn PE=2 SV=1	Q91WD9	73	73	S	NVQKVKEQLMTSHNVSKEGRILMKELASMFL	55.885	28.283	EQLMT(0.014)S(0.031)HNVS(0.955)K	EQLMT(-18.3)S(-14.88)HNVS(14.88)K	10	3	0.54392	20576.3	21339.8	22282.6	21399.6	22712.9	24143.5	24543	23799.8	0.899149	0.0319734
Q91YU6	Leucine zipper putative tumor suppressor 2	Lzts2	72.577	671	Q91YU6	296	LZTS2_MOUSE Leucine zipper putative tumor suppressor 2 OS=Mus musculus OX=10090 GN=Lzts2 PE=1 SV=3	Q91YU6	296	296	S	STGSLGGRVAGGLLGSGARASPGSSSGGDRS	69.65	48.188	VAGGLLGS(1)GAR	VAGGLLGS(48.19)GAR	8	2	0.17673	15823.4	15521.3	15561.6	15635.4	16486.3	16283.1	16975.2	16581.5	0.942943	0.0138785
Q923D5	WW domain-binding protein 11	Wbp11	69.874	641	Q923D5	237	WBP11_MOUSE WW domain-binding protein 11 OS=Mus musculus OX=10090 GN=Wbp11 PE=1 SV=2	Q923D5	237	237	S	ALDLPPRRRDEDMLYSPELAQRGHDDDMSST	38.878	38.878	RRDEDMLY(0.064)S(0.936)PELAQR	RRDEDMLY(-11.67)S(11.67)PELAQR	9	3	-0.044059	10105.7	10496.8	10311.7	10304.7	8880.99	9375.02	8465.96	8907.32	1.15688	0.00812636
Q925F2	Endothelial cell-selective adhesion molecule	Esam	41.81	394	Q925F2	347	ESAM_MOUSE Endothelial cell-selective adhesion molecule OS=Mus musculus OX=10090 GN=Esam PE=1 SV=1	Q925F2	347	347	S	PGTFTPTPSVSSQALSSPRLPRVDEPPPQAV	66.294	64.583	AAPPRPGTFTPTPSVS(0.001)S(0.001)QALS(0.565)S(0.433)PR	AAPPRPGT(-56.83)FT(-52.03)PT(-45.03)PS(-37.53)VS(-29.41)S(-27.16)QALS(1.16)S(-1.16)PR	21	3	0.19628	14929.3	16495.1	14741.7	15388.7	13320.1	13361.1	13231.4	13304.2	1.15668	0.0200951
Q925J9	Mediator of RNA polymerase II transcription subunit 1	Med1	167.14	1575	Q925J9	998	MED1_MOUSE Mediator of RNA polymerase II transcription subunit 1 OS=Mus musculus OX=10090 GN=Med1 PE=1 SV=2	Q925J9	998	998	T	GSGPGSDSKPGKRSRTPSNDGKSKDKPPKRK	78.744	78.744	S(0.41)RT(0.587)PS(0.004)NDGK	S(-1.56)RT(1.56)PS(-21.83)NDGK	3	3	-0.19189	15316.5	15081.1	16072.5	15490	17577.8	17863.3	18782.3	18074.5	0.85701	0.00535715
Q925J9	Mediator of RNA polymerase II transcription subunit 1	Med1	167.14	1575	Q925J9	996	MED1_MOUSE Mediator of RNA polymerase II transcription subunit 1 OS=Mus musculus OX=10090 GN=Med1 PE=1 SV=2	Q925J9	996	996	S	SSGSGPGSDSKPGKRSRTPSNDGKSKDKPPK	72.34	72.34	S(0.5)RT(0.5)PSNDGK	S(0)RT(0)PS(-43.72)NDGK	1	3	0.061745	15316.5	15081.1	16072.5	15490	17577.8	17863.3	18782.3	18074.5	0.85701	0.00535715
Q99J21	Mucolipin-1	Mcoln1	65.505	580	Q99J21	10	MCLN1_MOUSE Mucolipin-1 OS=Mus musculus OX=10090 GN=Mcoln1 PE=1 SV=1	Q99J21	10	10	S	______MATPAGRRASETERLLTPNPGYGTQ	115.82	96.342	RAS(0.999)ET(0.001)ER	RAS(29.01)ET(-29.01)ER	3	3	-0.38962	50921.4	48576.8	49712.6	49736.9	55783.1	60086.8	53589.6	56486.5	0.880509	0.02901
Q99JY8	Phospholipid phosphatase 3	Plpp3	35.216	312	Q99JY8	286	PLPP3_MOUSE Phospholipid phosphatase 3 OS=Mus musculus OX=10090 GN=Plpp3 PE=1 SV=1	Q99JY8	286	286	S	IVFFVSDLFKTKTSLSLPAPAIRREILSPVD	53.567	51.252	T(0.014)S(0.054)LS(0.932)LPAPAIR	T(-18.19)S(-12.38)LS(12.38)LPAPAIR	4	2	-1.8706	9170.27	8703.53	8983.74	8952.51	9623.96	9830.21	9957.2	9803.79	0.913169	0.0069669
Q99K28	ADP-ribosylation factor GTPase-activating protein 2	Arfgap2	56.598	520	Q99K28	145	ARFG2_MOUSE ADP-ribosylation factor GTPase-activating protein 2 OS=Mus musculus OX=10090 GN=Arfgap2 PE=1 SV=1	Q99K28	145	145	S	GTDLWIDSMNSAPSHSPEKKDSDFFTEHTQA	84.404	83.701	HGTDLWIDSMNS(0.013)APS(0.045)HS(0.941)PEKK	HGT(-69.83)DLWIDS(-34.83)MNS(-18.49)APS(-13.17)HS(13.17)PEKK	17	4	-0.70342	25385.3	24121.3	22771.3	24092.6	18581.9	20577.5	21716.2	20291.9	1.18731	0.0328284
Q99L02	PAXIP1-associated glutamate-rich protein 1A	Pagr1a	27.723	253	Q99L02	236	PGR1A_MOUSE PAXIP1-associated glutamate-rich protein 1A OS=Mus musculus OX=10090 GN=Pagr1a PE=1 SV=1	Q99L02	236	236	S	GRDLFSLDSEGPSPTSPPLRSSGNSLFPRQR	117.48	117.48	DLFSLDSEGPS(0.001)PT(0.038)S(0.962)PPLR	DLFS(-96.56)LDS(-75.61)EGPS(-31.62)PT(-14.08)S(14.08)PPLR	14	3	0.57251	24610.3	27465.2	24064.2	25379.9	21488.7	22739.5	21612.8	21947	1.15642	0.038183
Q99MQ1	Protein bicaudal C homolog 1	Bicc1	105.04	977	Q99MQ1	768	BICC1_MOUSE Protein bicaudal C homolog 1 OS=Mus musculus OX=10090 GN=Bicc1 PE=1 SV=1	Q99MQ1	768	768	S	VRTPTNTWSGLGFSKSMPAETIKELRRANHV	88.681	77.662	S(1)MPAETIK	S(50.33)MPAET(-50.33)IK	1	3	1.0458	32242.7	33989.4	31915.5	32715.8	36657.8	37680.3	34210	36182.7	0.904185	0.0461565
Q99NB9	Splicing factor 3B subunit 1	Sf3b1	145.81	1304	Q99NB9	257	SF3B1_MOUSE Splicing factor 3B subunit 1 OS=Mus musculus OX=10090 GN=Sf3b1 PE=1 SV=1	Q99NB9	257	257	T	SETPGATPGSKIWDPTPSHTPAGAATPGRGD	72.585	64.422	IWDPT(0.936)PS(0.063)HT(0.001)PAGAATPGR	IWDPT(11.7)PS(-11.7)HT(-32.24)PAGAAT(-49.18)PGR	5	3	0.40923	9088.65	10109.2	9075.05	9424.29	7932.22	8388.5	7513.03	7944.58	1.18625	0.0254392
Q99P72	Reticulon-4	Rtn4	126.61	1162	Q99P72	109	RTN4_MOUSE Reticulon-4 OS=Mus musculus OX=10090 GN=Rtn4 PE=1 SV=2	Q99P72	109	109	S	AAPPTAPERQPSWERSPAASAPSLPPAAAVL	77.53	77.53	S(0.92)PAAS(0.079)APS(0.001)LPPAAAVLPSK	S(10.64)PAAS(-10.64)APS(-32.4)LPPAAAVLPS(-74.24)K	1	3	-0.25229	19990.1	21320.8	20177.3	20496	19219.5	17838.7	18151.6	18403.3	1.11372	0.0238194
Q99PL5	Ribosome-binding protein 1	Rrbp1	172.88	1605	Q99PL5	190	RRBP1_MOUSE Ribosome-binding protein 1 OS=Mus musculus OX=10090 GN=Rrbp1 PE=1 SV=2	Q99PL5	190	190	S	KEVPMVAVPPVGSKASSPATSSQGKKGQGAQ	84.169	84.169	AS(0.583)S(0.416)PAT(0.001)SSQGK	AS(1.46)S(-1.46)PAT(-28.77)S(-52.57)S(-58.7)QGK	2	3	0.29577	45856.2	41632.1	43429.7	43639.3	55406.2	49708.2	49093.9	51402.8	0.848969	0.029948
Q9CPV4	Glyoxalase domain-containing protein 4	Glod4	33.316	298	Q9CPV4	131	GLOD4_MOUSE Glyoxalase domain-containing protein 4 OS=Mus musculus OX=10090 GN=Glod4 PE=1 SV=1	Q9CPV4	131	131	S	ETEAPGGYKFYLQDRSPSQSDPVLKVTLAVS	51.348	46.592	S(0.959)PS(0.018)QS(0.023)DPVLK	S(16.26)PS(-17.29)QS(-16.26)DPVLK	1	2	0.61514	32063.5	32668.6	30957.2	31896.4	29682.4	29012.1	30396.7	29697.1	1.07406	0.0265046
Q9CQJ6	Density-regulated protein	Denr	22.166	198	Q9CQJ6	73	DENR_MOUSE Density-regulated protein OS=Mus musculus OX=10090 GN=Denr PE=1 SV=1	Q9CQJ6	73	73	S	EKNFPNEFAKLTVENSPKQETGITEGQGPVG	105.2	61.353	LTVENS(1)PK	LT(-45.39)VENS(45.39)PK	6	3	-0.01097	52450.2	53648.8	55314.5	53804.5	55952.2	62297.2	60513.7	59587.7	0.902947	0.0486984
Q9CT10	Ran-binding protein 3	Ranbp3	52.572	491	Q9CT10	60	RANB3_MOUSE Ran-binding protein 3 OS=Mus musculus OX=10090 GN=Ranbp3 PE=1 SV=2	Q9CT10	60	60	T	GNYCPPVKRERTSSLTHSEEKSSGFRLKPPT	183.03	183.03	T(0.005)S(0.002)S(0.363)LT(0.627)HS(0.003)EEK	T(-20.82)S(-24.95)S(-2.37)LT(2.37)HS(-23.94)EEK	5	2	-0.20039	25320.4	23736.4	23146	24067.6	26419.8	28134.3	29539.5	28031.2	0.858601	0.0234511
Q9CXF4	TBC1 domain family member 15	Tbc1d15	76.526	671	Q9CXF4	662	TBC15_MOUSE TBC1 domain family member 15 OS=Mus musculus OX=10090 GN=Tbc1d15 PE=1 SV=1	Q9CXF4	662	662	S	AASEAKDDSPTQTLASPNACRLTPA______	89.374	62.94	DDSPTQT(0.012)LAS(0.988)PNACR	DDS(-41.63)PT(-36.1)QT(-19.15)LAS(19.15)PNACR	10	3	0.76803	11200.2	11045.8	10301.4	10849.1	9972.03	8868.87	9416.08	9418.99	1.15183	0.0276366
Q9CY58	Plasminogen activator inhibitor 1 RNA-binding protein	Serbp1	44.714	407	Q9CY58	329	PAIRB_MOUSE Plasminogen activator inhibitor 1 RNA-binding protein OS=Mus musculus OX=10090 GN=Serbp1 PE=1 SV=2	Q9CY58	329	329	S	ADGQWKKGFVLHKSKSEEAHAEDSVMDHHFR	196.37	165.47	S(0.127)KS(0.871)EEAHAEDS(0.002)VMDHHFR	S(-8.35)KS(8.35)EEAHAEDS(-26.65)VMDHHFR	3	5	-0.14331	196804	204054	213504	204788	172551	180130	192858	181846	1.12616	0.0399388
Q9CY58	Plasminogen activator inhibitor 1 RNA-binding protein	Serbp1	44.714	407	Q9CY58	327	PAIRB_MOUSE Plasminogen activator inhibitor 1 RNA-binding protein OS=Mus musculus OX=10090 GN=Serbp1 PE=1 SV=2	Q9CY58	327	327	S	EGADGQWKKGFVLHKSKSEEAHAEDSVMDHH	169.51	169.51	S(0.5)KS(0.5)EEAHAEDSVMDHHFR	S(0)KS(0)EEAHAEDS(-52.28)VMDHHFR	1	4	0.035724	58298.4	63663.4	63468.4	61810.1	49487	55063.4	55177.3	53242.5	1.16091	0.0290631
Q9CYA6	Zinc finger CCHC domain-containing protein 8	Zcchc8	78.025	709	Q9CYA6	429	ZCHC8_MOUSE Zinc finger CCHC domain-containing protein 8 OS=Mus musculus OX=10090 GN=Zcchc8 PE=1 SV=3	Q9CYA6	429	429	S	MRSSGKRSSSQSSPNSPKKQRKEGSAAASPA	84.718	78.692	SSSQSSPNS(0.999)PK	S(-55.97)S(-55.97)S(-48.76)QS(-42.28)S(-33.61)PNS(33.61)PK	9	2	0.44897	43611.7	45974.1	53990.7	47858.8	57139.4	56566.1	57606.1	57103.9	0.838102	0.042812
Q9CYA6	Zinc finger CCHC domain-containing protein 8	Zcchc8	78.025	709	Q9CYA6	660	ZCHC8_MOUSE Zinc finger CCHC domain-containing protein 8 OS=Mus musculus OX=10090 GN=Zcchc8 PE=1 SV=3	Q9CYA6	660	660	S	PIHPDSRPPMAPKTHSPVPDMSKFATGITPF	54.343	54.343	T(0.028)HS(0.971)PVPDMS(0.001)K	T(-15.34)HS(15.34)PVPDMS(-32.35)K	3	3	-0.43266	38115.4	35089.3	38608.4	37271	40479.4	41798.1	42535.7	41604.4	0.895844	0.0259093
Q9CYA6	Zinc finger CCHC domain-containing protein 8	Zcchc8	78.025	709	Q9CYA6	495	ZCHC8_MOUSE Zinc finger CCHC domain-containing protein 8 OS=Mus musculus OX=10090 GN=Zcchc8 PE=1 SV=3	Q9CYA6	495	495	T	QGTPPPLFTPPLPKGTPPLTPSDSPQARPAA	91.616	72.2	GT(0.997)PPLT(0.002)PS(0.001)DSPQAR	GT(26.92)PPLT(-26.92)PS(-32.47)DS(-46.22)PQAR	2	2	0.53103	15954.7	18530.9	16910.1	17131.9	14811.8	15203.4	14765.1	14926.7	1.14773	0.0448371
Q9CYI4	Putative RNA-binding protein Luc7-like 1	Luc7l	43.934	371	Q9CYI4	331	LUC7L_MOUSE Putative RNA-binding protein Luc7-like 1 OS=Mus musculus OX=10090 GN=Luc7l PE=1 SV=2	Q9CYI4	331	331	S	ASRDRSTKYKFSRERSLREESWEYGRNERGP	58.814	58.09	ERS(0.999)LREES(0.001)WEYGR	ERS(29.51)LREES(-29.51)WEY(-53.37)GR	3	3	-0.069672	6792.19	7237.97	6670.89	6900.35	6323.22	6353.2	6413.63	6363.35	1.08439	0.0369907
Q9CZJ2	Heat shock 70 kDa protein 12B	Hspa12b	76.118	685	Q9CZJ2	434	HS12B_MOUSE Heat shock 70 kDa protein 12B OS=Mus musculus OX=10090 GN=Hspa12b PE=1 SV=1	Q9CZJ2	434	434	S	RKQRGHNVETALRRSSVNLVKWSSQGMLRMS	96.626	45.368	RS(0.164)S(0.836)VNLVK	RS(-7.06)S(7.06)VNLVK	3	2	0.12834	34769.2	31343.7	34127.2	33413.4	42531.2	37297.8	39701.1	39843.3	0.838618	0.0251017
Q9CZJ2	Heat shock 70 kDa protein 12B	Hspa12b	76.118	685	Q9CZJ2	433	HS12B_MOUSE Heat shock 70 kDa protein 12B OS=Mus musculus OX=10090 GN=Hspa12b PE=1 SV=1	Q9CZJ2	433	433	S	YRKQRGHNVETALRRSSVNLVKWSSQGMLRM	97.452	97.452	RS(0.697)S(0.303)VNLVK	RS(3.61)S(-3.61)VNLVK	2	3	-0.16306	35835.3	36084.3	37332.4	36417.3	45845.8	39363.2	43468.1	42892.4	0.849039	0.0293258
Q9D011	M-phase-specific PLK1-interacting protein	Mplkip	19.06	178	Q9D011	132	MPLKI_MOUSE M-phase-specific PLK1-interacting protein OS=Mus musculus OX=10090 GN=Mplkip PE=1 SV=1	Q9D011	132	132	S	TSTPFGSGRGREKRMSNELESYFKPSMLEDP	74.769	74.769	RMS(1)NELESYFK	RMS(51.53)NELES(-51.53)Y(-61.34)FK	3	3	-0.11479	25700.8	24222	24489.5	24804.1	21259.4	22988.9	22782.1	22343.5	1.11013	0.0257053
Q9D074	E3 ubiquitin-protein ligase MGRN1	Mgrn1	58.477	532	Q9D074	428	MGRN1_MOUSE E3 ubiquitin-protein ligase MGRN1 OS=Mus musculus OX=10090 GN=Mgrn1 PE=1 SV=2	Q9D074	428	428	S	RIMESGLQKGKTQSKSPDSTLRSPSFPIHEE	65.465	65.465	S(0.998)PDST(0.002)LR	S(27.74)PDS(-34.78)T(-27.74)LR	1	2	-1.2001	36235.1	34372.9	36041.4	35549.8	38002.9	38695.6	37194.8	37964.4	0.936397	0.0301107
Q9D0B6	Protein PBDC1	Pbdc1	22.223	198	Q9D0B6	184	PBDC1_MOUSE Protein PBDC1 OS=Mus musculus OX=10090 GN=Pbdc1 PE=1 SV=1	Q9D0B6	184	184	S	EGAGNKEEAAEKGADSGGEKEEGANREGEK_	123.76	49.31	GADS(1)GGEKEEGANR	GADS(49.31)GGEKEEGANR	4	2	0.42193	121897	115278	113035	116737	125461	132430	124023	127305	0.916988	0.0467146
Q9D219	B-cell CLL/lymphoma 9 protein	Bcl9	148.97	1425	Q9D219	686	BCL9_MOUSE B-cell CLL/lymphoma 9 protein OS=Mus musculus OX=10090 GN=Bcl9 PE=1 SV=3	Q9D219	686	686	S	GSNPIFPRIPVEGPLSPSRGDFPKGMPPQIG	169.57	167.83	IPVEGPLS(1)PSR	IPVEGPLS(37.47)PS(-37.47)R	8	2	0.00088958	71871	68553.7	71280.9	70568.6	74392.9	75653.7	73020	74355.6	0.949069	0.0410114
Q9D2D7	Zinc finger protein 687	Znf687	130.35	1237	Q9D2D7	271	ZN687_MOUSE Zinc finger protein 687 OS=Mus musculus OX=10090 GN=Znf687 PE=1 SV=1	Q9D2D7	271	271	S	PQVAGVSFKQSPGHQSPPASPVKAPSCKPLK	47.68	47.68	QS(0.016)PGHQS(0.984)PPAS(1)PVK	QS(-17.91)PGHQS(17.91)PPAS(36.74)PVK	7	3	0.073473	3961.66	3889.75	4089.75	3980.39	3304.19	3421.54	3369.76	3365.16	1.18282	0.000809703
Q9D2D7	Zinc finger protein 687	Znf687	130.35	1237	Q9D2D7	275	ZN687_MOUSE Zinc finger protein 687 OS=Mus musculus OX=10090 GN=Znf687 PE=1 SV=1	Q9D2D7	275	275	S	GVSFKQSPGHQSPPASPVKAPSCKPLKEEDE	47.68	47.68	QS(0.016)PGHQS(0.984)PPAS(1)PVK	QS(-17.91)PGHQS(17.91)PPAS(36.74)PVK	11	3	0.073473	3961.66	3889.75	4089.75	3980.39	3304.19	3421.54	3369.76	3365.16	1.18282	0.000809703
Q9D4F2	Phospholipid phosphatase 6	Plpp6	31.744	292	Q9D4F2	67	PLPP6_MOUSE Phospholipid phosphatase 6 OS=Mus musculus OX=10090 GN=Plpp6 PE=1 SV=1	Q9D4F2	67	67	S	CARLRASDSPVHRRGSFPLAASGPAQAAPAP	149.12	123.99	RGS(1)FPLAASGPAQAAPAPPPEDAR	RGS(37.91)FPLAAS(-37.91)GPAQAAPAPPPEDAR	3	3	0.21259	46465.5	49627.6	46050.5	47381.2	44659.3	43812	43831.8	44101	1.07438	0.0478748
Q9D6Z1	Nucleolar protein 56	Nop56	64.464	580	Q9D6Z1	554	NOP56_MOUSE Nucleolar protein 56 OS=Mus musculus OX=10090 GN=Nop56 PE=1 SV=2	Q9D6Z1	554	554	S	EEAASPTTPKKKRKFSEEPEVAANFTKSSTK	163.74	163.74	KFS(1)EEPEVAANFTK	KFS(83.87)EEPEVAANFT(-83.87)K	3	3	-0.35449	324295	313474	294915	310895	257358	278644	266567	267523	1.16212	0.0147823
Q9D727	Uncharacterized protein C6orf226 homolog		12.013	114	Q9D727	102	CF226_MOUSE Uncharacterized protein C6orf226 homolog OS=Mus musculus OX=10090 PE=1 SV=1	Q9D727	102	102	S	DTRTQPPTIEERSRGSPAAQLDGGPRVS___	139.78	70.68	GS(1)PAAQLDGGPR	GS(70.68)PAAQLDGGPR	2	2	-0.75411	55772.1	53390.5	56893.4	55352	60198.2	63730	58844.9	60924.4	0.908537	0.035482
Q9DB52	Protein FAM122A	Fam122a	30.269	284	Q9DB52	144	F122A_MOUSE Protein FAM122A OS=Mus musculus OX=10090 GN=Fam122a PE=1 SV=1	Q9DB52	144	144	S	ASPKRIDFIPVSPAPSPTRGIGKQCFSPSLQ	129.17	122.63	IDFIPVS(0.001)PAPS(0.993)PT(0.006)R	IDFIPVS(-32.4)PAPS(22.23)PT(-22.23)R	11	2	2.6921	45093.7	41556.4	39754.1	42134.7	38276.7	36594.8	36308.6	37060	1.13693	0.0394272
Q9DBR7	Protein phosphatase 1 regulatory subunit 12B	Ppp1r12b	114.99	1029	Q8BG95;Q9DBR7	644;693	MYPT2_MOUSE Protein phosphatase 1 regulatory subunit 12B OS=Mus musculus OX=10090 GN=Ppp1r12b PE=1 SV=2;MYPT1_MOUSE Protein phosphatase 1 regulatory subunit 12A OS=Mus musculus OX=10090 GN=Ppp1r12a PE=1 SV=2	Q8BG95;Q9DBR7	644;693	693	S	SLRKARSRQARQTRRSTQGVTLTDLQEAEKT;SQRKARSRQARQSRRSTQGVTLTDLQEAEKT	216.75	216.75	RS(0.5)T(0.5)QGVTLTDLQEAEK	RS(0)T(0)QGVT(-52.19)LT(-100.66)DLQEAEK	2	3	0.78216	193681	198977	201109	197923	214242	216564	204392	211733	0.934776	0.0333665
Q9DBR7	Protein phosphatase 1 regulatory subunit 12B	Ppp1r12b	114.99	1029	Q8BG95;Q9DBR7	645;694	MYPT2_MOUSE Protein phosphatase 1 regulatory subunit 12B OS=Mus musculus OX=10090 GN=Ppp1r12b PE=1 SV=2;MYPT1_MOUSE Protein phosphatase 1 regulatory subunit 12A OS=Mus musculus OX=10090 GN=Ppp1r12a PE=1 SV=2	Q8BG95;Q9DBR7	645;694	694	T	LRKARSRQARQTRRSTQGVTLTDLQEAEKTF;QRKARSRQARQSRRSTQGVTLTDLQEAEKTI	216.75	216.75	RS(0.5)T(0.5)QGVTLTDLQEAEK	RS(0)T(0)QGVT(-52.19)LT(-100.66)DLQEAEK	3	3	0.78216	193681	198977	201109	197923	214242	216564	204392	211733	0.934776	0.0333665
Q9DCZ1	GMP reductase 1	Gmpr	37.482	345	Q9DCZ1	26	GMPR1_MOUSE GMP reductase 1 OS=Mus musculus OX=10090 GN=Gmpr PE=1 SV=1	Q9DCZ1	26	26	S	DFKDVLLRPKRSSLKSRSEVDLERTFTFRNS	88.101	88.101	S(0.5)RS(0.5)EVDLER	S(0)RS(0)EVDLER	1	3	1.5425	33666.1	32604.5	37495.2	34588.6	43092.5	38481.7	39748.6	40440.9	0.855287	0.044511
Q9EQG3	Sciellin	Scel	72.971	652	Q9EQG3	287	SCEL_MOUSE Sciellin OS=Mus musculus OX=10090 GN=Scel PE=1 SV=2	Q9EQG3	287	287	S	NTQTDRDGKGNQAFGSLKKINQRADPDRRSQ	73.781	58.487	GNQAFGS(1)LKK	GNQAFGS(58.49)LKK	7	3	0.5493	53904.7	56672.8	60238.8	56938.8	73182.3	62436.9	67835.5	67818.2	0.839579	0.0391866
Q9ESN6	Tripartite motif-containing protein 2	Trim2	81.444	744	Q9ESN6	456	TRIM2_MOUSE Tripartite motif-containing protein 2 OS=Mus musculus OX=10090 GN=Trim2 PE=1 SV=1	Q9ESN6	456	456	S	PGSGHVKQKAVKRPASMYSTGKRKENPIEDD	96.464	96.464	RPAS(1)MYSTGK	RPAS(43.09)MY(-73.99)S(-43.09)T(-61.35)GK	4	3	0.22824	35740.1	35357	39350.3	36815.8	42353.7	42712.8	41884.6	42317	0.870001	0.0131608
Q9ESN6	Tripartite motif-containing protein 2	Trim2	81.444	744	Q9ESN6	428	TRIM2_MOUSE Tripartite motif-containing protein 2 OS=Mus musculus OX=10090 GN=Trim2 PE=1 SV=1	Q9ESN6	428	428	S	RGSPFKLKVIRSADVSPTTEGVKRRVKSPGS	92.856	58.071	S(0.03)ADVS(0.934)PT(0.035)T(0.001)EGVK	S(-14.89)ADVS(14.26)PT(-14.26)T(-29.87)EGVK	5	3	-0.73142	41431.1	38059.8	36773	38754.7	33350	35452.1	33938.2	34246.8	1.13163	0.0415955
Q9ESN9	C-Jun-amino-terminal kinase-interacting protein 3	Mapk8ip3	147.56	1337	Q9ESN9	366	JIP3_MOUSE C-Jun-amino-terminal kinase-interacting protein 3 OS=Mus musculus OX=10090 GN=Mapk8ip3 PE=1 SV=1	Q9ESN9	366	366	S	ELDVCPETRLERTGSSPTQGIVNKAFGINTD	218.12	218.12	TGS(0.007)S(0.992)PTQGIVNK	T(-62.24)GS(-21.43)S(21.43)PT(-33.69)QGIVNK	4	2	0.092002	76048.7	75706.3	85194.5	78983.2	87839.3	92422.6	92650.9	90971	0.868224	0.0261818
Q9ESZ8	General transcription factor II-I	Gtf2i	112.26	998	Q9ESZ8	412	GTF2I_MOUSE General transcription factor II-I OS=Mus musculus OX=10090 GN=Gtf2i PE=1 SV=3	Q9ESZ8	412	412	S	LYVEGLPEGIPFRRPSTYGIPRLERILLAKE	112.94	112.94	RPS(0.997)T(0.003)YGIPR	RPS(24.78)T(-24.78)Y(-86.42)GIPR	3	3	-0.90058	30377.7	26985.9	30816.8	29393.5	24881.5	25889.4	25971.5	25580.8	1.14905	0.0389488
Q9JHR7	Insulin-degrading enzyme	Ide	117.77	1019	Q9JHR7	927	IDE_MOUSE Insulin-degrading enzyme OS=Mus musculus OX=10090 GN=Ide PE=1 SV=1	Q9JHR7	927	927	Y	ISQQYNYDRDNIEVAYLKTLTKDDIIRFYQE	35.511	35.511	DNIEVAY(1)LK	DNIEVAY(35.51)LK	7	3	4.3312	3796.39	3858.01	3318.02	3657.48	3128.78	3179.39	3008.83	3105.66	1.17768	0.0362142
Q9JI20	Double-stranded RNA-specific editase B2	Adarb2	82.186	745	Q9JI20	402	RED2_MOUSE Double-stranded RNA-specific editase B2 OS=Mus musculus OX=10090 GN=Adarb2 PE=2 SV=2	Q9JI20	402	402	T	TSVYARHKTLAGIVMTKGLDTKQAQVIVLSS	35.149	35.149	T(1)LAGIVMT(1)K	T(35.15)LAGIVMT(35.15)K	8	2	-3.846	115502	104989	123237	114576	138841	134709	132409	135320	0.846704	0.0209115
Q9JI20	Double-stranded RNA-specific editase B2	Adarb2	82.186	745	Q9JI20	395	RED2_MOUSE Double-stranded RNA-specific editase B2 OS=Mus musculus OX=10090 GN=Adarb2 PE=2 SV=2	Q9JI20	395	395	T	RELTVGLTSVYARHKTLAGIVMTKGLDTKQA	35.149	35.149	T(1)LAGIVMT(1)K	T(35.15)LAGIVMT(35.15)K	1	2	-3.846	115502	104989	123237	114576	138841	134709	132409	135320	0.846704	0.0209115
Q9JL61	DNA-binding protein Rfx5	Rfx5	69.734	658	Q9JL61	647	RFX5_MOUSE DNA-binding protein Rfx5 OS=Mus musculus OX=10090 GN=Rfx5 PE=1 SV=2	Q9JL61	647	647	T	QGNKGLKGRVLQSSLTPEHKDPKATPP____	48.527	48.527	VLQS(0.003)S(0.012)LT(0.985)PEHK	VLQS(-24.7)S(-19.17)LT(19.17)PEHK	7	3	1.0846	5215.08	5042.53	5190.73	5149.45	4398.17	4929.39	4284.8	4537.45	1.13488	0.0410325
Q9JLV5	Cullin-3	Cul3	88.947	768	Q9JLV5	737	CUL3_MOUSE Cullin-3 OS=Mus musculus OX=10090 GN=Cul3 PE=1 SV=1	Q9JLV5	737	737	S	LVAEVTQQLKARFLPSPVVIKKRIEGLIERE	83.499	49.35	FLPS(1)PVVIK	FLPS(49.35)PVVIK	4	3	-0.19045	28432.6	28672.3	30576.5	29227.1	32953.7	32806.9	31516.8	32425.8	0.901354	0.0173563
Q9JM52	Misshapen-like kinase 1	Mink1	147.29	1308	Q9JM52	677	MINK1_MOUSE Misshapen-like kinase 1 OS=Mus musculus OX=10090 GN=Mink1 PE=1 SV=3	Q9JM52	677	677	S	RPDNEAPPKVPQRTSSIATALNTSGAGGSRP	96.917	90.348	TS(0.005)S(0.994)IATALNTSGAGGSR	T(-36.78)S(-22.7)S(22.7)IAT(-41.45)ALNT(-69.38)S(-69.38)GAGGS(-78.43)R	3	2	0.15666	18806.5	19942.8	19550.6	19433.3	16114.6	17451.9	18132.3	17232.9	1.12769	0.0317877
Q9JMH9	Unconventional myosin-XVIIIa	Myo18a	232.75	2050	Q9JMH9	1004	MY18A_MOUSE Unconventional myosin-XVIIIa OS=Mus musculus OX=10090 GN=Myo18a PE=1 SV=2	Q9JMH9	1004	1004	T	GGSQLALRRATSMRKTFTTGMAAVKKKSLCI	75.462	75.462	KT(0.977)FT(0.023)TGMAAVK	KT(16.28)FT(-16.28)T(-34.37)GMAAVK	2	3	0.2991	9641.2	11025	9947.91	10204.7	11153.4	11939.8	11589.3	11560.8	0.882696	0.046803
Q9QXN0	Protein Shroom3	Shroom3	214.89	1986	Q9QXN0	755	SHRM3_MOUSE Protein Shroom3 OS=Mus musculus OX=10090 GN=Shroom3 PE=1 SV=2	Q9QXN0	755	755	S	APALPQTSGASQRRLSSSSSAAPQYRKPHCS	173.77	173.77	RLS(0.972)S(0.025)S(0.004)SSAAPQYR	RLS(15.97)S(-15.97)S(-24.17)S(-51.31)S(-76.48)AAPQY(-154.19)R	3	3	0.22539	27449.4	25655.8	26478.1	26527.8	30807.2	28752.8	29479.8	29679.9	0.893795	0.016538
Q9QY06	Unconventional myosin-IXb	Myo9b	238.83	2114	Q9QY06	1106	MYO9B_MOUSE Unconventional myosin-IXb OS=Mus musculus OX=10090 GN=Myo9b PE=1 SV=2	Q9QY06	1106	1106	S	GVEAETWMNKSPDGMSPKKETPSPEMETAAQ	62.271	62.271	S(0.023)PDGMS(0.977)PK	S(-16.26)PDGMS(16.26)PK	6	2	-1.0444	23403.4	22424.2	24305.3	23377.6	25813.4	27786.5	27929	27176.3	0.860221	0.0121168
Q9QY23	Plakophilin-3	Pkp3	87.331	797	Q9QY23	95	PKP3_MOUSE Plakophilin-3 OS=Mus musculus OX=10090 GN=Pkp3 PE=1 SV=2	Q9QY23	95	95	S	PRGQYHTMQTGFSSRSQGMSGDKTSTFRPIA	69.216	69.216	S(0.999)QGMS(0.001)GDK	S(30.5)QGMS(-30.5)GDK	1	2	-0.076179	16488.7	16663.9	15812.8	16321.8	19160.1	17909.1	18196.7	18422	0.885998	0.0101968
Q9QY23	Plakophilin-3	Pkp3	87.331	797	Q9QY23	123	PKP3_MOUSE Plakophilin-3 OS=Mus musculus OX=10090 GN=Pkp3 PE=1 SV=2	Q9QY23	123	123	S	PIAKPAYSPASWSSRSAVDLTCSRRLSSAHN	123.62	117.14	S(1)AVDLTCSR	S(39.04)AVDLT(-39.04)CS(-41.1)R	1	2	-1.0162	44601.8	44419.1	45475.2	44832	47487.9	47611.1	47102.2	47400.4	0.945815	0.00204389
Q9QYX7	Protein piccolo	Pclo	550.83	5068	Q9QYX7	2495	PCLO_MOUSE Protein piccolo OS=Mus musculus OX=10090 GN=Pclo PE=1 SV=4	Q9QYX7	2495	2495	S	VTSADYKLPSPTSPLSPHSNKSSPRYSKSLM	82.663	82.663	LPSPTS(0.001)PLS(0.989)PHS(0.01)NK	LPS(-52.13)PT(-39.21)S(-32.61)PLS(19.95)PHS(-19.95)NK	9	3	0.12101	15493.7	14069.5	15583.8	15049	16473.1	17343.5	16851.9	16889.5	0.891026	0.0288912
Q9QYY0	GRB2-associated-binding protein 1	Gab1	76.812	695	Q9QYY0	420	GAB1_MOUSE GRB2-associated-binding protein 1 OS=Mus musculus OX=10090 GN=Gab1 PE=1 SV=2	Q9QYY0	420	420	S	DCYDIPRTFPSDRSSSLEGFHSQYKIKSVLT	97.273	97.273	S(0.125)S(0.125)S(0.749)LEGFHS(0.001)QYK	S(-7.77)S(-7.77)S(7.77)LEGFHS(-28.44)QY(-60.29)K	3	3	-0.44357	13950.8	15060.5	14651.9	14554.4	15672.5	16089.1	15799.5	15853.7	0.918044	0.0199906
Q9QZQ1	Afadin	Afdn	206.5	1820	Q9QZQ1	1083	AFAD_MOUSE Afadin OS=Mus musculus OX=10090 GN=Afdn PE=1 SV=3	Q9QZQ1	1083	1083	S	GLSQERAAELMTRTSSVVTLEVAKQGAIYHG	150.14	110.64	T(0.003)S(0.009)S(0.98)VVT(0.008)LEVAK	T(-25.82)S(-20.2)S(20.2)VVT(-21.08)LEVAK	3	2	0.24001	30925.2	29792.4	29478.9	30065.5	32040.7	31157.8	32372.1	31856.9	0.943767	0.034653
Q9R0P5	Destrin	Dstn	18.521	165	Q9R0P5	25	DEST_MOUSE Destrin OS=Mus musculus OX=10090 GN=Dstn PE=1 SV=3	Q9R0P5	25	25	T	EVCRIFYDMKVRKCSTPEEIKKRKKAVIFCL	64.711	64.711	KCS(0.098)T(0.902)PEEIK	KCS(-9.65)T(9.65)PEEIK	4	3	-0.31837	77984.8	67088.2	69218.3	71430.4	58985.4	63840.2	58872.4	60566	1.17938	0.0430417
Q9R1Q9	V-type proton ATPase subunit S1	Atp6ap1	51.007	463	Q9R1Q9	329	VAS1_MOUSE V-type proton ATPase subunit S1 OS=Mus musculus OX=10090 GN=Atp6ap1 PE=1 SV=1	Q9R1Q9	329	329	S	TVTFKFILASRFYPVSARYWFAMERLEIHSN	57.175	57.175	FILAS(0.255)RFY(0.925)PVS(0.82)AR	FILAS(-6.16)RFY(9.99)PVS(6.16)AR	11	2	-2.9278	108466	109432	116429	111442	120881	126432	118423	121912	0.914121	0.038616
Q9R1Q9	V-type proton ATPase subunit S1	Atp6ap1	51.007	463	Q9R1Q9	326	VAS1_MOUSE V-type proton ATPase subunit S1 OS=Mus musculus OX=10090 GN=Atp6ap1 PE=1 SV=1	Q9R1Q9	326	326	Y	FGATVTFKFILASRFYPVSARYWFAMERLEI	57.175	57.175	FILAS(0.255)RFY(0.925)PVS(0.82)AR	FILAS(-6.16)RFY(9.99)PVS(6.16)AR	8	2	-2.9278	108466	109432	116429	111442	120881	126432	118423	121912	0.914121	0.038616
Q9WTQ5	A-kinase anchor protein 12	Akap12	180.69	1684	Q9WTQ5	682	AKA12_MOUSE A-kinase anchor protein 12 OS=Mus musculus OX=10090 GN=Akap12 PE=1 SV=1	Q9WTQ5	682	682	S	ALICVGSSKKRARKASSSDDEGGPRTLGGDG	104.86	89.866	KAS(0.969)S(0.03)S(0.001)DDEGGPR	KAS(15.09)S(-15.09)S(-29.66)DDEGGPR	3	3	-1.8941	29651.6	28130.7	27950.3	28577.5	31958.8	31075.6	31206.4	31413.6	0.909718	0.0094321
Q9WTV7	E3 ubiquitin-protein ligase RLIM	Rlim	66.376	600	Q9WTV7	163	RNF12_MOUSE E3 ubiquitin-protein ligase RLIM OS=Mus musculus OX=10090 GN=Rlim PE=1 SV=2	Q9WTV7	163	163	S	SQTSENESEPSTRRLSVENMESSSQRQMENS	98.572	98.572	RLS(1)VENMESSSQR	RLS(47.31)VENMES(-47.31)S(-50.74)S(-62.55)QR	3	3	-0.3677	64953.7	63007.7	66353.4	64771.6	54815.8	58915.2	60393.5	58041.5	1.11595	0.0251847
Q9WTX2	Interferon-inducible double-stranded RNA-dependent protein kinase activator A	Prkra	34.371	313	Q9WTX2	20	PRKRA_MOUSE Interferon-inducible double-stranded RNA-dependent protein kinase activator A OS=Mus musculus OX=10090 GN=Prkra PE=1 SV=1	Q9WTX2	20	20	T	RHRAEAPPLQREDSGTFSLGKMITAKPGKTP	101.5	101.5	EDS(0.077)GT(0.923)FSLGK	EDS(-10.81)GT(10.81)FS(-51.29)LGK	5	3	-0.26543	112058	105267	119307	112211	121161	130296	127668	126375	0.887917	0.0439766
Q9WU42	Nuclear receptor corepressor 2	Ncor2	269.8	2472	Q9WU42	1309	NCOR2_MOUSE Nuclear receptor corepressor 2 OS=Mus musculus OX=10090 GN=Ncor2 PE=1 SV=3	Q9WU42	1309	1309	S	ASIEGLMGRAIPEQHSPHLKEQHHIRGSITQ	97.69	97.69	AIPEQHS(1)PHLK	AIPEQHS(97.69)PHLK	7	4	-0.21574	67848.1	62432.9	73903.1	68061.4	83407.8	78690.1	75873.4	79323.8	0.85802	0.0472105
Q9WU42	Nuclear receptor corepressor 2	Ncor2	269.8	2472	Q9WU42	1929	NCOR2_MOUSE Nuclear receptor corepressor 2 OS=Mus musculus OX=10090 GN=Ncor2 PE=1 SV=3	Q9WU42	1929	1929	S	GHAFLTKPPAREPASSPSKSSEPRSLAPPSS	65.535	38.804	EPAS(0.149)S(0.844)PS(0.007)K	EPAS(-7.52)S(7.52)PS(-20.9)K	5	3	0.48824	72317.8	63013.2	70616.6	68649.2	79415.7	77959.5	78839.4	78738.2	0.871866	0.0251448
Q9WU42	Nuclear receptor corepressor 2	Ncor2	269.8	2472	Q9WU42	1406	NCOR2_MOUSE Nuclear receptor corepressor 2 OS=Mus musculus OX=10090 GN=Ncor2 PE=1 SV=3	Q9WU42	1406	1406	T	AGRSIHEIPREELRRTPELPLAPRPLKEGSI	120.84	96.665	T(1)PELPLAPR	T(96.67)PELPLAPR	1	2	-0.1622	47636.7	48114.4	51296.5	49015.8	55394	56209.8	58748.3	56784	0.863198	0.00708649
Q9WV30	Nuclear factor of activated T-cells 5	Nfat5	165.8	1534	Q9WV30	617	NFAT5_MOUSE Nuclear factor of activated T-cells 5 OS=Mus musculus OX=10090 GN=Nfat5 PE=1 SV=2	Q9WV30	617	617	S	KTEDVTPMEVTSEKRSSPIFQTTKSIGSTQQ	103.13	103.13	RS(0.5)S(0.5)PIFQTTK	RS(0)S(0)PIFQT(-63.74)T(-68.06)K	2	3	0.67598	42329.5	38559.5	39727.9	40205.6	43525.2	44010.7	43661	43732.3	0.919358	0.0348855
Q9Z0P4	Paralemmin-1	Palm	41.614	383	Q9Z0P4	145	PALM_MOUSE Paralemmin-1 OS=Mus musculus OX=10090 GN=Palm PE=1 SV=1	Q9Z0P4	145	145	T	QKSETLVNAQQTPLGTPKENRTSTPVRSPGG	61.181	44.788	SETLVNAQQT(0.121)PLGT(0.878)PK	S(-34.59)ET(-34.73)LVNAQQT(-8.6)PLGT(8.6)PK	14	3	0.11776	11407.3	12220.9	11747	11791.7	10129.8	10754	10054.9	10312.9	1.14339	0.010271
Q9Z0U1	Tight junction protein ZO-2	Tjp2	131.28	1167	Q9Z0U1	684	ZO2_MOUSE Tight junction protein ZO-2 OS=Mus musculus OX=10090 GN=Tjp2 PE=1 SV=2	Q9Z0U1	684	684	S	RGQRSSGGVKKNLRKSREDLAAAVSVSTKFP	83.776	83.776	S(1)REDLAAAVSVSTK	S(59.22)REDLAAAVS(-59.22)VS(-72.08)T(-72.51)K	1	3	-1.0146	8759.77	8248.96	8921.7	8643.48	7667.02	8122.55	7859.6	7883.06	1.09646	0.0347376
Q9Z1T6	1-phosphatidylinositol 3-phosphate 5-kinase	Pikfyve	236.87	2097	Q9Z1T6	307	FYV1_MOUSE 1-phosphatidylinositol 3-phosphate 5-kinase OS=Mus musculus OX=10090 GN=Pikfyve PE=1 SV=3	Q9Z1T6	307	307	S	VQEDAGKSPARNRSASITNLSLDRSGSPMVP	148.22	90.412	S(0.128)AS(0.872)IT(0.001)NLSLDR	S(-8.34)AS(8.34)IT(-32.09)NLS(-71.79)LDR	3	3	1.0215	42453.2	39204.6	42774.8	41477.5	45307.5	45560.9	44606.4	45158.2	0.918492	0.0351391
Q9Z2B5	Eukaryotic translation initiation factor 2-alpha kinase 3	Eif2ak3	124.68	1114	Q9Z2B5	1105	E2AK3_MOUSE Eukaryotic translation initiation factor 2-alpha kinase 3 OS=Mus musculus OX=10090 GN=Eif2ak3 PE=1 SV=1	Q9Z2B5	1105	1105	S	SRSMSSSGTKHSRQPSCSYSPLPGN______	52.576	52.576	QPS(0.943)CS(0.056)YS(0.001)PLPGN	QPS(12.26)CS(-12.26)Y(-42.66)S(-29.24)PLPGN	3	2	0.12903	5835.89	6260.01	5909	6001.63	5219.4	5214.84	5193.83	5209.36	1.15209	0.00378548
Q9Z2V6	Histone deacetylase 5	Hdac5	120.94	1113	Q9Z2V6	650	HDAC5_MOUSE Histone deacetylase 5 OS=Mus musculus OX=10090 GN=Hdac5 PE=1 SV=2	Q9Z2V6	650	650	S	LSLATVPHQALGRTQSSPAAPGSMKSPTDQP	135.02	95.264	T(0.004)QS(0.96)S(0.036)PAAPGSMK	T(-23.39)QS(14.3)S(-14.3)PAAPGS(-49.9)MK	3	2	-0.18916	49937.2	49475.4	47546.2	48986.3	45641.6	40404.2	39050.6	41698.8	1.17477	0.0271023
A0A087WPF7	Autism susceptibility gene 2 protein homolog	Auts2	138.92	1261	A0A087WPF7	941	AUTS2_MOUSE Autism susceptibility gene 2 protein homolog OS=Mus musculus OX=10090 GN=Auts2 PE=1 SV=2	A0A087WPF7	941	941	S	GRAAGEEPKQLSRVPSPYVRTPGVDSTRPNS	92.491	92.491	VPS(1)PYVR	VPS(54.85)PY(-54.85)VR	3	2	0.12268	29334.9	32585.9	37407.5	33109.4	38578.1	33921.7	36657.7	36385.9	0.909953	0.292673
A1A5B6	TBC1 domain family member 25	Tbc1d25	82.574	742	A1A5B6	560	TBC25_MOUSE TBC1 domain family member 25 OS=Mus musculus OX=10090 GN=Tbc1d25 PE=1 SV=1	A1A5B6	560	560	S	SSQGPSGGGRLLRQASLDGLQQLRDNMGLRK	79.875	58.268	QAS(1)LDGLQQLR	QAS(58.27)LDGLQQLR	3	3	0.31964	43015.9	40792.2	38162.4	40656.8	41479.6	39191.3	38415	39695.3	1.02422	0.5972
A2A259	Polycystic kidney disease 2-like 1 protein	Pkd2l1	87.233	760	A2A259	6	PK2L1_MOUSE Polycystic kidney disease 2-like 1 protein OS=Mus musculus OX=10090 GN=Pkd2l1 PE=1 SV=1	A2A259	6	6	S	__________MNSMESPKNQELQTLGNRAWD	34.387	27.742	MNS(0.004)MES(0.996)PK	MNS(-27.11)MES(27.11)PK	6	2	3.8891	157941	238640	159089	185223	151862	165765	136366	151331	1.22396	0.293154
A2A432	Cullin-4B	Cul4b	110.7	970	A2A432	106	CUL4B_MOUSE Cullin-4B OS=Mus musculus OX=10090 GN=Cul4b PE=1 SV=1	A2A432	106	106	T	AAQEVRSATDGNTSTTPPTSAKKRKLNSSSS	34.649	34.649	S(0.009)AT(0.009)DGNT(0.07)S(0.188)T(0.188)T(0.526)PPT(0.006)S(0.002)AK	S(-17.5)AT(-17.5)DGNT(-8.73)S(-4.46)T(-4.46)T(4.46)PPT(-19.72)S(-23.33)AK	10	3	0.45165	2939.86	3114.41	2673.38	2909.22	1787.71	2511.86	2415.35	2238.31	1.29974	0.0617693
A2A432	Cullin-4B	Cul4b	110.7	970	A2A432	140	CUL4B_MOUSE Cullin-4B OS=Mus musculus OX=10090 GN=Cul4b PE=1 SV=1	A2A432	140	140	T	SSNEREDFDSTSSSSTPPQPRDSASPSTSSF	73.809	66.582	EDFDST(0.001)S(0.003)S(0.015)S(0.014)S(0.164)T(0.803)PPQPR	EDFDS(-36.15)T(-28.56)S(-24.67)S(-17.37)S(-17.73)S(-6.89)T(6.89)PPQPR	11	3	0.19467	9914.23	10455.7	10487.9	10285.9	8138.8	9633.26	10425.3	9399.12	1.09435	0.271428
A2A4P0	ATP-dependent RNA helicase DHX8	Dhx8	142.57	1244	A2A4P0	484	DHX8_MOUSE ATP-dependent RNA helicase DHX8 OS=Mus musculus OX=10090 GN=Dhx8 PE=2 SV=1	A2A4P0	484	484	S	EPPFLRGHTKQSMDMSPIKIVKNPDGSLSQA	96.604	64.121	QSMDMS(1)PIK	QS(-42.08)MDMS(42.08)PIK	6	3	0.18098	65948.7	63778.3	69185.7	66304.2	67342.3	67678.7	67907.6	67642.9	0.98021	0.444471
A2A5R2	Brefeldin A-inhibited guanine nucleotide-exchange protein 2	Arfgef2	202.24	1792	A2A5R2	276	BIG2_MOUSE Brefeldin A-inhibited guanine nucleotide-exchange protein 2 OS=Mus musculus OX=10090 GN=Arfgef2 PE=1 SV=1	A2A5R2	276	276	S	GKVSLENGEAPRERGSPVSGRAEPSRGTDSG	120.53	120.53	ERGS(1)PVSGR	ERGS(53.01)PVS(-53.01)GR	4	3	-0.2857	90983.9	84624.1	102729	92779	117579	105113	103339	108677	0.853714	0.0838528
A2A5R2	Brefeldin A-inhibited guanine nucleotide-exchange protein 2	Arfgef2	202.24	1792	A2A5R2	1532	BIG2_MOUSE Brefeldin A-inhibited guanine nucleotide-exchange protein 2 OS=Mus musculus OX=10090 GN=Arfgef2 PE=1 SV=1	A2A5R2	1532	1532	S	QSLSSIDRNASERGQSQLSNPTDDSWKGAPY	84.035	84.035	GQS(0.991)QLS(0.009)NPTDDSWK	GQS(20.21)QLS(-20.21)NPT(-52.21)DDS(-70.7)WK	3	3	1.3261	7886.17	6665.86	5191.25	6581.1	6015.94	5968.33	6083.12	6022.46	1.09276	0.513368
A2A5R2	Brefeldin A-inhibited guanine nucleotide-exchange protein 2	Arfgef2	202.24	1792	A2A5R2	1535	BIG2_MOUSE Brefeldin A-inhibited guanine nucleotide-exchange protein 2 OS=Mus musculus OX=10090 GN=Arfgef2 PE=1 SV=1	A2A5R2	1535	1535	S	SSIDRNASERGQSQLSNPTDDSWKGAPYAHQ	71.601	71.601	GQS(0.007)QLS(0.993)NPTDDSWK	GQS(-21.42)QLS(21.42)NPT(-37.76)DDS(-53.59)WK	6	3	0.47634	85345.8	83721.6	72805.6	80624.3	80126.3	75133.2	77344.6	77534.7	1.03985	0.502187
A2A5R2	Brefeldin A-inhibited guanine nucleotide-exchange protein 2	Arfgef2	202.24	1792	A2A5R2	356	BIG2_MOUSE Brefeldin A-inhibited guanine nucleotide-exchange protein 2 OS=Mus musculus OX=10090 GN=Arfgef2 PE=1 SV=1	A2A5R2	356	356	S	NSQTNGIADDRQSLSSADNLEPDVQGHQVAA	119.76	119.76	QS(0.007)LS(0.183)S(0.81)ADNLEPDVQGHQVAAR	QS(-20.69)LS(-6.45)S(6.45)ADNLEPDVQGHQVAAR	5	3	-0.31134	4824	7809.85	3968.31	5534.05	3605.55	5189.73	3881.3	4225.53	1.30967	0.358625
A2A5R2	Brefeldin A-inhibited guanine nucleotide-exchange protein 2	Arfgef2	202.24	1792	A2A5R2	621	BIG2_MOUSE Brefeldin A-inhibited guanine nucleotide-exchange protein 2 OS=Mus musculus OX=10090 GN=Arfgef2 PE=1 SV=1	A2A5R2	621	621	S	QEMGDGKGLDMARRCSVTSVESTVSSGTQTA	84.903	76.519	RCS(0.825)VT(0.126)S(0.049)VES(0.001)TVSSGTQTAIQDDPEQFEVIK	RCS(8.17)VT(-8.17)S(-12.3)VES(-30.68)T(-35.66)VS(-46.8)S(-46.47)GT(-46.47)QT(-48.11)AIQDDPEQFEVIK	3	4	0.56243	27241.8	61019.1	31471.5	39910.8	28386.7	34392	32366.5	31715.1	1.25842	0.489059
A2A5R2	Brefeldin A-inhibited guanine nucleotide-exchange protein 2	Arfgef2	202.24	1792	A2A5R2	1022	BIG2_MOUSE Brefeldin A-inhibited guanine nucleotide-exchange protein 2 OS=Mus musculus OX=10090 GN=Arfgef2 PE=1 SV=1	A2A5R2	1022	1022	S	ELAQLIGTGVKTRYLSGSGREREGSLKGHSL	106.91	106.91	YLS(0.756)GS(0.244)GR	Y(-61.52)LS(4.91)GS(-4.91)GR	3	2	0.66402	32513.6	32253.7	41406.3	35391.2	49576.9	40638	39576.7	43263.9	0.818032	0.146072
A2A5R2	Brefeldin A-inhibited guanine nucleotide-exchange protein 2	Arfgef2	202.24	1792	A2A5R2	1024	BIG2_MOUSE Brefeldin A-inhibited guanine nucleotide-exchange protein 2 OS=Mus musculus OX=10090 GN=Arfgef2 PE=1 SV=1	A2A5R2	1024	1024	S	AQLIGTGVKTRYLSGSGREREGSLKGHSLAG	110.03	110.03	YLS(0.164)GS(0.836)GR	Y(-73.04)LS(-7.08)GS(7.08)GR	5	2	0.30562	77343.8	74198.8	90800.5	80781	105746	89216.6	90664.7	95209.3	0.848458	0.12071
A2A5R2	Brefeldin A-inhibited guanine nucleotide-exchange protein 2	Arfgef2	202.24	1792	A2A5R2	227	BIG2_MOUSE Brefeldin A-inhibited guanine nucleotide-exchange protein 2 OS=Mus musculus OX=10090 GN=Arfgef2 PE=1 SV=1	A2A5R2	227	227	S	MQSKPQSPVIQATAGSPKFSRLKQSQAQSKP	118.21	118.21	PQSPVIQAT(0.001)AGS(0.999)PK	PQS(-80.02)PVIQAT(-30.69)AGS(30.69)PK	12	2	-0.052748	50127.6	55061	54564.6	53251.1	60059.1	56090.7	53862	56670.6	0.939659	0.226795
A2A5R2	Brefeldin A-inhibited guanine nucleotide-exchange protein 2	Arfgef2	202.24	1792	A2A5R2	353	BIG2_MOUSE Brefeldin A-inhibited guanine nucleotide-exchange protein 2 OS=Mus musculus OX=10090 GN=Arfgef2 PE=1 SV=1	A2A5R2	353	353	S	VDENSQTNGIADDRQSLSSADNLEPDVQGHQ	67.496	67.496	QS(0.719)LS(0.204)S(0.076)ADNLEPDVQGHQVAAR	QS(5.46)LS(-5.46)S(-9.76)ADNLEPDVQGHQVAAR	2	3	-0.66359	1663.74	2798.26	2133.73	2198.58	2112.37	1941.8	2068.21	2040.79	1.07731	0.660379
A2A5R2	Brefeldin A-inhibited guanine nucleotide-exchange protein 2	Arfgef2	202.24	1792	A2A5R2	1518	BIG2_MOUSE Brefeldin A-inhibited guanine nucleotide-exchange protein 2 OS=Mus musculus OX=10090 GN=Arfgef2 PE=1 SV=1	A2A5R2	1518	1518	S	EEVSDRHLDVDLDRQSLSSIDRNASERGQSQ	72.887	70.413	HLDVDLDRQS(0.976)LS(0.011)S(0.013)IDR	HLDVDLDRQS(18.59)LS(-19.53)S(-18.59)IDR	10	3	-3.8822	8304.01	7301.53	7958.74	7854.76	7595.68	8974.01	7338.1	7969.27	0.985632	0.854805
A2A5R2	Brefeldin A-inhibited guanine nucleotide-exchange protein 2	Arfgef2	202.24	1792	A2A5R2	1521	BIG2_MOUSE Brefeldin A-inhibited guanine nucleotide-exchange protein 2 OS=Mus musculus OX=10090 GN=Arfgef2 PE=1 SV=1	A2A5R2	1521	1521	S	SDRHLDVDLDRQSLSSIDRNASERGQSQLSN	80.24	66.683	QS(0.001)LS(0.146)S(0.853)IDR	QS(-27.88)LS(-7.67)S(7.67)IDR	5	2	0.8864	21194.8	20338.1	20712.6	20748.5	22157	20881.8	19609.4	20882.7	0.993573	0.871104
A2A690	Protein TANC2	Tanc2	220.26	1994	A2A690	1549	TANC2_MOUSE Protein TANC2 OS=Mus musculus OX=10090 GN=Tanc2 PE=1 SV=1	A2A690	1549	1549	S	SPPPSPLRRGPQYRASPPAESMSVYRSQSGS	83.573	81.92	AS(1)PPAESMSVYR	AS(49.93)PPAES(-49.93)MS(-55.26)VY(-71.4)R	2	2	-2.8756	17622.1	21591	18906.5	19373.2	17255.4	17743.5	17724.2	17574.4	1.10236	0.202109
A2A690	Protein TANC2	Tanc2	220.26	1994	A2A690	169	TANC2_MOUSE Protein TANC2 OS=Mus musculus OX=10090 GN=Tanc2 PE=1 SV=1	A2A690	169	169	S	STNAAAKDCSYGAVTSPTSTLESRDSGIIAT	61.087	61.087	DCSY(0.002)GAVT(0.303)S(0.678)PT(0.011)S(0.004)T(0.001)LESR	DCS(-35.75)Y(-26.22)GAVT(-3.49)S(3.49)PT(-17.72)S(-22.15)T(-27.34)LES(-38.69)R	9	3	-0.79965	7433.92	9134.81	8050.57	8206.43	5507.78	7118.41	7556.19	6727.46	1.21984	0.137044
A2A690	Protein TANC2	Tanc2	220.26	1994	A2A690	1534	TANC2_MOUSE Protein TANC2 OS=Mus musculus OX=10090 GN=Tanc2 PE=1 SV=1	A2A690	1534	1534	S	RFSPPPVGGQSKEYPSPPPSPLRRGPQYRAS	52.693	52.693	EY(0.045)PS(0.907)PPPS(0.048)PLR	EY(-13.07)PS(12.78)PPPS(-12.78)PLR	4	2	0.18291	12272.3	14782.3	12130.4	13061.7	10849.2	10623.8	11588.5	11020.5	1.18522	0.0881367
A2A690	Protein TANC2	Tanc2	220.26	1994	A2A690	1521	TANC2_MOUSE Protein TANC2 OS=Mus musculus OX=10090 GN=Tanc2 PE=1 SV=1	A2A690	1521	1521	S	PPHTSPAHQGASYRFSPPPVGGQSKEYPSPP	106.29	106.29	FS(1)PPPVGGQSK	FS(80.55)PPPVGGQS(-80.55)K	2	3	0.13617	54493.7	48787.1	52737	52006	52801.5	49029.3	52882.5	51571.1	1.00843	0.846968
A2A690	Protein TANC2	Tanc2	220.26	1994	A2A690	1480	TANC2_MOUSE Protein TANC2 OS=Mus musculus OX=10090 GN=Tanc2 PE=1 SV=1	A2A690	1480	1480	S	GSHQVFDFRSNSSVGSPTRQGYQSTSPALSP	142.51	123.26	SNSSVGS(0.996)PT(0.004)R	S(-82.15)NS(-52.53)S(-42.38)VGS(23.52)PT(-23.52)R	7	2	0.28467	30722.3	29350.9	34919.4	31664.2	30583.7	28886.8	30958.9	30143.1	1.05046	0.443856
A2A690	Protein TANC2	Tanc2	220.26	1994	A2A690	1726	TANC2_MOUSE Protein TANC2 OS=Mus musculus OX=10090 GN=Tanc2 PE=1 SV=1	A2A690	1726	1726	S	GGMRYSQTPQIGRSQSASYYPVCHSKLDLER	109.36	107.98	S(0.133)QS(0.653)AS(0.214)YYPVCHSK	S(-6.92)QS(4.85)AS(-4.85)Y(-47.43)Y(-51.83)PVCHS(-88.22)K	3	3	-0.3019	6304.81	8354.31	6968.89	7209.34	7355.49	7938.93	8092.44	7795.62	0.924793	0.414198
A2A690	Protein TANC2	Tanc2	220.26	1994	A2A690	1564	TANC2_MOUSE Protein TANC2 OS=Mus musculus OX=10090 GN=Tanc2 PE=1 SV=1	A2A690	1564	1564	S	SPPAESMSVYRSQSGSPVRYQQETNVSQLPG	103.69	103.69	SQS(0.001)GS(0.999)PVR	S(-50.22)QS(-28.92)GS(28.92)PVR	5	2	1.8993	13906.6	12846	17155.9	14636.2	19695.5	17533.9	17108.1	18112.5	0.808072	0.0846888
A2A690	Protein TANC2	Tanc2	220.26	1994	A2A690	1744	TANC2_MOUSE Protein TANC2 OS=Mus musculus OX=10090 GN=Tanc2 PE=1 SV=1	A2A690	1744	1744	S	YYPVCHSKLDLERSSSQLGSPDVSHLIRRPI	86.213	86.213	S(0.159)S(0.159)S(0.682)QLGSPDVSHLIR	S(-6.33)S(-6.33)S(6.33)QLGS(-44.25)PDVS(-68.81)HLIR	3	3	0.097625	2508.49	2837.31	2088.49	2478.1	1811.01	2316.8	2242.25	2123.35	1.16707	0.25616
A2A690	Protein TANC2	Tanc2	220.26	1994	A2A690	1831	TANC2_MOUSE Protein TANC2 OS=Mus musculus OX=10090 GN=Tanc2 PE=1 SV=1	A2A690	1831	1831	S	LKPAYDRSCDELSPVSPTQGGYPSEPTRSRT	57.432	57.432	S(0.001)CDELS(0.113)PVS(0.771)PT(0.113)QGGY(0.002)PS(0.001)EPTR	S(-29.53)CDELS(-8.34)PVS(8.34)PT(-8.34)QGGY(-26.46)PS(-31.54)EPT(-41.95)R	9	3	-0.65286	5664.17	8270.04	5245.44	6393.22	4143.08	5398.46	6138.07	5226.54	1.22322	0.352912
A2A690	Protein TANC2	Tanc2	220.26	1994	A2A690	1583	TANC2_MOUSE Protein TANC2 OS=Mus musculus OX=10090 GN=Tanc2 PE=1 SV=1	A2A690	1583	1583	S	YQQETNVSQLPGRPKSPLSKMAQRPYQMPQL	105.16	105.16	YQQETNVSQLPGRPKS(0.997)PLS(0.003)K	Y(-90.99)QQET(-69.98)NVS(-44.69)QLPGRPKS(25.09)PLS(-25.09)K	16	4	0.17525	29626.3	31383.5	31140.8	30716.9	39022.6	30258.9	33032.9	34104.8	0.900661	0.26927
A2A690	Protein TANC2	Tanc2	220.26	1994	A2A690	1981	TANC2_MOUSE Protein TANC2 OS=Mus musculus OX=10090 GN=Tanc2 PE=1 SV=1	A2A690	1981	1981	S	NLYRQLSRDSRQGQTSPIKPKRPFVESNV__	94.122	94.122	QGQT(0.033)S(0.967)PIKPK	QGQT(-14.63)S(14.63)PIKPK	5	3	-0.26786	56231.5	47749.7	59958.2	54646.4	63527.2	54373.1	60426.5	59442.3	0.919319	0.346847
A2A690	Protein TANC2	Tanc2	220.26	1994	A2A690	400	TANC2_MOUSE Protein TANC2 OS=Mus musculus OX=10090 GN=Tanc2 PE=1 SV=1	A2A690	400	400	S	ALSCHGTRMRQIASDSPHASPKHVDANRELP	55.975	55.975	QIAS(0.076)DS(0.921)PHAS(0.003)PK	QIAS(-10.84)DS(10.84)PHAS(-24.36)PK	6	3	0.49731	32570.4	29561.4	32368.6	31500.1	36636.7	36046.2	32294.1	34992.4	0.900201	0.104844
A2A690	Protein TANC2	Tanc2	220.26	1994	A2A690	1730	TANC2_MOUSE Protein TANC2 OS=Mus musculus OX=10090 GN=Tanc2 PE=1 SV=1	A2A690	1730	1730	Y	YSQTPQIGRSQSASYYPVCHSKLDLERSSSQ	38.366	38.366	S(0.119)QS(0.119)AS(0.157)Y(0.057)Y(0.539)PVCHS(0.009)K	S(-6.57)QS(-6.57)AS(-5.37)Y(-9.73)Y(5.37)PVCHS(-17.98)K	7	3	-1.2308	6693.18	8899.92	8240.46	7944.52	7085.01	9289.81	8483.12	8285.98	0.958791	0.728757
A2A690	Protein TANC2	Tanc2	220.26	1994	A2A690	168	TANC2_MOUSE Protein TANC2 OS=Mus musculus OX=10090 GN=Tanc2 PE=1 SV=1	A2A690	168	168	T	VSTNAAAKDCSYGAVTSPTSTLESRDSGIIA	76.704	76.704	DCSYGAVT(0.575)S(0.422)PT(0.002)STLESR	DCS(-41.69)Y(-34.32)GAVT(1.35)S(-1.35)PT(-24.16)S(-31.29)T(-34.37)LES(-53.41)R	8	3	-0.62713	4067.91	5077.02	3706.76	4283.89	4016.3	3918.25	3866.1	3933.55	1.08906	0.44344
A2A690	Protein TANC2	Tanc2	220.26	1994	A2A690	1980	TANC2_MOUSE Protein TANC2 OS=Mus musculus OX=10090 GN=Tanc2 PE=1 SV=1	A2A690	1980	1980	T	DNLYRQLSRDSRQGQTSPIKPKRPFVESNV_	84.365	84.365	QGQT(0.5)S(0.5)PIKPK	QGQT(0)S(0)PIKPK	4	3	-0.076272	19117.9	17729.3	19778.8	18875.3	20978.2	18111.7	21513.4	20201.1	0.93437	0.337062
A2A6A1	G patch domain-containing protein 8	Gpatch8	164.99	1505	A2A6A1	1018	GPTC8_MOUSE G patch domain-containing protein 8 OS=Mus musculus OX=10090 GN=Gpatch8 PE=1 SV=1	A2A6A1	1018	1018	S	PSQRSGSRKGSWGHESPEERRSGRRDFIRSK	63.374	49.149	GS(0.002)WGHES(0.998)PEER	GS(-27.49)WGHES(27.49)PEER	7	3	-0.7087	52286.8	42411.1	51820.4	48839.4	52911.5	53497.6	53805.4	53404.8	0.914514	0.230135
A2A6A1	G patch domain-containing protein 8	Gpatch8	164.99	1505	A2A6A1	648	GPTC8_MOUSE G patch domain-containing protein 8 OS=Mus musculus OX=10090 GN=Gpatch8 PE=1 SV=1	A2A6A1	648	648	S	ACSSLNKQEPGGSHMSETEDTGRSHPSKKEP	111.45	111.45	QEPGGS(0.006)HMS(0.98)ET(0.014)EDTGR	QEPGGS(-21.79)HMS(18.52)ET(-18.52)EDT(-49.51)GR	9	3	-0.13216	24890.9	23230.2	24174.5	24098.5	21798.6	23475.4	22802.1	22692	1.06198	0.10912
A2A6A1	G patch domain-containing protein 8	Gpatch8	164.99	1505	A2A6A1	735	GPTC8_MOUSE G patch domain-containing protein 8 OS=Mus musculus OX=10090 GN=Gpatch8 PE=1 SV=1	A2A6A1	735	735	S	ADSERGPKSEPPGSGSPAPPRRRRRAQDDSQ	170	135.14	SEPPGSGS(1)PAPPR	S(-100.29)EPPGS(-37.93)GS(37.93)PAPPR	8	3	-0.027967	105027	80550.6	92831.7	92803.2	89493	88931.4	94083.6	90836	1.02166	0.799604
A2A6A1	G patch domain-containing protein 8	Gpatch8	164.99	1505	A2A6A1	1039	GPTC8_MOUSE G patch domain-containing protein 8 OS=Mus musculus OX=10090 GN=Gpatch8 PE=1 SV=1	A2A6A1	1039	1039	S	SGRRDFIRSKIYRSQSPHYFQSGRGEGPGKK	73.299	73.299	S(0.023)QS(0.976)PHY(0.001)FQSGR	S(-16.36)QS(16.36)PHY(-29.09)FQS(-42.94)GR	3	3	0.62389	48664.9	38292.7	46440.7	44466.1	42235	40514.1	44348.7	42365.9	1.04957	0.563843
A2A6A1	G patch domain-containing protein 8	Gpatch8	164.99	1505	A2A6A1	451	GPTC8_MOUSE G patch domain-containing protein 8 OS=Mus musculus OX=10090 GN=Gpatch8 PE=1 SV=1	A2A6A1	451	451	S	KSSSPKPQGCSKTAASPGAERTVSEASELQK	59.177	59.177	T(0.009)AAS(0.991)PGAER	T(-20.62)AAS(20.62)PGAER	4	2	0.81136	19438.9	14349.5	16397	16728.5	16169.5	15642.8	16911.5	16241.3	1.03	0.765155
A2A6T1	Cerebellar degeneration-related protein 2-like	Cdr2l	53.212	465	A2A6T1	154	CDR2L_MOUSE Cerebellar degeneration-related protein 2-like OS=Mus musculus OX=10090 GN=Cdr2l PE=1 SV=1	A2A6T1	154	154	T	LEQLRIRREKRERRRTIHTFPCLKELCTSSR	88.596	88.596	T(0.993)IHT(0.007)FPCLK	T(21.68)IHT(-21.68)FPCLK	1	3	-0.22491	12699.2	11103	10327.2	11376.5	12169.9	12394.6	12155.8	12240.1	0.929442	0.286325
A2A6T1	Cerebellar degeneration-related protein 2-like	Cdr2l	53.212	465	A2A6T1	179	CDR2L_MOUSE Cerebellar degeneration-related protein 2-like OS=Mus musculus OX=10090 GN=Cdr2l PE=1 SV=1	A2A6T1	179	179	S	LCTSSRCEDAFRLHSSSLELGPRPLEQENER	117.2	117.2	LHS(0.009)S(0.988)S(0.003)LELGPR	LHS(-20.46)S(20.46)S(-25.01)LELGPR	4	3	-0.08101	10338.7	12428.7	12047.2	11604.9	12368.5	12615.7	11055.6	12013.3	0.966006	0.638458
A2A791	Zinc finger MYM-type protein 4	Zmym4	172.44	1549	A2A791	1182	ZMYM4_MOUSE Zinc finger MYM-type protein 4 OS=Mus musculus OX=10090 GN=Zmym4 PE=1 SV=1	A2A791	1182	1182	S	HRDGFPQPRRRGRKKSVVPVEPRSLIQGALQ	70.028	61.78	S(1)VVPVEPR	S(61.78)VVPVEPR	1	2	-1.2595	31539.8	34536.1	36577.3	34217.7	35257.7	37223.6	38060.7	36847.3	0.928636	0.193068
A2A7S8	Uncharacterized protein KIAA1522	Kiaa1522	104.84	1013	A2A7S8	325	K1522_MOUSE Uncharacterized protein KIAA1522 OS=Mus musculus OX=10090 GN=Kiaa1522 PE=1 SV=1	A2A7S8	325	325	S	RSSLRTLSRCSLLSASPASVRSLGRFSSASS	97.463	71.279	CSLLS(0.003)AS(0.981)PAS(0.016)VR	CS(-58.76)LLS(-24.96)AS(17.9)PAS(-17.9)VR	7	3	0.46572	11516.1	12368.5	11383	11755.9	10854.8	9551.62	10810.9	10405.8	1.12975	0.0625506
A2A7S8	Uncharacterized protein KIAA1522	Kiaa1522	104.84	1013	A2A7S8	328	K1522_MOUSE Uncharacterized protein KIAA1522 OS=Mus musculus OX=10090 GN=Kiaa1522 PE=1 SV=1	A2A7S8	328	328	S	LRTLSRCSLLSASPASVRSLGRFSSASSPRP	56.951	56.951	CSLLS(0.003)AS(0.406)PAS(0.591)VR	CS(-36.29)LLS(-22.77)AS(-1.64)PAS(1.64)VR	10	2	0.37335	9345.9	8792.88	8491.78	8876.85	8306.06	7550.2	8699.6	8185.29	1.08449	0.174889
A2A7S8	Uncharacterized protein KIAA1522	Kiaa1522	104.84	1013	A2A7S8	336	K1522_MOUSE Uncharacterized protein KIAA1522 OS=Mus musculus OX=10090 GN=Kiaa1522 PE=1 SV=1	A2A7S8	336	336	S	LLSASPASVRSLGRFSSASSPRPRSRNASSS	63.816	63.816	FS(0.556)S(0.407)AS(0.014)S(0.023)PR	FS(1.35)S(-1.35)AS(-15.86)S(-13.86)PR	2	2	0.14833	7696.14	7491.41	8471.94	7886.5	8276.98	8555.56	8601.58	8478.04	0.930226	0.13395
A2A7S8	Uncharacterized protein KIAA1522	Kiaa1522	104.84	1013	A2A7S8	892	K1522_MOUSE Uncharacterized protein KIAA1522 OS=Mus musculus OX=10090 GN=Kiaa1522 PE=1 SV=1	A2A7S8	892	892	S	PEAEPRSPQSPASKASFIFSKGTKKLQLERP	75.378	75.378	AS(1)FIFSK	AS(48.12)FIFS(-48.12)K	2	2	0.68068	3154.93	4707.34	5690.75	4517.67	6004.82	5451.16	4848.24	5434.74	0.831258	0.320923
A2A7S8	Uncharacterized protein KIAA1522	Kiaa1522	104.84	1013	A2A7S8	560	K1522_MOUSE Uncharacterized protein KIAA1522 OS=Mus musculus OX=10090 GN=Kiaa1522 PE=1 SV=1	A2A7S8	560	560	S	GKAQPPKPDRVTSLRSPGASVSSSLTSLCSS	46.273	46.273	S(0.897)PGAS(0.09)VS(0.005)S(0.002)S(0.002)LT(0.002)S(0.002)LCSSSSDPTPLDR	S(10)PGAS(-10)VS(-22.2)S(-27.26)S(-27.26)LT(-27.26)S(-27.26)LCS(-35.19)S(-34.85)S(-37.19)S(-40.05)DPT(-43.4)PLDR	1	3	0.93454	12592.3	26757.1	14231.9	17860.4	9474.75	13090.6	11561.7	11375.7	1.57005	0.230967
A2A7S8	Uncharacterized protein KIAA1522	Kiaa1522	104.84	1013	A2A7S8	883	K1522_MOUSE Uncharacterized protein KIAA1522 OS=Mus musculus OX=10090 GN=Kiaa1522 PE=1 SV=1	A2A7S8	883	883	S	PASALPTGIPEAEPRSPQSPASKASFIFSKG	75.197	75.197	S(1)PQSPASK	S(40.97)PQS(-40.97)PAS(-53.17)K	1	2	-0.72364	110146	97070.3	116155	107790	130749	115451	108814	118338	0.910869	0.28717
A2A7S8	Uncharacterized protein KIAA1522	Kiaa1522	104.84	1013	A2A7S8	445	K1522_MOUSE Uncharacterized protein KIAA1522 OS=Mus musculus OX=10090 GN=Kiaa1522 PE=1 SV=1	A2A7S8	445	445	S	LRKMKRPPPPPRRTYSLHQRGSAVPDGPLGL	111.17	111.17	TYS(1)LHQR	T(-48.62)Y(-74.98)S(48.62)LHQR	3	3	-0.11148	53854.3	56514.8	70134.4	60167.8	72574.8	85257.8	65200.7	74344.4	0.809312	0.14052
A2A7S8	Uncharacterized protein KIAA1522	Kiaa1522	104.84	1013	A2A7S8	543	K1522_MOUSE Uncharacterized protein KIAA1522 OS=Mus musculus OX=10090 GN=Kiaa1522 PE=1 SV=1	A2A7S8	543	543	S	GTPTLPPKGLAVAPASPGKAQPPKPDRVTSL	97.734	94.767	GLAVAPAS(1)PGK	GLAVAPAS(94.77)PGK	8	2	-0.20109	46161.7	50274.5	48252.3	48229.5	47350.2	45690.7	44510.8	45850.5	1.05188	0.175032
A2A7S8	Uncharacterized protein KIAA1522	Kiaa1522	104.84	1013	A2A7S8	402	K1522_MOUSE Uncharacterized protein KIAA1522 OS=Mus musculus OX=10090 GN=Kiaa1522 PE=1 SV=1	A2A7S8	402	402	S	SNNVAPPPPGGSGRGSPSGGSTAETSDTASI	66.045	66.045	GS(0.923)PS(0.072)GGS(0.002)T(0.002)AETSDTASIR	GS(11.07)PS(-11.07)GGS(-25.7)T(-25.7)AET(-47.26)S(-52.81)DT(-60.08)AS(-62.6)IR	2	3	0.1118	5994.08	5661.78	5126.71	5594.19	4426.76	5052.52	5597.3	5025.53	1.11315	0.249201
A2A7S8	Uncharacterized protein KIAA1522	Kiaa1522	104.84	1013	A2A7S8	337	K1522_MOUSE Uncharacterized protein KIAA1522 OS=Mus musculus OX=10090 GN=Kiaa1522 PE=1 SV=1	A2A7S8	337	337	S	LSASPASVRSLGRFSSASSPRPRSRNASSSS	84.522	84.522	FS(0.029)S(0.969)AS(0.001)SPR	FS(-15.18)S(15.18)AS(-28.62)S(-40.54)PR	3	2	0.59692	19148.7	16185.3	19747.3	18360.4	20672.9	21531.4	19554.7	20586.4	0.891873	0.147325
A2A7S8	Uncharacterized protein KIAA1522	Kiaa1522	104.84	1013	A2A7S8	340	K1522_MOUSE Uncharacterized protein KIAA1522 OS=Mus musculus OX=10090 GN=Kiaa1522 PE=1 SV=1	A2A7S8	340	340	S	SPASVRSLGRFSSASSPRPRSRNASSSSDNW	67.656	67.656	FS(0.001)S(0.003)AS(0.185)S(0.811)PRPR	FS(-31.92)S(-23.67)AS(-6.42)S(6.42)PRPR	6	3	-0.74082	14745	9724.9	12065.3	12178.4	15040.4	11298.8	12206.1	12848.4	0.947848	0.733699
A2A7S8	Uncharacterized protein KIAA1522	Kiaa1522	104.84	1013	A2A7S8	159	K1522_MOUSE Uncharacterized protein KIAA1522 OS=Mus musculus OX=10090 GN=Kiaa1522 PE=1 SV=1	A2A7S8	159	159	S	FPKSGKSGRRRRERRSTVLGLPQHVQKELGL	113.54	105.19	S(0.5)T(0.5)VLGLPQHVQK	S(0)T(0)VLGLPQHVQK	1	3	-0.22024	66795.4	64316.3	71365.3	67492.3	73366.2	65949.3	65624.2	68313.2	0.987983	0.813823
A2A7S8	Uncharacterized protein KIAA1522	Kiaa1522	104.84	1013	A2A7S8	1006	K1522_MOUSE Uncharacterized protein KIAA1522 OS=Mus musculus OX=10090 GN=Kiaa1522 PE=1 SV=1	A2A7S8	1006	1006	S	GGVQLAATEKMGSPGSDPQKKLV________	51.927	51.927	MGS(0.5)PGS(0.5)DPQK	MGS(0)PGS(0)DPQK	6	2	-0.71614	3339.32	4381.15	4047.38	3922.62	4496.13	3703.06	4188.85	4129.35	0.949936	0.619101
A2A7S8	Uncharacterized protein KIAA1522	Kiaa1522	104.84	1013	A2A7S8	959	K1522_MOUSE Uncharacterized protein KIAA1522 OS=Mus musculus OX=10090 GN=Kiaa1522 PE=1 SV=1	A2A7S8	959	959	S	PPPVARKPSVGVPPPSPSLPRTESLTAPSTN	48.907	45.608	KPS(0.004)VGVPPPS(0.804)PS(0.192)LPR	KPS(-23.28)VGVPPPS(6.22)PS(-6.22)LPR	10	3	-0.16113	13496.9	13335.1	12360.3	13064.1	13171.9	13401.7	13401.4	13325	0.980419	0.512198
A2A7S8	Uncharacterized protein KIAA1522	Kiaa1522	104.84	1013	A2A7S8	909	K1522_MOUSE Uncharacterized protein KIAA1522 OS=Mus musculus OX=10090 GN=Kiaa1522 PE=1 SV=1	A2A7S8	909	909	S	IFSKGTKKLQLERPVSPEAQADLQRNLVAEL	79.635	30.959	PVS(1)PEAQADLQR	PVS(30.96)PEAQADLQR	3	3	-0.68024	44875.2	53117.6	44636.5	47543.1	40412.8	41713.5	41581.5	41235.9	1.15295	0.0888483
A2A7S8	Uncharacterized protein KIAA1522	Kiaa1522	104.84	1013	A2A7S8	160	K1522_MOUSE Uncharacterized protein KIAA1522 OS=Mus musculus OX=10090 GN=Kiaa1522 PE=1 SV=1	A2A7S8	160	160	T	PKSGKSGRRRRERRSTVLGLPQHVQKELGLR	130.19	130.19	S(0.396)T(0.604)VLGLPQHVQK	S(-1.83)T(1.83)VLGLPQHVQK	2	3	-0.092882	77293.6	74198.8	82078.5	77857	84087.5	75914.4	75882	78627.9	0.990195	0.83934
A2A7S8	Uncharacterized protein KIAA1522	Kiaa1522	104.84	1013	A2A7S8	1003	K1522_MOUSE Uncharacterized protein KIAA1522 OS=Mus musculus OX=10090 GN=Kiaa1522 PE=1 SV=1	A2A7S8	1003	1003	S	AENGGVQLAATEKMGSPGSDPQKKLV_____	78.488	78.488	MGS(0.923)PGS(0.077)DPQK	MGS(10.78)PGS(-10.78)DPQK	3	2	-0.13141	41254.2	38383.5	40627.9	40088.6	44042.3	43949.7	40971.2	42987.7	0.932558	0.0952751
A2A863	Integrin beta-4	Itgb4	201.65	1818	A2A863	1787	ITB4_MOUSE Integrin beta-4 OS=Mus musculus OX=10090 GN=Itgb4 PE=1 SV=1	A2A863	1787	1787	S	MDGLTLGTQRLEAGGSLTRHVTQEFVTRTLT	101.38	101.38	LEAGGS(0.999)LT(0.001)R	LEAGGS(31.32)LT(-31.32)R	6	2	0.37118	17766.5	18744.8	15968.3	17493.2	18632.5	18524.7	16581	17912.8	0.976577	0.710241
A2A870	Fas-binding factor 1	Fbf1	130.14	1173	A2A870	206	FBF1_MOUSE Fas-binding factor 1 OS=Mus musculus OX=10090 GN=Fbf1 PE=1 SV=1	A2A870	206	206	S	TATKLPAVERKPAPKSPGAAAGQGPSVPLTP	50.029	50.029	S(1)PGAAAGQGPSVPLTPGDTPIR	S(37.47)PGAAAGQGPS(-37.47)VPLT(-42.84)PGDT(-50.02)PIR	1	3	-0.14872	5457.4	9180.06	5408.93	6682.13	5341.57	6310.58	5417.04	5689.73	1.17442	0.483745
A2A8U2	Transmembrane protein 201	Tmem201	72.499	664	A2A8U2	441	TM201_MOUSE Transmembrane protein 201 OS=Mus musculus OX=10090 GN=Tmem201 PE=1 SV=1	A2A8U2	441	441	S	LPLTKQQLFRSPRRVSPSSLPGRLSRALSLG	72.705	72.705	RVS(0.973)PS(0.021)S(0.005)LPGR	RVS(16.57)PS(-16.57)S(-22.48)LPGR	3	3	0.47998	4323.54	3818.03	3449.91	3863.83	3364.81	4233.66	4636.35	4078.27	0.947418	0.660378
A2A8Z1	Oxysterol-binding protein-related protein 9	Osbpl9	83.108	736	A2A8Z1	325	OSBL9_MOUSE Oxysterol-binding protein-related protein 9 OS=Mus musculus OX=10090 GN=Osbpl9 PE=1 SV=1	A2A8Z1	325	325	S	RLIDSSGSASVLTHSSSGNSLKRPDTTESLN	57.147	57.147	LIDSSGSASVLT(0.001)HS(0.009)S(0.533)S(0.439)GNS(0.018)LK	LIDS(-44.53)S(-44.53)GS(-44.53)AS(-44.73)VLT(-26.94)HS(-17.76)S(0.85)S(-0.85)GNS(-14.69)LK	15	3	2.0196	2159.56	2815.27	2533.08	2502.64	1842.72	2621.63	2672.19	2378.85	1.05204	0.7257
A2A9C3	KICSTOR complex protein SZT2	Szt2	377.62	3431	A2A9C3	718	SZT2_MOUSE KICSTOR complex protein SZT2 OS=Mus musculus OX=10090 GN=Szt2 PE=1 SV=1	A2A9C3	718	718	S	TPKVKRKGLGGVGGSSPSKSPPTLGPQQALS	97.813	97.813	GLGGVGGS(0.183)S(0.773)PS(0.044)K	GLGGVGGS(-6.26)S(6.26)PS(-12.46)K	9	2	-0.68488	18768.7	22943.1	20333	20681.6	17903.7	20175.6	21369.8	19816.4	1.04366	0.614401
A2A9C3	KICSTOR complex protein SZT2	Szt2	377.62	3431	A2A9C3	2480	SZT2_MOUSE KICSTOR complex protein SZT2 OS=Mus musculus OX=10090 GN=Szt2 PE=1 SV=1	A2A9C3	2480	2480	T	VLDRPEDTRGRRRHKTENVRTPGGSERAPGP	91.584	65.347	HKT(1)ENVR	HKT(65.35)ENVR	3	3	-0.15795	82700.5	84295.4	111043	92679.7	110583	107709	110056	109449	0.846781	0.143582
A2A9C3	KICSTOR complex protein SZT2	Szt2	377.62	3431	A2A9C3	1650	SZT2_MOUSE KICSTOR complex protein SZT2 OS=Mus musculus OX=10090 GN=Szt2 PE=1 SV=1	A2A9C3	1650	1650	S	QHHRSTSESSASFPRSPGQPSSLRSDDGLGP	63.046	63.046	S(0.999)PGQPS(0.001)SLR	S(30.37)PGQPS(-30.37)S(-42.83)LR	1	2	2.4654	22916.5	21004.2	23673.5	22531.4	25044.9	20580.2	22118.7	22581.2	0.997794	0.975606
A2A9C3	KICSTOR complex protein SZT2	Szt2	377.62	3431	A2A9C3	1641	SZT2_MOUSE KICSTOR complex protein SZT2 OS=Mus musculus OX=10090 GN=Szt2 PE=1 SV=1	A2A9C3	1641	1641	S	VELPPASDPQHHRSTSESSASFPRSPGQPSS	75.088	54.486	ST(0.001)S(0.952)ES(0.016)S(0.016)AS(0.016)FPR	S(-38.35)T(-31.46)S(17.82)ES(-17.82)S(-17.82)AS(-17.82)FPR	3	2	-1.2176	7127.29	7487.44	6917.44	7177.39	6849.66	6692.98	8184.85	7242.5	0.99101	0.903021
A2A9C3	KICSTOR complex protein SZT2	Szt2	377.62	3431	A2A9C3	2958	SZT2_MOUSE KICSTOR complex protein SZT2 OS=Mus musculus OX=10090 GN=Szt2 PE=1 SV=1	A2A9C3	2958	2958	S	SRLRAMAILGTEGRGSFSCPKAKAEGSPKST	80.239	80.239	GS(0.997)FS(0.003)CPK	GS(24.71)FS(-24.71)CPK	2	2	-0.55611	23031.4	19906	22361.7	21766.4	28977	21950.6	23820.6	24916.1	0.873589	0.24371
A2A9F4	Keratinocyte differentiation factor 1	Kdf1	43.496	397	A2A9F4	201	KDF1_MOUSE Keratinocyte differentiation factor 1 OS=Mus musculus OX=10090 GN=Kdf1 PE=1 SV=1	A2A9F4	201	201	S	SCCKEPLAEPPPTRHSLPSTFTNSPRGSEEY	47.506	47.506	HS(0.985)LPS(0.012)T(0.002)FTNSPR	HS(19.15)LPS(-19.15)T(-26.23)FT(-33.96)NS(-42.46)PR	2	3	0.70061	7887.59	6368.5	6213.07	6823.05	6154.73	6329.13	7741.65	6741.84	1.01205	0.91715
A2A9F4	Keratinocyte differentiation factor 1	Kdf1	43.496	397	A2A9F4	209	KDF1_MOUSE Keratinocyte differentiation factor 1 OS=Mus musculus OX=10090 GN=Kdf1 PE=1 SV=1	A2A9F4	209	209	S	EPPPTRHSLPSTFTNSPRGSEEYYSFHESDL	111.35	111.35	HSLPSTFT(0.003)NS(0.997)PR	HS(-81.22)LPS(-61.24)T(-49.32)FT(-24.94)NS(24.94)PR	10	3	1.3814	10641.6	8921.58	10065.7	9876.31	9238.89	9153.1	8826.17	9072.72	1.08857	0.197762
A2A9F4	Keratinocyte differentiation factor 1	Kdf1	43.496	397	A2A9F4	11	KDF1_MOUSE Keratinocyte differentiation factor 1 OS=Mus musculus OX=10090 GN=Kdf1 PE=1 SV=1	A2A9F4	11	11	S	_____MPRPGQPRPSSGPPRLGPWERPSELC	78.377	78.377	PS(0.009)S(0.991)GPPR	PS(-20.26)S(20.26)GPPR	3	2	0.73878	47115.5	39016.3	43155.3	43095.7	57342.4	43860.8	43200.8	48134.7	0.895315	0.38468
A2A9F4	Keratinocyte differentiation factor 1	Kdf1	43.496	397	A2A9F4	178	KDF1_MOUSE Keratinocyte differentiation factor 1 OS=Mus musculus OX=10090 GN=Kdf1 PE=1 SV=1	A2A9F4	178	178	T	DVKLKGIPVYPYRHATSPVPDVDSCCKEPLA	67.605	67.605	HAT(0.537)S(0.463)PVPDVDSCCK	HAT(0.64)S(-0.64)PVPDVDS(-49.19)CCK	3	3	0.71666	7279.87	11222.7	7550.01	8684.19	6939.71	9250.75	7351.95	7847.47	1.10662	0.596589
A2A9F4	Keratinocyte differentiation factor 1	Kdf1	43.496	397	A2A9F4	157	KDF1_MOUSE Keratinocyte differentiation factor 1 OS=Mus musculus OX=10090 GN=Kdf1 PE=1 SV=1	A2A9F4	157	157	S	PPSRRDGQRLKTSMGSSFSYPDVKLKGIPVY	75.479	75.479	T(0.001)S(0.001)MGS(0.552)S(0.436)FS(0.009)YPDVK	T(-26.06)S(-26.06)MGS(1.02)S(-1.02)FS(-17.68)Y(-41.52)PDVK	5	2	-0.066586	5280.36	7830.97	5868.43	6326.59	6267.49	7109.77	5253.9	6210.39	1.01871	0.907522
A2A9F4	Keratinocyte differentiation factor 1	Kdf1	43.496	397	A2A9F4	158	KDF1_MOUSE Keratinocyte differentiation factor 1 OS=Mus musculus OX=10090 GN=Kdf1 PE=1 SV=1	A2A9F4	158	158	S	PSRRDGQRLKTSMGSSFSYPDVKLKGIPVYP	91.812	91.812	TSMGS(0.106)S(0.875)FS(0.017)Y(0.001)PDVK	T(-33.73)S(-33.73)MGS(-9.16)S(9.16)FS(-17.02)Y(-29.72)PDVK	6	3	0.072979	44096.8	50552.3	53906.8	49518.6	51333.4	52581.9	54298.2	52737.8	0.938959	0.344274
A2A9F4	Keratinocyte differentiation factor 1	Kdf1	43.496	397	A2A9F4	179	KDF1_MOUSE Keratinocyte differentiation factor 1 OS=Mus musculus OX=10090 GN=Kdf1 PE=1 SV=1	A2A9F4	179	179	S	VKLKGIPVYPYRHATSPVPDVDSCCKEPLAE	76.82	76.82	HAT(0.128)S(0.872)PVPDVDSCCK	HAT(-8.34)S(8.34)PVPDVDS(-56.09)CCK	4	3	0.61381	5377.32	4979.39	4289.36	4882.02	2640.75	3834.49	4053.54	3509.59	1.39105	0.0645063
A2A9T0	TANK-binding kinase 1-binding protein 1	Tbkbp1	67.001	611	A2A9T0	500	TBKB1_MOUSE TANK-binding kinase 1-binding protein 1 OS=Mus musculus OX=10090 GN=Tbkbp1 PE=1 SV=1	A2A9T0	500	500	S	PKPRAYGGELYGRPLSPRRAFEGIRLRFEKQ	52.453	52.453	AYGGELY(0.004)GRPLS(0.995)PR	AY(-41.18)GGELY(-23.48)GRPLS(23.48)PR	12	3	2.0122	4952.97	4262.54	4235.18	4483.56	3941.35	3671.38	4125.1	3912.61	1.14593	0.101307
A2A9T0	TANK-binding kinase 1-binding protein 1	Tbkbp1	67.001	611	A2A9T0	336	TBKB1_MOUSE TANK-binding kinase 1-binding protein 1 OS=Mus musculus OX=10090 GN=Tbkbp1 PE=1 SV=1	A2A9T0	336	336	S	RTLLQEQARNAGQRHSPLSQRHSPAPACPSP	93.267	93.267	HS(0.996)PLS(0.004)QR	HS(23.64)PLS(-23.64)QR	2	2	0.49494	12199.8	11030.2	13187.3	12139.1	13221.3	10917.1	11564.9	11901.1	1.02	0.810041
A2AAE1	Transmembrane protein KIAA1109	Kiaa1109	555.36	5005	A2AAE1	4124	K1109_MOUSE Transmembrane protein KIAA1109 OS=Mus musculus OX=10090 GN=Kiaa1109 PE=1 SV=4	A2AAE1	4124	4124	S	TSASKAGMPGSSGLGSPLGRSRHSSSQSDLT	51.643	51.009	AGMPGS(0.002)S(0.006)GLGS(0.992)PLGR	AGMPGS(-27.05)S(-22.02)GLGS(22.02)PLGR	11	2	-0.53817	12762	13852.3	12314	12976.1	12530.9	13003.9	12441.3	12658.7	1.02507	0.551708
A2AAE1	Transmembrane protein KIAA1109	Kiaa1109	555.36	5005	A2AAE1	2287	K1109_MOUSE Transmembrane protein KIAA1109 OS=Mus musculus OX=10090 GN=Kiaa1109 PE=1 SV=4	A2AAE1	2287	2287	S	DSPVHVGRAGMPVKESPRKESLLSYLTGSFP	59.185	44.406	AGMPVKES(1)PR	AGMPVKES(44.41)PR	8	3	-0.35957	64942.4	65023.3	72425.5	67463.8	74028.4	71658.4	65024.2	70237	0.960516	0.491127
A2AAE1	Transmembrane protein KIAA1109	Kiaa1109	555.36	5005	A2AAE1	3562	K1109_MOUSE Transmembrane protein KIAA1109 OS=Mus musculus OX=10090 GN=Kiaa1109 PE=1 SV=4	A2AAE1	3562	3562	S	NEQAKVIDDLKKLGASEGTINQEIQRYQQLE	50.077	50.077	LGAS(0.974)EGT(0.026)INQEIQR	LGAS(15.68)EGT(-15.68)INQEIQR	4	3	1.1201	9736.06	11337.8	9104.34	10059.4	6695.56	8386.28	9470.71	8184.18	1.22913	0.147437
A2AAE1	Transmembrane protein KIAA1109	Kiaa1109	555.36	5005	A2AAE1	1805	K1109_MOUSE Transmembrane protein KIAA1109 OS=Mus musculus OX=10090 GN=Kiaa1109 PE=1 SV=4	A2AAE1	1805	1805	S	DRYVHASKMQPQSSGSLRSNAGAEKGKEIAA	79.659	79.659	MQPQS(0.027)S(0.148)GS(0.825)LR	MQPQS(-14.84)S(-7.46)GS(7.46)LR	8	2	-1.3588	4562.53	5390.88	5460.92	5138.11	5005.92	4777.07	5276.75	5019.91	1.02355	0.73265
A2AAE1	Transmembrane protein KIAA1109	Kiaa1109	555.36	5005	A2AAE1	1312	K1109_MOUSE Transmembrane protein KIAA1109 OS=Mus musculus OX=10090 GN=Kiaa1109 PE=1 SV=4	A2AAE1	1312	1312	S	SVGQSPLRSPLKRQASVCSTRLGSTKSLTAA	86.014	68.107	QAS(0.83)VCS(0.158)T(0.012)R	QAS(7.21)VCS(-7.21)T(-18.37)R	3	2	-0.90945	26065.4	24180.5	30846.4	27030.8	32170.2	29774.8	29252.6	30399.2	0.889193	0.19683
A2AAE1	Transmembrane protein KIAA1109	Kiaa1109	555.36	5005	A2AAE1	3996	K1109_MOUSE Transmembrane protein KIAA1109 OS=Mus musculus OX=10090 GN=Kiaa1109 PE=1 SV=4	A2AAE1	3996	3996	T	CLLDFLEKALETIPITPIERNYTAVSSQDED	94.122	94.122	ALETIPIT(1)PIER	ALET(-37.17)IPIT(37.17)PIER	8	2	0.27688	31544.2	35435.1	29215.6	32065	26776.6	31269	29081.3	29042.3	1.10408	0.246776
A2AAE1	Transmembrane protein KIAA1109	Kiaa1109	555.36	5005	A2AAE1	2605	K1109_MOUSE Transmembrane protein KIAA1109 OS=Mus musculus OX=10090 GN=Kiaa1109 PE=1 SV=4	A2AAE1	2605	2605	T	TDIKLSRYTAGSASPTPTFKTRKHRDFRSSD	53.403	53.403	Y(0.002)T(0.006)AGS(0.049)AS(0.378)PT(0.557)PT(0.008)FK	Y(-24.43)T(-19.78)AGS(-10.59)AS(-1.68)PT(1.68)PT(-18.2)FK	9	3	-0.40385	5768.63	5708.6	5227.73	5568.32	5437.2	4539.12	5853.45	5276.59	1.05529	0.529167
A2AAE1	Transmembrane protein KIAA1109	Kiaa1109	555.36	5005	A2AAE1	1323	K1109_MOUSE Transmembrane protein KIAA1109 OS=Mus musculus OX=10090 GN=Kiaa1109 PE=1 SV=4	A2AAE1	1323	1323	S	KRQASVCSTRLGSTKSLTAAFYGDKQPVTVG	92.19	60.161	S(0.997)LT(0.003)AAFYGDK	S(25.41)LT(-25.41)AAFY(-44.27)GDK	1	2	0.93237	22686.5	24273	24548.9	23836.2	22811.1	26385.8	28008.8	25735.2	0.926208	0.31165
A2AAE1	Transmembrane protein KIAA1109	Kiaa1109	555.36	5005	A2AAE1	1305	K1109_MOUSE Transmembrane protein KIAA1109 OS=Mus musculus OX=10090 GN=Kiaa1109 PE=1 SV=4	A2AAE1	1305	1305	S	SPNTQDKSVGQSPLRSPLKRQASVCSTRLGS	50.207	50.207	SVGQS(0.006)PLRS(0.994)PLK	S(-39.16)VGQS(-22.54)PLRS(22.54)PLK	9	3	0.51837	31822.2	31892.8	30673	31462.7	30407.9	30863.8	30549.6	30607.1	1.02795	0.109888
A2AAE1	Transmembrane protein KIAA1109	Kiaa1109	555.36	5005	A2AAE1	3894	K1109_MOUSE Transmembrane protein KIAA1109 OS=Mus musculus OX=10090 GN=Kiaa1109 PE=1 SV=4	A2AAE1	3894	3894	S	VDVKLHYNSKTLKTESPNASRGSSLPRTLSK	80.896	80.896	T(0.128)ES(0.87)PNAS(0.002)R	T(-8.31)ES(8.31)PNAS(-26.36)R	3	2	4.2455	15082.8	12950.8	13950.3	13994.6	16727.2	15519.3	15553.3	15933.3	0.878326	0.0572441
A2AAE1	Transmembrane protein KIAA1109	Kiaa1109	555.36	5005	A2AAE1	2603	K1109_MOUSE Transmembrane protein KIAA1109 OS=Mus musculus OX=10090 GN=Kiaa1109 PE=1 SV=4	A2AAE1	2603	2603	S	TQTDIKLSRYTAGSASPTPTFKTRKHRDFRS	55.885	43.512	Y(0.002)T(0.002)AGS(0.086)AS(0.796)PT(0.101)PT(0.014)FK	Y(-26.88)T(-26.49)AGS(-9.65)AS(8.98)PT(-8.98)PT(-17.57)FK	7	2	-0.60958	10390	10088.9	9362.69	9947.22	8485.27	9569.37	8840.86	8965.17	1.10954	0.0900911
A2AAE1	Transmembrane protein KIAA1109	Kiaa1109	555.36	5005	A2AAE1	3619	K1109_MOUSE Transmembrane protein KIAA1109 OS=Mus musculus OX=10090 GN=Kiaa1109 PE=1 SV=4	A2AAE1	3619	3619	S	DKWGLGYKPSYSRSKSISASGRPPLKRMERA	76.588	71.513	S(0.999)IS(0.001)ASGRPPLK	S(29.2)IS(-29.2)AS(-39.02)GRPPLK	1	3	-0.49095	30818.5	30885.7	36958.7	32887.6	40832	36701.3	37439	38324.1	0.858144	0.0862097
A2AAE1	Transmembrane protein KIAA1109	Kiaa1109	555.36	5005	A2AAE1	3653	K1109_MOUSE Transmembrane protein KIAA1109 OS=Mus musculus OX=10090 GN=Kiaa1109 PE=1 SV=4	A2AAE1	3653	3653	S	IGETDELPEIRVDAASPGPRVTFNIQDTFPE	76.85	76.85	VDAAS(1)PGPR	VDAAS(76.85)PGPR	5	2	-0.4775	32883.3	32710.9	34041	33211.7	31890.2	36003.4	39247.9	35713.9	0.929939	0.312999
A2AB59	Rho GTPase-activating protein 27	Arhgap27	97.047	869	A2AB59	632	RHG27_MOUSE Rho GTPase-activating protein 27 OS=Mus musculus OX=10090 GN=Arhgap27 PE=1 SV=1	A2AB59	632	632	S	RLGSWREEDVRQNAASPSLSPGGLESDLSRV	40.177	40.177	QNAAS(0.87)PS(0.121)LS(0.008)PGGLESDLSR	QNAAS(8.58)PS(-8.58)LS(-20.15)PGGLES(-34.79)DLS(-37.12)R	5	3	1.7457	2319.23	3252.71	2679.43	2750.46	2130.19	1968.38	1641.97	1913.51	1.43738	0.0528401
A2AB59	Rho GTPase-activating protein 27	Arhgap27	97.047	869	A2AB59	249	RHG27_MOUSE Rho GTPase-activating protein 27 OS=Mus musculus OX=10090 GN=Arhgap27 PE=1 SV=1	A2AB59	249	249	S	PRATSPRSAAAPPRLSPVWETHTDTGTGRPY	65.423	61.253	LS(1)PVWETHTDTGTGR	LS(35.3)PVWET(-35.3)HT(-42.38)DT(-47.5)GT(-49.14)GR	2	3	-1.1315	18951.7	20583.5	18812.8	19449.3	18595.1	19538.7	20407.7	19513.8	0.996695	0.937491
A2ABV5	Mediator of RNA polymerase II transcription subunit 14	Med14	160.96	1459	A2ABV5	1117	MED14_MOUSE Mediator of RNA polymerase II transcription subunit 14 OS=Mus musculus OX=10090 GN=Med14 PE=1 SV=1	A2ABV5	1117	1117	S	YTMVSPSGRAGNWPGSPQVSGPSPATRLPGM	61.963	56.766	AGNWPGS(1)PQVSGPSPATR	AGNWPGS(35.2)PQVS(-35.2)GPS(-43.49)PAT(-50.6)R	7	3	0.59028	9415.97	13599.6	12275.4	11763.7	10270.7	10863	10836.1	10656.6	1.10388	0.425682
A2ACP1	Tetratricopeptide repeat protein 39A	Ttc39a	66.126	578	A2ACP1	575	TT39A_MOUSE Tetratricopeptide repeat protein 39A OS=Mus musculus OX=10090 GN=Ttc39a PE=2 SV=1	A2ACP1	575	575	S	QARSSLEDGNRSLVSSVSL____________	75.109	75.109	SLVS(0.041)S(0.58)VS(0.379)L	S(-39.81)LVS(-11.54)S(1.85)VS(-1.85)L	5	2	-0.39281	1584.69	1609.17	1546.77	1580.21	903.147	1558.06	2031.89	1497.7	1.05509	0.813628
A2ACP1	Tetratricopeptide repeat protein 39A	Ttc39a	66.126	578	A2ACP1	577	TT39A_MOUSE Tetratricopeptide repeat protein 39A OS=Mus musculus OX=10090 GN=Ttc39a PE=2 SV=1	A2ACP1	577	577	S	RSSLEDGNRSLVSSVSL______________	70.919	70.919	SLVSS(0.001)VS(0.999)L	S(-56.25)LVS(-40.66)S(-30.92)VS(30.92)L	7	2	0.17935	4540.98	4072.32	4509.89	4374.4	3956.66	4243.15	5140.85	4446.89	0.983699	0.860697
A2ADY9	Protein DDI1 homolog 2	Ddi2	44.59	399	A2ADY9	121	DDI2_MOUSE Protein DDI1 homolog 2 OS=Mus musculus OX=10090 GN=Ddi2 PE=1 SV=1	A2ADY9	121	121	S	NPQQRQLPRTQAQHSSPGEMASSPQGLDNPA	75.436	75.436	T(0.002)QAQHS(0.223)S(0.775)PGEMASSPQGLDNPALLR	T(-25.91)QAQHS(-5.41)S(5.41)PGEMAS(-42.17)S(-41.68)PQGLDNPALLR	7	3	1.3304	1129.41	1764.35	995.404	1296.39	1080.93	892.533	1512.99	1162.15	1.11551	0.677658
A2AEV7	Coiled-coil domain-containing protein 120	Ccdc120	67.407	629	A2AEV7	253	CC120_MOUSE Coiled-coil domain-containing protein 120 OS=Mus musculus OX=10090 GN=Ccdc120 PE=1 SV=1	A2AEV7	253	253	S	SPPKAWDQFRAVSGGSPERRAPWKPPPSDIY	99.864	99.864	AVSGGS(1)PER	AVS(-37.08)GGS(37.08)PER	6	2	0.11439	131958	108155	122781	120965	124532	121317	122706	122852	0.984639	0.800624
A2AEV7	Coiled-coil domain-containing protein 120	Ccdc120	67.407	629	A2AEV7	357	CC120_MOUSE Coiled-coil domain-containing protein 120 OS=Mus musculus OX=10090 GN=Ccdc120 PE=1 SV=1	A2AEV7	357	357	S	SDRASLFAARTRRSNSSEALLVDRAAAGGAG	77.192	77.192	S(0.051)NS(0.884)S(0.066)EALLVDR	S(-12.39)NS(11.3)S(-11.3)EALLVDR	3	2	0.50532	19045.8	24977.1	21889	21970.6	17773.8	22441.7	20930.2	20381.9	1.07795	0.509517
A2AF47	Dedicator of cytokinesis protein 11	Dock11	237.77	2073	A2AF47	797	DOC11_MOUSE Dedicator of cytokinesis protein 11 OS=Mus musculus OX=10090 GN=Dock11 PE=1 SV=1	A2AF47	797	797	S	PPGYLNVNDAESRRQSNADIKWVDGAKPLLK	59.84	45.653	RQS(1)NADIK	RQS(45.65)NADIK	3	3	1.5781	41111.3	40364.6	52033.6	44503.2	52252.4	54422.7	46937.3	51204.1	0.869132	0.200622
A2AF47	Dedicator of cytokinesis protein 11	Dock11	237.77	2073	A2AF47	1352	DOC11_MOUSE Dedicator of cytokinesis protein 11 OS=Mus musculus OX=10090 GN=Dock11 PE=1 SV=1	A2AF47	1352	1352	T	DAWLSKHFGIDRKSQTMPALRNRSGVMQARL	56.087	56.087	KS(0.027)QT(0.973)MPALR	KS(-15.51)QT(15.51)MPALR	4	3	-0.11231	42280.7	36273.1	41584.9	40046.2	55188.2	44550.2	50435.9	50058.1	0.799995	0.0503419
A2AF47	Dedicator of cytokinesis protein 11	Dock11	237.77	2073	A2AF47	25	DOC11_MOUSE Dedicator of cytokinesis protein 11 OS=Mus musculus OX=10090 GN=Dock11 PE=1 SV=1	A2AF47	25	25	S	RLSKPGTAAELRQSVSEAVRGSVVLEKAKLV	74.306	74.306	QS(0.287)VS(0.713)EAVR	QS(-3.96)VS(3.96)EAVR	4	2	-0.23593	8792.34	10060.2	10945.1	9932.53	10917.7	11109.3	9943.35	10656.8	0.932039	0.372268
A2AFS3	UPF0577 protein KIAA1324	Kiaa1324	110.68	1009	A2AFS3	983	K1324_MOUSE UPF0577 protein KIAA1324 OS=Mus musculus OX=10090 GN=Kiaa1324 PE=1 SV=1	A2AFS3	983	983	S	DFIFTSKKSLFGKIKSFTSKRTPDGFDSVPL	65.347	43.282	IKS(0.983)FT(0.015)S(0.002)K	IKS(18.06)FT(-18.06)S(-28.02)K	3	3	0.074689	95023.5	40842.1	42166	59343.8	65577.1	34118.4	30036.7	43244.1	1.3723	0.487635
A2AG50	MAP7 domain-containing protein 2	Map7d2	86.049	781	A2AG50	357	MA7D2_MOUSE MAP7 domain-containing protein 2 OS=Mus musculus OX=10090 GN=Map7d2 PE=1 SV=1	A2AG50	357	357	S	TYPQSPKTAKPTYLGSPVKYYFPPIANEETP	36.029	36.029	T(0.014)AKPT(0.085)Y(0.024)LGS(0.877)PVK	T(-17.89)AKPT(-10.16)Y(-15.65)LGS(10.16)PVK	9	3	0.32852	11728.4	10689	11124.6	11180.7	14586.5	10312.6	10488.8	11796	0.947838	0.688831
A2AG50	MAP7 domain-containing protein 2	Map7d2	86.049	781	A2AG50	332	MA7D2_MOUSE MAP7 domain-containing protein 2 OS=Mus musculus OX=10090 GN=Map7d2 PE=1 SV=1	A2AG50	332	332	S	LRRCEPPEDISKRLSSPVKSKITSKTYPQSP	46.462	46.462	RLS(0.161)S(0.839)PVK	RLS(-7.16)S(7.16)PVK	4	3	-0.37198	11304.6	10346.8	13527.4	11726.3	15333.9	14271.1	13054.8	14219.9	0.824636	0.0958474
A2AG50	MAP7 domain-containing protein 2	Map7d2	86.049	781	A2AG50	401	MA7D2_MOUSE MAP7 domain-containing protein 2 OS=Mus musculus OX=10090 GN=Map7d2 PE=1 SV=1	A2AG50	401	401	S	EGAPGQQSTVLPREESLEKRMADKYATEKYV	70.908	70.908	EES(1)LEKR	EES(70.91)LEKR	3	3	-0.12931	42657.9	34980.8	41493.9	39710.9	41078.2	44369.8	51001.1	45483	0.873092	0.200615
A2AG50	MAP7 domain-containing protein 2	Map7d2	86.049	781	A2AG50	346	MA7D2_MOUSE MAP7 domain-containing protein 2 OS=Mus musculus OX=10090 GN=Map7d2 PE=1 SV=1	A2AG50	346	346	S	SSPVKSKITSKTYPQSPKTAKPTYLGSPVKY	66.962	51.066	TYPQS(1)PK	T(-37.07)Y(-37.56)PQS(37.07)PK	5	3	0.96641	34318.6	30447.4	38524.1	34430.1	37420	32150	38358.8	35976.3	0.957021	0.636564
A2AG58	BCLAF1 and THRAP3 family member 3	Bclaf3	90.11	752	A2AG58	210	BCLA3_MOUSE BCLAF1 and THRAP3 family member 3 OS=Mus musculus OX=10090 GN=Bclaf3 PE=1 SV=1	A2AG58	210	210	S	QRVQEESYPQSPRRGSEDFGTRNPFQKRYPE	82.494	82.494	RGS(1)EDFGTR	RGS(43.78)EDFGT(-43.78)R	3	2	-0.92167	18880.4	16938.8	17257.4	17692.2	17056.2	18830.2	20209.4	18698.6	0.94618	0.409226
A2AG58	BCLAF1 and THRAP3 family member 3	Bclaf3	90.11	752	A2AG58	205	BCLA3_MOUSE BCLAF1 and THRAP3 family member 3 OS=Mus musculus OX=10090 GN=Bclaf3 PE=1 SV=1	A2AG58	205	205	S	DELRHQRVQEESYPQSPRRGSEDFGTRNPFQ	166.7	137.62	VQEESYPQS(1)PR	VQEES(-64.54)Y(-101.2)PQS(64.54)PR	9	2	0.15613	14791.7	14441.5	13659.2	14297.5	13984.5	14397.4	15152.8	14511.6	0.985248	0.67782
A2AGH6	Mediator of RNA polymerase II transcription subunit 12	Med12	244.56	2190	A2AGH6	699	MED12_MOUSE Mediator of RNA polymerase II transcription subunit 12 OS=Mus musculus OX=10090 GN=Med12 PE=1 SV=1	A2AGH6	699	699	S	DFSLFSPTMPCEGKGSPSPEKPDVEKEVKPP	106.14	106.14	GS(0.983)PS(0.017)PEKPDVEK	GS(17.58)PS(-17.58)PEKPDVEK	2	3	0.32337	28740.7	30761.7	29389.1	29630.5	25621.3	31698.6	30155.4	29158.4	1.01619	0.817749
A2AH22	Activating molecule in BECN1-regulated autophagy protein 1	Ambra1	142.88	1300	A2AH22	1206	AMRA1_MOUSE Activating molecule in BECN1-regulated autophagy protein 1 OS=Mus musculus OX=10090 GN=Ambra1 PE=1 SV=1	A2AH22	1206	1206	S	RSSQTGTESGAARTSSPQPSTSRGLPSEPGQ	165.78	82.417	TS(0.003)S(0.996)PQPSTSR	T(-39.12)S(-25.07)S(25.07)PQPS(-34.57)T(-34.57)S(-34.57)R	3	2	-0.45991	18252.3	15752.8	19519.9	17841.7	19108.3	19807.9	19013.8	19310	0.923959	0.265291
A2AHC3	Calmodulin-regulated spectrin-associated protein 1	Camsap1	175.89	1581	A2AHC3	1113	CAMP1_MOUSE Calmodulin-regulated spectrin-associated protein 1 OS=Mus musculus OX=10090 GN=Camsap1 PE=1 SV=1	A2AHC3	1113	1113	T	VPKDRQQGCSRSKTPTPSVETLPQSRSLPPS	69.737	58.693	S(0.151)KT(0.113)PT(0.584)PS(0.151)VET(0.001)LPQSR	S(-5.88)KT(-7.13)PT(5.88)PS(-5.88)VET(-27.58)LPQS(-42.03)R	5	3	1.6387	8376.21	8116.54	8007.25	8166.67	8181.98	8228.16	9115.1	8508.41	0.959835	0.349375
A2AHC3	Calmodulin-regulated spectrin-associated protein 1	Camsap1	175.89	1581	A2AHC3	560	CAMP1_MOUSE Calmodulin-regulated spectrin-associated protein 1 OS=Mus musculus OX=10090 GN=Camsap1 PE=1 SV=1	A2AHC3	560	560	S	IRTDVSPPSPQMPRTSPQAPGLVASIRSPQR	76.158	76.158	T(0.5)S(0.5)PQAPGLVASIR	T(0)S(0)PQAPGLVAS(-68.63)IR	2	3	-0.016783	8208.26	7085.6	7944.85	7746.24	6551.43	7849.73	8653.86	7685.01	1.00797	0.934502
A2AHC3	Calmodulin-regulated spectrin-associated protein 1	Camsap1	175.89	1581	A2AHC3	1069	CAMP1_MOUSE Calmodulin-regulated spectrin-associated protein 1 OS=Mus musculus OX=10090 GN=Camsap1 PE=1 SV=1	A2AHC3	1069	1069	S	QDQKIKAPVHFVEPLSPTGVPGHRKPPRLGQ	83.849	81.316	APVHFVEPLS(0.941)PT(0.059)GVPGHR	APVHFVEPLS(12.06)PT(-12.06)GVPGHR	10	3	0.44652	16804.1	19347.7	16005.9	17385.9	14619.5	14928.9	15261.9	14936.7	1.16397	0.0751297
A2AHC3	Calmodulin-regulated spectrin-associated protein 1	Camsap1	175.89	1581	A2AHC3	1133	CAMP1_MOUSE Calmodulin-regulated spectrin-associated protein 1 OS=Mus musculus OX=10090 GN=Camsap1 PE=1 SV=1	A2AHC3	1133	1133	S	TLPQSRSLPPSTHPRSPSDPGGELPEKCLFD	83.087	59.155	S(0.942)PS(0.058)DPGGELPEK	S(12.12)PS(-12.12)DPGGELPEK	1	2	-3.9349	24492.8	25614.3	23662.5	24589.9	21070.8	24283.9	25165.9	23506.9	1.04607	0.472509
A2AHC3	Calmodulin-regulated spectrin-associated protein 1	Camsap1	175.89	1581	A2AHC3	1353	CAMP1_MOUSE Calmodulin-regulated spectrin-associated protein 1 OS=Mus musculus OX=10090 GN=Camsap1 PE=1 SV=1	A2AHC3	1353	1353	S	GLGKPKSKPKKPRPKSVHREESYSDSGTKCS	53.403	53.403	S(0.994)VHREES(0.005)Y(0.001)SDSGTK	S(22.86)VHREES(-22.86)Y(-30.27)S(-35.25)DS(-44.37)GT(-48.93)K	1	3	0.23787	6142.96	6886.85	6044.21	6358.01	6077.97	6945.82	8061.76	7028.52	0.904601	0.349049
A2AHC3	Calmodulin-regulated spectrin-associated protein 1	Camsap1	175.89	1581	A2AHC3	559	CAMP1_MOUSE Calmodulin-regulated spectrin-associated protein 1 OS=Mus musculus OX=10090 GN=Camsap1 PE=1 SV=1	A2AHC3	559	559	T	IIRTDVSPPSPQMPRTSPQAPGLVASIRSPQ	105.46	105.46	T(0.883)S(0.117)PQAPGLVASIR	T(8.79)S(-8.79)PQAPGLVAS(-79.35)IR	1	2	0.042079	26888.9	27324.9	25349.2	26521	25679.8	27938.9	28387.6	27335.5	0.970205	0.473399
A2AHC3	Calmodulin-regulated spectrin-associated protein 1	Camsap1	175.89	1581	A2AHC3	553	CAMP1_MOUSE Calmodulin-regulated spectrin-associated protein 1 OS=Mus musculus OX=10090 GN=Camsap1 PE=1 SV=1	A2AHC3	553	553	S	DEELVAIIRTDVSPPSPQMPRTSPQAPGLVA	114.72	104.24	T(0.014)DVS(0.041)PPS(0.945)PQMPR	T(-18.43)DVS(-13.63)PPS(13.63)PQMPR	7	2	-2.0733	86855.9	86308.4	84594.4	85919.6	87302.3	89398.1	80126.7	85609	1.00363	0.91956
A2AI08	Taperin	Tprn	80.088	749	A2AI08	196	TPRN_MOUSE Taperin OS=Mus musculus OX=10090 GN=Tprn PE=1 SV=1	A2AI08	196	196	S	APASPVRLSQPAPPISPVPVAQRAGQRSACC	36.253	36.253	LS(0.003)QPAPPIS(0.997)PVPVAQR	LS(-25.79)QPAPPIS(25.79)PVPVAQR	9	3	-2.7916	2682.92	3694.84	2485.15	2954.3	2628.84	2626.85	2227.31	2494.34	1.1844	0.311845
A2AIV2	Protein virilizer homolog	Virma	201.44	1811	A2AIV2	173	VIR_MOUSE Protein virilizer homolog OS=Mus musculus OX=10090 GN=Virma PE=1 SV=1	A2AIV2	173	173	S	NLKHADGEKEDQFNGSPPRPQPRGPRTPPGP	66.3	66.3	HADGEKEDQFNGS(1)PPRPQPR	HADGEKEDQFNGS(66.3)PPRPQPR	13	4	0.60798	3496.57	4746.57	3381.92	3875.02	3361.13	4121.74	3863.53	3782.13	1.02456	0.859099
A2AIV2	Protein virilizer homolog	Virma	201.44	1811	A2AIV2	1578	VIR_MOUSE Protein virilizer homolog OS=Mus musculus OX=10090 GN=Virma PE=1 SV=1	A2AIV2	1578	1578	S	DLHSELERSFLSEPSSPGRSKTTKGFKLGKH	183.4	183.4	SFLSEPS(0.003)S(0.997)PGR	S(-102.62)FLS(-76.82)EPS(-25.35)S(25.35)PGR	8	2	-0.26181	187571	207935	182218	192575	176359	195818	176376	182851	1.05318	0.393122
A2AJ88	Patatin-like phospholipase domain-containing protein 7	Pnpla7	150.49	1352	A2AJ88	379	PLPL7_MOUSE Patatin-like phospholipase domain-containing protein 7 OS=Mus musculus OX=10090 GN=Pnpla7 PE=1 SV=1	A2AJ88	379	379	S	SSCVTVSGPLLKRSCSVPLPSNHGEVDELRQ	73.809	73.809	S(0.218)CS(0.758)VPLPS(0.024)NHGEVDELR	S(-5.41)CS(5.41)VPLPS(-14.97)NHGEVDELR	3	3	-2.5121	4524.87	5744.24	5063.21	5110.77	5906.38	5442.23	5325.01	5557.87	0.919556	0.320873
A2AJA9	Apical junction component 1 homolog	Ajm1	107.18	974	A2AJA9	109	AJM1_MOUSE Apical junction component 1 homolog OS=Mus musculus OX=10090 GN=Ajm1 PE=1 SV=1	A2AJA9	109	109	S	KSAPRASQGLATAPASPPVLQRRGREAQRAV	76.533	74.444	ASQGLAT(0.002)APAS(0.998)PPVLQR	AS(-54.76)QGLAT(-27.29)APAS(27.29)PPVLQR	11	3	0.74385	19342.1	19935.2	20019.8	19765.7	16956.1	17901.2	19091.8	17983	1.09913	0.0525881
A2AJA9	Apical junction component 1 homolog	Ajm1	107.18	974	A2AJA9	468	AJM1_MOUSE Apical junction component 1 homolog OS=Mus musculus OX=10090 GN=Ajm1 PE=1 SV=1	A2AJA9	468	468	S	LAPGPRREDPLGRGRSYENLLGREVRDTRGS	110.8	110.8	GRS(1)YENLLGR	GRS(54.17)Y(-54.17)ENLLGR	3	3	0.11453	14970.8	15035.5	20560.3	16855.5	19757.1	19419	18751.7	19309.3	0.872922	0.260957
A2AJA9	Apical junction component 1 homolog	Ajm1	107.18	974	A2AJA9	854	AJM1_MOUSE Apical junction component 1 homolog OS=Mus musculus OX=10090 GN=Ajm1 PE=1 SV=1	A2AJA9	854	854	S	GPTVRKFAKVALAAGSPTRPPPARGGEPDME	89.358	45.14	VALAAGS(0.921)PT(0.079)RPPPAR	VALAAGS(10.64)PT(-10.64)RPPPAR	7	3	0.35176	36737.8	31503.1	33625.4	33955.4	34847.9	34952.2	32756.2	34185.5	0.99327	0.897691
A2AJI0	MAP7 domain-containing protein 1	Map7d1	93.275	846	A2AJI0	444	MA7D1_MOUSE MAP7 domain-containing protein 1 OS=Mus musculus OX=10090 GN=Map7d1 PE=1 SV=1	A2AJI0	444	444	S	EKSALARERNLKKRQSLPASIRPRLSTGSEL	105.13	87.641	RQS(1)LPASIR	RQS(56.5)LPAS(-56.5)IR	3	3	0.036553	62947.5	53377.1	69588.6	61971.1	68193.4	67048.2	64267.3	66503	0.931854	0.402769
A2AJI0	MAP7 domain-containing protein 1	Map7d1	93.275	846	A2AJI0	401	MA7D1_MOUSE MAP7 domain-containing protein 1 OS=Mus musculus OX=10090 GN=Map7d1 PE=1 SV=1	A2AJI0	401	401	S	PSGERPERRKPGAGGSPALARRRLEATPVQK	121.32	89.506	RKPGAGGS(1)PALAR	RKPGAGGS(89.51)PALAR	8	4	0.32552	270421	222044	272801	255089	340396	269850	257713	289320	0.881686	0.326288
A2AJI0	MAP7 domain-containing protein 1	Map7d1	93.275	846	A2AJI0	454	MA7D1_MOUSE MAP7 domain-containing protein 1 OS=Mus musculus OX=10090 GN=Map7d1 PE=1 SV=1	A2AJI0	454	454	S	LKKRQSLPASIRPRLSTGSELSPKSKARPSS	93.345	93.258	LS(0.981)T(0.014)GS(0.004)ELSPK	LS(18.31)T(-18.31)GS(-24.36)ELS(-33.35)PK	2	2	0.55433	27052.7	22625.6	25176.1	24951.5	26433.1	24677.9	23259.4	24790.1	1.00651	0.923467
A2AJI0	MAP7 domain-containing protein 1	Map7d1	93.275	846	A2AJI0	78	MA7D1_MOUSE MAP7 domain-containing protein 1 OS=Mus musculus OX=10090 GN=Map7d1 PE=1 SV=1	A2AJI0	78	78	S	PKQLPLEPGNPTGQISPQPAPPQEECPSSEA	55.413	55.413	QLPLEPGNPT(0.177)GQIS(0.82)PQPAPPQEECPS(0.002)S(0.002)EAK	QLPLEPGNPT(-6.65)GQIS(6.65)PQPAPPQEECPS(-27.19)S(-26.82)EAK	14	4	0.82784	1465.62	3127.92	1322.19	1971.91	1884.04	999.308	2593.05	1825.47	1.08022	0.852871
A2AJI0	MAP7 domain-containing protein 1	Map7d1	93.275	846	A2AJI0	254	MA7D1_MOUSE MAP7 domain-containing protein 1 OS=Mus musculus OX=10090 GN=Map7d1 PE=1 SV=1	A2AJI0	254	254	S	LHHSSPGRKTSGSRCSVSAVNLPKHVDSIIN	96.334	78.548	CS(0.997)VS(0.003)AVNLPK	CS(24.98)VS(-24.98)AVNLPK	2	2	1.2385	32899.9	30456.8	35999.2	33118.6	31950	31935.7	32997.1	32294.3	1.02553	0.641968
A2AJI0	MAP7 domain-containing protein 1	Map7d1	93.275	846	A2AJI0	99	MA7D1_MOUSE MAP7 domain-containing protein 1 OS=Mus musculus OX=10090 GN=Map7d1 PE=1 SV=1	A2AJI0	99	99	T	PQEECPSSEAKSRGPTPTATGPREAKPSRRS	106.16	106.16	GPT(0.989)PT(0.01)AT(0.001)GPR	GPT(20.14)PT(-20.14)AT(-29.31)GPR	3	2	0.63279	35521	30983.6	36227	34243.9	31657.9	36766	33548.8	33990.9	1.00744	0.914711
A2AJI0	MAP7 domain-containing protein 1	Map7d1	93.275	846	A2AJI0	455	MA7D1_MOUSE MAP7 domain-containing protein 1 OS=Mus musculus OX=10090 GN=Map7d1 PE=1 SV=1	A2AJI0	455	455	T	KKRQSLPASIRPRLSTGSELSPKSKARPSSP	88.596	88.596	LS(0.337)T(0.641)GS(0.021)ELS(0.001)PK	LS(-2.78)T(2.78)GS(-14.81)ELS(-29.17)PK	3	2	0.8915	7153.63	6767.3	7087.78	7002.9	8043.81	8252.96	6726.97	7674.58	0.91248	0.244185
A2AJI0	MAP7 domain-containing protein 1	Map7d1	93.275	846	A2AJI0	95	MA7D1_MOUSE MAP7 domain-containing protein 1 OS=Mus musculus OX=10090 GN=Map7d1 PE=1 SV=1	A2AJI0	95	95	S	QPAPPQEECPSSEAKSRGPTPTATGPREAKP	65.811	65.811	S(1)RGPT(0.964)PT(0.035)AT(0.001)GPR	S(43.99)RGPT(14.45)PT(-14.45)AT(-29.11)GPR	1	3	0.049355	24778.7	22339.5	23712.6	23610.3	20517.5	26305.1	24179.1	23667.2	0.997594	0.976687
A2AJI0	MAP7 domain-containing protein 1	Map7d1	93.275	846	A2AJI0	313	MA7D1_MOUSE MAP7 domain-containing protein 1 OS=Mus musculus OX=10090 GN=Map7d1 PE=1 SV=1	A2AJI0	313	313	S	IVDRLMTPTLSFLARSRSAVTLPRNGRDQGR	61.48	61.48	S(0.807)RS(0.193)AVTLPR	S(6.22)RS(-6.22)AVT(-39.72)LPR	1	3	0.42957	5755.97	5030.43	6690.96	5825.79	7363.46	5916.57	6118.66	6466.23	0.900956	0.38684
A2AJI0	MAP7 domain-containing protein 1	Map7d1	93.275	846	A2AJI0	315	MA7D1_MOUSE MAP7 domain-containing protein 1 OS=Mus musculus OX=10090 GN=Map7d1 PE=1 SV=1	A2AJI0	315	315	S	DRLMTPTLSFLARSRSAVTLPRNGRDQGRGS	55.04	55.04	S(0.197)RS(0.803)AVTLPR	S(-6.09)RS(6.09)AVT(-45.2)LPR	3	3	-0.38992	7248.82	5460.32	6358.83	6355.99	6927.48	5468.58	5958.06	6118.04	1.03889	0.740807
A2AJI0	MAP7 domain-containing protein 1	Map7d1	93.275	846	A2AJI0	469	MA7D1_MOUSE MAP7 domain-containing protein 1 OS=Mus musculus OX=10090 GN=Map7d1 PE=1 SV=1	A2AJI0	469	469	S	STGSELSPKSKARPSSPSTTWHRPASPCPSP	119.62	78.505	ARPS(0.036)S(0.964)PSTTWHR	ARPS(-14.26)S(14.26)PS(-36.26)T(-41.51)T(-46.59)WHR	5	3	-0.02346	13285	11722.9	16034.9	13680.9	14174.5	12267.2	12810.1	13083.9	1.04563	0.688082
A2AJK6	Chromodomain-helicase-DNA-binding protein 7	Chd7	334.06	2986	A2AJK6	2548	CHD7_MOUSE Chromodomain-helicase-DNA-binding protein 7 OS=Mus musculus OX=10090 GN=Chd7 PE=1 SV=1	A2AJK6	2548	2548	S	AFEEDIETPPIRNIPSPGQLDPDTRIPVINL	61.212	44.567	NIPS(1)PGQLDPDTR	NIPS(37.37)PGQLDPDT(-37.37)R	4	3	1.9663	14537.6	18969.4	18366.2	17291.1	14579.9	17219.3	16348.8	16049.3	1.07737	0.478506
A2AJK6	Chromodomain-helicase-DNA-binding protein 7	Chd7	334.06	2986	A2AJK6	626	CHD7_MOUSE Chromodomain-helicase-DNA-binding protein 7 OS=Mus musculus OX=10090 GN=Chd7 PE=1 SV=1	A2AJK6	626	626	S	DDFPGGVENQELRRNSLDVSQEEKKKKKRPK	78.508	78.508	RNS(0.999)LDVS(0.001)QEEK	RNS(32.12)LDVS(-32.12)QEEK	3	3	-0.41271	44256.1	42277.6	42948.2	43160.6	42978.2	42065.8	47690.3	44244.8	0.975497	0.586816
A2AJT4	Arginine/serine-rich protein PNISR	Pnisr	92.114	805	A2AJT4	211	PNISR_MOUSE Arginine/serine-rich protein PNISR OS=Mus musculus OX=10090 GN=Pnisr PE=1 SV=1	A2AJT4	211	211	S	QNRRERPPSFRDRQRSPIALPVKQEPPQIDA	88.122	65.305	S(1)PIALPVK	S(65.31)PIALPVK	1	2	-0.50221	95429	77014.5	95869	89437.5	116549	85718.7	98697.8	100322	0.891507	0.373899
A2AJT4	Arginine/serine-rich protein PNISR	Pnisr	92.114	805	A2AJT4	726	PNISR_MOUSE Arginine/serine-rich protein PNISR OS=Mus musculus OX=10090 GN=Pnisr PE=1 SV=1	A2AJT4	726	726	S	LKRKRESERTFCRSGSISVKVIRHDSRQDSK	50.04	50.04	S(0.121)GS(0.875)IS(0.004)VK	S(-8.59)GS(8.59)IS(-23.66)VK	3	3	-0.76732	4867.53	3966.86	5554.72	4796.37	6123.55	5082.2	5759.5	5655.08	0.848152	0.194636
A2AJT4	Arginine/serine-rich protein PNISR	Pnisr	92.114	805	A2AJT4	728	PNISR_MOUSE Arginine/serine-rich protein PNISR OS=Mus musculus OX=10090 GN=Pnisr PE=1 SV=1	A2AJT4	728	728	S	RKRESERTFCRSGSISVKVIRHDSRQDSKKN	91.516	91.516	S(0.02)GS(0.38)IS(0.599)VK	S(-14.69)GS(-1.97)IS(1.97)VK	5	2	0.12277	47097.2	48352.9	50560.9	48670.4	56338.1	44680	50244.4	50420.8	0.965283	0.644665
A2AJT4	Arginine/serine-rich protein PNISR	Pnisr	92.114	805	A2AJT4	724	PNISR_MOUSE Arginine/serine-rich protein PNISR OS=Mus musculus OX=10090 GN=Pnisr PE=1 SV=1	A2AJT4	724	724	S	DRLKRKRESERTFCRSGSISVKVIRHDSRQD	76.605	68.224	S(0.687)GS(0.306)IS(0.007)VK	S(3.51)GS(-3.51)IS(-20.19)VK	1	2	0.33828	134846	136361	122316	131175	166296	135733	145254	149094	0.879809	0.14966
A2AKB9	DDB1- and CUL4-associated factor 10	Dcaf10	61.558	566	A2AKB9	67	DCA10_MOUSE DDB1- and CUL4-associated factor 10 OS=Mus musculus OX=10090 GN=Dcaf10 PE=1 SV=1	A2AKB9	67	67	S	PPVAGSPRLPGGPAVSPAERAGEFAAPGALE	43.717	28.546	LPGGPAVS(1)PAER	LPGGPAVS(28.55)PAER	8	3	0.0373	6347.93	8537.87	6822.64	7236.15	7785.9	6317.45	7504.26	7202.54	1.00467	0.968618
A2AKY4	Zinc finger protein 804A	Znf804a	134.85	1200	A2AKY4	370	Z804A_MOUSE Zinc finger protein 804A OS=Mus musculus OX=10090 GN=Znf804a PE=2 SV=1	A2AKY4	370	370	T	EKNPTVPNDRTSAQMTTEENITINDVTKMET	24.287	24.287	T(0.503)S(0.503)AQMT(0.503)T(0.503)EENIT(0.849)INDVT(0.139)K	T(0)S(0)AQMT(0)T(0)EENIT(7.98)INDVT(-7.98)K	6	4	-0.20334	5421.33	5596.93	4907.56	5308.61	4340.01	5159.79	5898.31	5132.7	1.03427	0.740411
A2AKY4	Zinc finger protein 804A	Znf804a	134.85	1200	A2AKY4	365	Z804A_MOUSE Zinc finger protein 804A OS=Mus musculus OX=10090 GN=Znf804a PE=2 SV=1	A2AKY4	365	365	T	NPNIIEKNPTVPNDRTSAQMTTEENITINDV	24.287	24.287	T(0.503)S(0.503)AQMT(0.503)T(0.503)EENIT(0.849)INDVT(0.139)K	T(0)S(0)AQMT(0)T(0)EENIT(7.98)INDVT(-7.98)K	1	4	-0.20334	5421.33	5596.93	4907.56	5308.61	4340.01	5159.79	5898.31	5132.7	1.03427	0.740411
A2AKY4	Zinc finger protein 804A	Znf804a	134.85	1200	A2AKY4	366	Z804A_MOUSE Zinc finger protein 804A OS=Mus musculus OX=10090 GN=Znf804a PE=2 SV=1	A2AKY4	366	366	S	PNIIEKNPTVPNDRTSAQMTTEENITINDVT	24.287	24.287	T(0.503)S(0.503)AQMT(0.503)T(0.503)EENIT(0.849)INDVT(0.139)K	T(0)S(0)AQMT(0)T(0)EENIT(7.98)INDVT(-7.98)K	2	4	-0.20334	5421.33	5596.93	4907.56	5308.61	4340.01	5159.79	5898.31	5132.7	1.03427	0.740411
A2AKY4	Zinc finger protein 804A	Znf804a	134.85	1200	A2AKY4	376	Z804A_MOUSE Zinc finger protein 804A OS=Mus musculus OX=10090 GN=Znf804a PE=2 SV=1	A2AKY4	376	376	T	PNDRTSAQMTTEENITINDVTKMETRNKIDH	24.287	24.287	T(0.503)S(0.503)AQMT(0.503)T(0.503)EENIT(0.849)INDVT(0.139)K	T(0)S(0)AQMT(0)T(0)EENIT(7.98)INDVT(-7.98)K	12	4	-0.20334	5421.33	5596.93	4907.56	5308.61	4340.01	5159.79	5898.31	5132.7	1.03427	0.740411
A2AKY4	Zinc finger protein 804A	Znf804a	134.85	1200	A2AKY4	371	Z804A_MOUSE Zinc finger protein 804A OS=Mus musculus OX=10090 GN=Znf804a PE=2 SV=1	A2AKY4	371	371	T	KNPTVPNDRTSAQMTTEENITINDVTKMETR	24.287	24.287	T(0.503)S(0.503)AQMT(0.503)T(0.503)EENIT(0.849)INDVT(0.139)K	T(0)S(0)AQMT(0)T(0)EENIT(7.98)INDVT(-7.98)K	7	4	-0.20334	5421.33	5596.93	4907.56	5308.61	4340.01	5159.79	5898.31	5132.7	1.03427	0.740411
A2ALS5	Rap1 GTPase-activating protein 1	Rap1gap	73.432	663	A2ALS5	484	RPGP1_MOUSE Rap1 GTPase-activating protein 1 OS=Mus musculus OX=10090 GN=Rap1gap PE=1 SV=2	A2ALS5	484	484	S	DLAKAAGISLIVPGKSPTRKKSGPFGSRRSS	79.97	63.827	AAGISLIVPGKS(0.969)PT(0.031)R	AAGIS(-36.11)LIVPGKS(14.94)PT(-14.94)R	12	3	-0.14585	21861.3	22080.5	21440	21793.9	22983.2	21854.8	21857.3	22231.8	0.980305	0.356125
A2ALS5	Rap1 GTPase-activating protein 1	Rap1gap	73.432	663	A2ALS5	515	RPGP1_MOUSE Rap1 GTPase-activating protein 1 OS=Mus musculus OX=10090 GN=Rap1gap PE=1 SV=2	A2ALS5	515	515	S	AIGIENIQEVQEKRESPPAGQKTPDSGHVSQ	134.49	42.395	RES(1)PPAGQK	RES(42.39)PPAGQK	3	2	-0.31427	238146	187345	222759	216083	236647	239534	213837	230006	0.939467	0.461112
A2ALS5	Rap1 GTPase-activating protein 1	Rap1gap	73.432	663	A2ALS5	490	RPGP1_MOUSE Rap1 GTPase-activating protein 1 OS=Mus musculus OX=10090 GN=Rap1gap PE=1 SV=2	A2ALS5	490	490	S	GISLIVPGKSPTRKKSGPFGSRRSSAIGIEN	93.938	93.938	S(0.998)GPFGS(0.002)R	S(27.39)GPFGS(-27.39)R	1	2	0.36642	84348.6	69277	91716.3	81780.6	99437.3	81939.7	80610.9	87329.3	0.936463	0.569555
A2ALS5	Rap1 GTPase-activating protein 1	Rap1gap	73.432	663	A2ALS5	495	RPGP1_MOUSE Rap1 GTPase-activating protein 1 OS=Mus musculus OX=10090 GN=Rap1gap PE=1 SV=2	A2ALS5	495	495	S	VPGKSPTRKKSGPFGSRRSSAIGIENIQEVQ	76.228	71.708	SGPFGS(1)R	S(-68.46)GPFGS(68.46)R	6	2	0.37787	91260.2	73988.5	92856.7	86035.1	112207	94003.6	84006.5	96738.9	0.889354	0.354438
A2ALS5	Rap1 GTPase-activating protein 1	Rap1gap	73.432	663	A2ALS5	498	RPGP1_MOUSE Rap1 GTPase-activating protein 1 OS=Mus musculus OX=10090 GN=Rap1gap PE=1 SV=2	A2ALS5	498	498	S	KSPTRKKSGPFGSRRSSAIGIENIQEVQEKR	147.37	132.51	S(0.5)S(0.5)AIGIENIQEVQEK	S(0)S(0)AIGIENIQEVQEK	1	3	-0.060088	103596	104083	95952.2	101210	100188	98614.9	100206	99669.9	1.01546	0.596888
A2ALS5	Rap1 GTPase-activating protein 1	Rap1gap	73.432	663	A2ALS5	499	RPGP1_MOUSE Rap1 GTPase-activating protein 1 OS=Mus musculus OX=10090 GN=Rap1gap PE=1 SV=2	A2ALS5	499	499	S	SPTRKKSGPFGSRRSSAIGIENIQEVQEKRE	147.37	140.48	RS(0.214)S(0.786)AIGIENIQEVQEK	RS(-5.66)S(5.66)AIGIENIQEVQEK	3	3	0.10111	132620	130351	120998	127990	130491	123935	127738	127388	1.00473	0.888552
A2ALS5	Rap1 GTPase-activating protein 1	Rap1gap	73.432	663	A2ALS5	522	RPGP1_MOUSE Rap1 GTPase-activating protein 1 OS=Mus musculus OX=10090 GN=Rap1gap PE=1 SV=2	A2ALS5	522	522	T	QEVQEKRESPPAGQKTPDSGHVSQEPKSENS	58.626	58.626	T(0.959)PDS(0.04)GHVS(0.001)QEPK	T(13.81)PDS(-13.81)GHVS(-30.24)QEPK	1	3	-2.5123	8430.21	8979.99	7666.17	8358.79	7965.12	8661.9	8309.94	8312.32	1.00559	0.919288
A2ALS5	Rap1 GTPase-activating protein 1	Rap1gap	73.432	663	A2ALS5	566	RPGP1_MOUSE Rap1 GTPase-activating protein 1 OS=Mus musculus OX=10090 GN=Rap1gap PE=1 SV=2	A2ALS5	566	566	S	RVESAAQRTEVLQGFSRSSSSASSFTSVVEE	79.311	79.311	TEVLQGFS(1)R	T(-78.16)EVLQGFS(78.16)R	8	2	-2.1982	17869.4	18336.7	16676.2	17627.5	17649.4	17839.5	17524.5	17671.1	0.997528	0.934928
A2ALS5	Rap1 GTPase-activating protein 1	Rap1gap	73.432	663	A2ALS5	631	RPGP1_MOUSE Rap1 GTPase-activating protein 1 OS=Mus musculus OX=10090 GN=Rap1gap PE=1 SV=2	A2ALS5	631	631	S	SVSTTSGGSSPGLTRSPHPDVGKSGDPACPE	94.309	63.426	S(1)PHPDVGK	S(63.43)PHPDVGK	1	2	1.0664	84887.8	77506.4	89576.5	83990.2	91528.9	87425.5	93756.6	90903.7	0.923948	0.15677
A2ALS5	Rap1 GTPase-activating protein 1	Rap1gap	73.432	663	A2ALS5	439	RPGP1_MOUSE Rap1 GTPase-activating protein 1 OS=Mus musculus OX=10090 GN=Rap1gap PE=1 SV=2	A2ALS5	439	439	S	GGGFFESFKRVIRSRSQSMDAMGLSNKKPNT	66.673	43.767	S(0.597)QS(0.403)MDAMGLSNK	S(1.71)QS(-1.71)MDAMGLS(-38.15)NK	1	3	-0.28034	31823.1	37080	39107.6	36003.6	34087.3	37380.8	37064.7	36177.6	0.99519	0.945927
A2ALS5	Rap1 GTPase-activating protein 1	Rap1gap	73.432	663	A2ALS5	441	RPGP1_MOUSE Rap1 GTPase-activating protein 1 OS=Mus musculus OX=10090 GN=Rap1gap PE=1 SV=2	A2ALS5	441	441	S	GFFESFKRVIRSRSQSMDAMGLSNKKPNTVS	49.493	42.338	S(0.135)QS(0.863)MDAMGLS(0.002)NK	S(-8.24)QS(8.24)MDAMGLS(-28.37)NK	3	3	-0.76822	48163	53157.2	54521	51947.1	49943.5	53821.1	55233.9	52999.5	0.980142	0.695086
A2ALU4	Protein Shroom2	Shroom2	164.7	1481	A2ALU4	236	SHRM2_MOUSE Protein Shroom2 OS=Mus musculus OX=10090 GN=Shroom2 PE=1 SV=1	A2ALU4	236	236	S	CSSTPDHTLPKADASSTENILYKVGLWEASR	107.85	107.85	ADAS(0.091)S(0.896)T(0.013)ENILYK	ADAS(-9.94)S(9.94)T(-18.44)ENILY(-77.28)K	5	2	0.088987	11276.3	15005.3	12619.2	12966.9	13081.9	13847.1	13398.2	13442.4	0.964631	0.69119
A2ALU4	Protein Shroom2	Shroom2	164.7	1481	A2ALU4	318	SHRM2_MOUSE Protein Shroom2 OS=Mus musculus OX=10090 GN=Shroom2 PE=1 SV=1	A2ALU4	318	318	S	NFGPVWYVPDKKKAPSPPPLGLPLRSDSFSV	109.35	92.8	KAPS(1)PPPLGLPLR	KAPS(92.8)PPPLGLPLR	4	3	-0.36776	42521.1	37284.7	45699.8	41835.2	46347.6	42051	39175.8	42524.8	0.983784	0.840845
A2ALU4	Protein Shroom2	Shroom2	164.7	1481	A2ALU4	1165	SHRM2_MOUSE Protein Shroom2 OS=Mus musculus OX=10090 GN=Shroom2 PE=1 SV=1	A2ALU4	1165	1165	S	RPPSTPAPPVRDSCSSPPSLNYGKAKEKTMD	76.358	68.676	DS(0.006)CS(0.151)S(0.836)PPS(0.007)LNYGK	DS(-21.61)CS(-7.44)S(7.44)PPS(-20.58)LNY(-41.79)GK	5	2	-1.4994	34972.7	36411.2	37075.1	36153	34088.4	37051.5	34824.8	35321.6	1.02354	0.486438
A2ALU4	Protein Shroom2	Shroom2	164.7	1481	A2ALU4	499	SHRM2_MOUSE Protein Shroom2 OS=Mus musculus OX=10090 GN=Shroom2 PE=1 SV=1	A2ALU4	499	499	S	HQKLDDRGRSHYFPGSLRQPVQGSAQVVIPR	64.64	64.64	SHY(0.004)FPGS(0.996)LR	S(-45)HY(-23.92)FPGS(23.92)LR	7	3	0.2268	4604.04	4850.04	6187.95	5214.01	4514.94	5456.79	5262.89	5078.21	1.02674	0.823326
A2ALU4	Protein Shroom2	Shroom2	164.7	1481	A2ALU4	285	SHRM2_MOUSE Protein Shroom2 OS=Mus musculus OX=10090 GN=Shroom2 PE=1 SV=1	A2ALU4	285	285	S	RPSCFIPRVPGNSSKSPRPEDNVEPKIATHG	104.95	77.746	S(1)PRPEDNVEPK	S(77.75)PRPEDNVEPK	1	3	0.6649	95955.4	92425.4	96917.1	95099.3	86190.4	95169.6	86814.5	89391.5	1.06385	0.149097
A2ALU4	Protein Shroom2	Shroom2	164.7	1481	A2ALU4	1153	SHRM2_MOUSE Protein Shroom2 OS=Mus musculus OX=10090 GN=Shroom2 PE=1 SV=1	A2ALU4	1153	1153	S	VEAPHRARPPEPRPPSTPAPPVRDSCSSPPS	34.689	34.689	ARPPEPRPPS(0.948)T(0.052)PAPPVR	ARPPEPRPPS(12.57)T(-12.57)PAPPVR	10	4	0.28574	2823.39	3155.49	2323.95	2767.61	2546.83	3010.34	3182.52	2913.23	0.950015	0.660302
A2ALU4	Protein Shroom2	Shroom2	164.7	1481	A2ALU4	1041	SHRM2_MOUSE Protein Shroom2 OS=Mus musculus OX=10090 GN=Shroom2 PE=1 SV=1	A2ALU4	1041	1041	S	SKCQHLQTSAMETSRSPSPQFAPQKLTDKPP	45.28	41.401	S(0.5)PS(0.5)PQFAPQK	S(0)PS(0)PQFAPQK	1	3	0.1213	24147.3	17034	17954.3	19711.9	18578.6	18587.2	17605.9	18257.2	1.07968	0.554367
A2ALU4	Protein Shroom2	Shroom2	164.7	1481	A2ALU4	1043	SHRM2_MOUSE Protein Shroom2 OS=Mus musculus OX=10090 GN=Shroom2 PE=1 SV=1	A2ALU4	1043	1043	S	CQHLQTSAMETSRSPSPQFAPQKLTDKPPLL	45.28	35.006	S(0.464)PS(0.536)PQFAPQK	S(-0.62)PS(0.62)PQFAPQK	3	3	0.23853	27608.8	19965.7	21795.5	23123.3	21439.1	21447	21399.5	21428.5	1.07909	0.502811
A2AM29	Protein AF-9	Mllt3	63.375	569	A2AM29	484	AF9_MOUSE Protein AF-9 OS=Mus musculus OX=10090 GN=Mllt3 PE=1 SV=1	A2AM29	484	484	S	PPLLKTNNNQILEVKSPIKQSKSDKQIKNGE	47.752	47.752	T(0.001)NNNQILEVKS(0.999)PIK	T(-31.26)NNNQILEVKS(31.26)PIK	11	3	-0.32107	27078.9	31051.5	28265.4	28798.6	25772.6	28531.2	30296.4	28200	1.02123	0.751708
A2AM29	Protein AF-9	Mllt3	63.375	569	A2AM29	302	AF9_MOUSE Protein AF-9 OS=Mus musculus OX=10090 GN=Mllt3 PE=1 SV=1	A2AM29	302	302	S	PASDSEELSAKKRKKSSSEALFKSFSSAPPL	88.681	88.681	S(0.986)S(0.014)SEALFK	S(18.58)S(-18.58)S(-33.22)EALFK	1	2	-0.47308	31917.5	27687.5	27879.9	29161.7	32145.8	30587.2	36590.3	33107.8	0.88081	0.156617
A2AN08	E3 ubiquitin-protein ligase UBR4	Ubr4	572.28	5180	A2AN08	1759	UBR4_MOUSE E3 ubiquitin-protein ligase UBR4 OS=Mus musculus OX=10090 GN=Ubr4 PE=1 SV=1	A2AN08	1759	1759	S	FQSEPRVSESLVRHASTSPADKAKVTISDGK	133.75	60.598	HAS(0.845)T(0.15)S(0.005)PADK	HAS(7.52)T(-7.52)S(-22.29)PADK	3	3	-0.73666	65418.3	43567.9	47773.2	52253.1	50157.9	49673.4	42480.3	47437.2	1.10152	0.536919
A2AN08	E3 ubiquitin-protein ligase UBR4	Ubr4	572.28	5180	A2AN08	178	UBR4_MOUSE E3 ubiquitin-protein ligase UBR4 OS=Mus musculus OX=10090 GN=Ubr4 PE=1 SV=1	A2AN08	178	178	S	TVKTLSDVEDQKELASPVSPELRQKEVQMNF	117.09	117.09	ELAS(0.996)PVS(0.004)PELR	ELAS(24.22)PVS(-24.22)PELR	4	2	0.26306	21493.4	25731.2	19715.8	22313.4	19407.9	20992.5	19822.3	20074.2	1.11155	0.291922
A2AN08	E3 ubiquitin-protein ligase UBR4	Ubr4	572.28	5180	A2AN08	181	UBR4_MOUSE E3 ubiquitin-protein ligase UBR4 OS=Mus musculus OX=10090 GN=Ubr4 PE=1 SV=1	A2AN08	181	181	S	TLSDVEDQKELASPVSPELRQKEVQMNFLNQ	134.13	134.13	ELASPVS(1)PELR	ELAS(-36.4)PVS(36.4)PELR	7	2	0.45014	12512.7	12930.7	11384.7	12276.1	12439.8	10660.1	12159.1	11753	1.04451	0.50775
A2AN08	E3 ubiquitin-protein ligase UBR4	Ubr4	572.28	5180	A2AN08	4083	UBR4_MOUSE E3 ubiquitin-protein ligase UBR4 OS=Mus musculus OX=10090 GN=Ubr4 PE=1 SV=1	A2AN08	4083	4083	S	WKKCLPIRGVDGNGKSPSKSELHRLYLTEKY	42.095	42.095	S(0.524)PS(0.446)KS(0.03)ELHR	S(0.69)PS(-0.69)KS(-12.41)ELHR	1	3	0.90654	28640.9	19256.2	23688.8	23862	26080.7	21853.9	20450.2	22795	1.04681	0.755205
A2AN08	E3 ubiquitin-protein ligase UBR4	Ubr4	572.28	5180	A2AN08	1760	UBR4_MOUSE E3 ubiquitin-protein ligase UBR4 OS=Mus musculus OX=10090 GN=Ubr4 PE=1 SV=1	A2AN08	1760	1760	T	QSEPRVSESLVRHASTSPADKAKVTISDGKV	133.75	98.044	HAS(0.023)T(0.925)S(0.052)PADK	HAS(-16.07)T(12.51)S(-12.51)PADK	4	2	-0.45047	92572.4	72587.8	86061.2	83740.5	91082.2	89112.9	77379.7	85858.3	0.975334	0.785434
A2AN08	E3 ubiquitin-protein ligase UBR4	Ubr4	572.28	5180	A2AN08	4085	UBR4_MOUSE E3 ubiquitin-protein ligase UBR4 OS=Mus musculus OX=10090 GN=Ubr4 PE=1 SV=1	A2AN08	4085	4085	S	KCLPIRGVDGNGKSPSKSELHRLYLTEKYVW	44.564	44.564	S(0.425)PS(0.543)KS(0.031)ELHR	S(-1.06)PS(1.06)KS(-12.4)ELHR	3	3	0.25455	19283.2	12463.1	12894.3	14880.2	15797.8	12355.7	13030.5	13728	1.08393	0.66184
A2AN08	E3 ubiquitin-protein ligase UBR4	Ubr4	572.28	5180	A2AN08	362	UBR4_MOUSE E3 ubiquitin-protein ligase UBR4 OS=Mus musculus OX=10090 GN=Ubr4 PE=1 SV=1	A2AN08	362	362	S	MAILHVGSAQQVRTGSTSSKEDDYESDAATI	93.093	70.747	T(0.001)GS(0.964)T(0.032)S(0.003)S(0.001)K	T(-31.74)GS(14.85)T(-14.85)S(-25.01)S(-32.57)K	3	2	-0.69568	75365.2	49682.6	58082.9	61043.6	67351.3	54477.5	53053.4	58294	1.04717	0.770873
A2AN08	E3 ubiquitin-protein ligase UBR4	Ubr4	572.28	5180	A2AN08	2716	UBR4_MOUSE E3 ubiquitin-protein ligase UBR4 OS=Mus musculus OX=10090 GN=Ubr4 PE=1 SV=1	A2AN08	2716	2716	S	VLRPRNKRRHVTLPSSPRSNTPMGDKDDDDD	148.56	148.56	HVTLPS(0.001)S(0.999)PR	HVT(-70.89)LPS(-29.33)S(29.33)PR	7	2	0.72829	132509	106942	135379	124943	136554	124400	117229	126061	0.991132	0.921481
A2APV2	Formin-like protein 2	Fmnl2	123.1	1086	A2APV2	171	FMNL2_MOUSE Formin-like protein 2 OS=Mus musculus OX=10090 GN=Fmnl2 PE=1 SV=2	A2APV2	171	171	S	STMESTVDKSKPWSRSIEDLHRGSNLPSPVG	129.42	90.135	S(1)IEDLHR	S(90.13)IEDLHR	1	2	0.15499	87944.3	77698.3	87969	84537.2	87532.3	92690.5	89947.9	90056.9	0.938709	0.213022
A2AQ25	Sickle tail protein	Skt	213.03	1946	A2AQ25	1795	SKT_MOUSE Sickle tail protein OS=Mus musculus OX=10090 GN=Skt PE=1 SV=1	A2AQ25	1795	1795	T	QANGSAKKAGGDCKPTSPSLPASKIPALSPS	52.298	52.298	AGGDCKPT(0.801)S(0.172)PS(0.027)LPASK	AGGDCKPT(6.69)S(-6.69)PS(-14.67)LPAS(-41.07)K	8	4	-0.26693	22131.7	21807.3	21382.2	21773.7	20454.7	21172.8	22973.5	21533.7	1.01115	0.77359
A2AQ25	Sickle tail protein	Skt	213.03	1946	A2AQ25	68	SKT_MOUSE Sickle tail protein OS=Mus musculus OX=10090 GN=Skt PE=1 SV=1	A2AQ25	68	68	T	RAQVSKPARNIPRRHTLGGPRSSKEILGMQP	102.52	82.417	RHT(1)LGGPR	RHT(82.42)LGGPR	3	3	0.92355	17166	15852.2	20596	17871.4	21686.1	19131.2	16592.3	19136.5	0.933889	0.568751
A2AQ25	Sickle tail protein	Skt	213.03	1946	A2AQ25	1647	SKT_MOUSE Sickle tail protein OS=Mus musculus OX=10090 GN=Skt PE=1 SV=1	A2AQ25	1647	1647	S	PEDALKTMARRQEQLSPEGTLPASRTDEIRK	38.736	31.358	RQEQLS(0.965)PEGT(0.031)LPAS(0.004)R	RQEQLS(14.87)PEGT(-14.87)LPAS(-23.95)R	6	3	-2.6103	36031.7	34566.5	38922.1	36506.8	38356.5	38816.9	41446.9	39540.1	0.923284	0.131091
A2AQ25	Sickle tail protein	Skt	213.03	1946	A2AQ25	359	SKT_MOUSE Sickle tail protein OS=Mus musculus OX=10090 GN=Skt PE=1 SV=1	A2AQ25	359	359	S	ATIPRDRLSSLPVSRSISPSPSAILERRDVK	51.013	51.013	S(0.997)IS(0.001)PS(0.001)PS(0.001)AILER	S(29.57)IS(-30.16)PS(-32.44)PS(-29.57)AILER	1	2	-2.6499	2660.59	3324.43	3179.32	3054.78	2840.7	2565.49	3227.6	2877.93	1.06145	0.559731
A2AQ25	Sickle tail protein	Skt	213.03	1946	A2AQ25	1905	SKT_MOUSE Sickle tail protein OS=Mus musculus OX=10090 GN=Skt PE=1 SV=1	A2AQ25	1905	1905	S	AAPTTSSSSSPPSPASPTSLNQGARGIRTIH	112.39	112.39	AAPTTSSSSSPPS(0.001)PAS(0.919)PT(0.061)S(0.019)LNQGAR	AAPT(-84.21)T(-80.2)S(-80.2)S(-80.2)S(-72.62)S(-67.85)S(-57.09)PPS(-31.98)PAS(11.8)PT(-11.8)S(-16.75)LNQGAR	16	3	-0.89091	5075.38	7324.7	4808.89	5736.32	5565.52	6606.01	4241.63	5471.05	1.04849	0.813186
A2AQ25	Sickle tail protein	Skt	213.03	1946	A2AQ25	1796	SKT_MOUSE Sickle tail protein OS=Mus musculus OX=10090 GN=Skt PE=1 SV=1	A2AQ25	1796	1796	S	ANGSAKKAGGDCKPTSPSLPASKIPALSPSS	112.56	112.56	AGGDCKPT(0.019)S(0.952)PS(0.028)LPASK	AGGDCKPT(-16.89)S(15.24)PS(-15.24)LPAS(-56.67)K	9	3	-0.34814	28493	29451.5	30205.1	29383.2	28734.9	26627.7	29190.5	28184.4	1.04253	0.267722
A2AQ25	Sickle tail protein	Skt	213.03	1946	A2AQ25	1113	SKT_MOUSE Sickle tail protein OS=Mus musculus OX=10090 GN=Skt PE=1 SV=1	A2AQ25	1113	1113	S	ATKCPPEEPASAWAPSPPPVPAPSSKEEEEE	46.178	46.178	CPPEEPAS(0.009)AWAPS(0.989)PPPVPAPS(0.001)S(0.001)K	CPPEEPAS(-20.51)AWAPS(20.51)PPPVPAPS(-30.48)S(-30.48)K	13	3	0.24025	3048.81	7288.29	3725.26	4687.45	2312.16	3546.44	2963.6	2940.73	1.59398	0.269093
A2AQ25	Sickle tail protein	Skt	213.03	1946	A2AQ25	1049	SKT_MOUSE Sickle tail protein OS=Mus musculus OX=10090 GN=Skt PE=1 SV=1	A2AQ25	1049	1049	S	DSPNSEQELDKIGGKSPPPPPPPPRRSYLPG	82.349	82.349	IGGKS(1)PPPPPPPPR	IGGKS(82.35)PPPPPPPPR	5	3	0.23251	47223.4	41201.2	45249.8	44558.1	38070.5	43072.8	41404.2	40849.2	1.09079	0.182594
A2AQ25	Sickle tail protein	Skt	213.03	1946	A2AQ25	1550	SKT_MOUSE Sickle tail protein OS=Mus musculus OX=10090 GN=Skt PE=1 SV=1	A2AQ25	1550	1550	S	TPGVQGVRKAEQRKLSSADSPDSGNKCGMVD	87.388	87.388	KLS(0.939)S(0.059)ADS(0.002)PDSGNK	KLS(12.01)S(-12.01)ADS(-27.87)PDS(-52.62)GNK	3	3	-0.58014	29991.9	32888.7	31076.5	31319	30709.8	31269.8	29828.8	30602.8	1.0234	0.489979
A2AQ25	Sickle tail protein	Skt	213.03	1946	A2AQ25	1762	SKT_MOUSE Sickle tail protein OS=Mus musculus OX=10090 GN=Skt PE=1 SV=1	A2AQ25	1762	1762	S	TSRMPVPMTSKNRPGSLDKASKQSKLQDPRQ	72.2	72.2	NRPGS(1)LDK	NRPGS(72.2)LDK	5	3	-0.09218	45213	61414	77511.3	61379.4	83023.9	94875.9	83514.9	87138.2	0.704391	0.0632047
A2AQ25	Sickle tail protein	Skt	213.03	1946	A2AQ25	1843	SKT_MOUSE Sickle tail protein OS=Mus musculus OX=10090 GN=Skt PE=1 SV=1	A2AQ25	1843	1843	S	PNAPATKPSIASTPLSPQAGRSAHSASLIPS	77.527	77.527	PSIAS(0.004)T(0.019)PLS(0.977)PQAGR	PS(-57.95)IAS(-23.77)T(-17.13)PLS(17.13)PQAGR	9	2	-2.0009	13617	14292.9	13244.7	13718.2	14259.1	13341.6	12004.1	13201.6	1.03913	0.514399
A2AQ25	Sickle tail protein	Skt	213.03	1946	A2AQ25	1466	SKT_MOUSE Sickle tail protein OS=Mus musculus OX=10090 GN=Skt PE=1 SV=1	A2AQ25	1466	1466	S	IFDEPMDIRSAYKRLSTIFEECDEELERMLT	46.319	46.319	RLS(0.5)T(0.5)IFEECDEELER	RLS(0)T(0)IFEECDEELER	3	3	-0.51772	8782.49	14255.5	9348.06	10795.4	9605.13	9763.67	9812.2	9727	1.10983	0.572184
A2AQ25	Sickle tail protein	Skt	213.03	1946	A2AQ25	169	SKT_MOUSE Sickle tail protein OS=Mus musculus OX=10090 GN=Skt PE=1 SV=1	A2AQ25	169	169	S	GEVPSPFARGSRTRASLPVVRSANQTKERSL	78.884	78.548	T(0.107)RAS(0.893)LPVVR	T(-9.2)RAS(9.2)LPVVR	4	3	0.13915	5743.39	6049.6	5806.69	5866.56	7369.69	6349.9	5542.92	6420.84	0.913676	0.36008
A2AQ25	Sickle tail protein	Skt	213.03	1946	A2AQ25	470	SKT_MOUSE Sickle tail protein OS=Mus musculus OX=10090 GN=Skt PE=1 SV=1	A2AQ25	470	470	T	SRKYPDSHLPTLGSKTPPASPHRVGDLRMID	76.282	37.18	T(1)PPAS(1)PHR	T(37.18)PPAS(37.18)PHR	1	3	3.2114	48153.4	35930.1	47082.2	43721.9	47844.3	40488.8	40251.5	42861.6	1.02007	0.861782
A2AQ25	Sickle tail protein	Skt	213.03	1946	A2AQ25	1467	SKT_MOUSE Sickle tail protein OS=Mus musculus OX=10090 GN=Skt PE=1 SV=1	A2AQ25	1467	1467	T	FDEPMDIRSAYKRLSTIFEECDEELERMLTE	46.319	46.319	RLS(0.5)T(0.5)IFEECDEELER	RLS(0)T(0)IFEECDEELER	4	3	-0.51772	8782.49	14255.5	9348.06	10795.4	9605.13	9763.67	9812.2	9727	1.10983	0.572184
A2AQ25	Sickle tail protein	Skt	213.03	1946	A2AQ25	361	SKT_MOUSE Sickle tail protein OS=Mus musculus OX=10090 GN=Skt PE=1 SV=1	A2AQ25	361	361	S	IPRDRLSSLPVSRSISPSPSAILERRDVKPD	260.83	260.83	S(0.027)IS(0.973)PSPSAILER	S(-15.65)IS(15.65)PS(-61.32)PS(-101.06)AILER	3	2	-0.036606	69255.8	57512.9	67368.8	64712.5	63176.5	63783.8	61079.1	62679.8	1.03243	0.614915
A2AQW0	Mitogen-activated protein kinase kinase kinase 15	Map3k15	149.33	1331	A2AQW0	984	M3K15_MOUSE Mitogen-activated protein kinase kinase kinase 15 OS=Mus musculus OX=10090 GN=Map3k15 PE=1 SV=1	A2AQW0	984	984	S	FEKVQVPKHQLSHLLSVPDESPALDDRSTAL	88.239	88.239	HQLSHLLS(1)VPDESPALDDR	HQLS(-38.97)HLLS(38.97)VPDES(-41.16)PALDDR	8	3	-0.70706	26718.1	31205.4	23157.9	27027.1	23960.9	22102.6	22726.8	22930.1	1.17867	0.161825
A2AQW0	Mitogen-activated protein kinase kinase kinase 15	Map3k15	149.33	1331	A2AQW0	73	M3K15_MOUSE Mitogen-activated protein kinase kinase kinase 15 OS=Mus musculus OX=10090 GN=Map3k15 PE=1 SV=1	A2AQW0	73	73	S	RGPRRALRAVYVRSESSQGAAAGGGPEAGAL	98.267	98.267	S(0.17)ES(0.66)S(0.17)QGAAAGGGPEAGALK	S(-5.89)ES(5.89)S(-5.89)QGAAAGGGPEAGALK	3	3	-0.45143	21103.4	19790.5	21619.5	20837.8	21510.8	20577.5	22870.2	21652.8	0.962358	0.396894
A2AQW0	Mitogen-activated protein kinase kinase kinase 15	Map3k15	149.33	1331	A2AQW0	1181	M3K15_MOUSE Mitogen-activated protein kinase kinase kinase 15 OS=Mus musculus OX=10090 GN=Map3k15 PE=1 SV=1	A2AQW0	1181	1181	T	LVDLLSQEVHVTPRGTRPGSVAIQEGQPHQQ	84.478	84.478	GT(0.564)RPGS(0.436)VAIQEGQPHQQDPSLQLSK	GT(1.12)RPGS(-1.12)VAIQEGQPHQQDPS(-66.57)LQLS(-72.74)K	2	4	0.94559	10592	8187.71	6642.5	8474.07	7238.53	6499.23	7616.87	7118.21	1.19048	0.31993
A2AR02	Peptidyl-prolyl cis-trans isomerase G	Ppig	88.324	752	A2AR02	411	PPIG_MOUSE Peptidyl-prolyl cis-trans isomerase G OS=Mus musculus OX=10090 GN=Ppig PE=1 SV=1	A2AR02	411	411	S	PVRVKEKKITDHRHMSESPNRKVEKEKKAKD	117.84	29.544	HMS(1)ES(1)PNRK	HMS(29.54)ES(29.54)PNRK	3	3	-0.40392	104152	79223.8	100260	94545.2	103311	94827.6	84572.1	94236.9	1.00327	0.975535
A2AR02	Peptidyl-prolyl cis-trans isomerase G	Ppig	88.324	752	A2AR02	656	PPIG_MOUSE Peptidyl-prolyl cis-trans isomerase G OS=Mus musculus OX=10090 GN=Ppig PE=1 SV=1	A2AR02	656	656	S	KYRSQESKSSHRKENSEGEKRTYSKSRDHNS	72.34	55.314	KENS(1)EGEKR	KENS(55.31)EGEKR	4	4	-0.41333	256857	209166	249333	238452	258204	239628	255195	251009	0.949975	0.473418
A2AR02	Peptidyl-prolyl cis-trans isomerase G	Ppig	88.324	752	A2AR02	413	PPIG_MOUSE Peptidyl-prolyl cis-trans isomerase G OS=Mus musculus OX=10090 GN=Ppig PE=1 SV=1	A2AR02	413	413	S	RVKEKKITDHRHMSESPNRKVEKEKKAKDHK	159.79	29.544	HMS(1)ES(1)PNRK	HMS(29.54)ES(29.54)PNRK	5	3	-0.40392	245573	176355	234040	218656	269981	218542	216216	234913	0.930794	0.588563
[truncated: 10,626 more rows]

## Sheet: NE_vs_Control显著性差异分析
Protein	Protein Name	Gene Name	Mol weight [kDa]	Sequence length	Proteins	Positions within proteins	Fasta headers	Leading proteins	Positions within Leading proteins	Position	Amino acid	Sequence window	Score	Score for localization	Phospho (STY) Probabilities	Phospho (STY) Score diffs	Position in peptide	Charge	Mass error [ppm]	Reporter intensity corrected NE-1	Reporter intensity corrected NE-2	Reporter intensity corrected NE-3	average NE	Reporter intensity corrected Control-1	Reporter intensity corrected Control-2	Reporter intensity corrected Control-3	average Control	NE/Control	t test p value
[truncated: 11,660 more rows]

[truncated: 1 more sheets: NE_vs_ACh显著性差异分析]
