# Supplementary material for: Phosphoproteome reveals molecular mechanisms of aberrant rhythm in neurotransmitter‐mediated islet hormone secretion in diabetic mice
Source: Clin Transl Med. 2022 Jun 27;12(6):e890. doi: 10.1002/ctm2.890 (PMC9235066; doi:10.1002/ctm2.890)
Supplement: Supplementary file 11 — Supporting Information [file CTM2-12-e890-s001.xlsx]

## Sheet: sheet1
Protein	Protein Name	Gene Name	Mol weight [kDa]	Sequence length	Proteins	Positions within proteins	Fasta headers	Leading proteins	Positions within Leading proteins	Position	Amino acid	Sequence window	Score	Score for localization	Phospho (STY) Probabilities	Phospho (STY) Score diffs	Position in peptide	Charge	Mass error [ppm]	Reporter intensity corrected Control-1	Reporter intensity corrected Control-2	Reporter intensity corrected Control-3	Reporter intensity corrected ACh-1	Reporter intensity corrected ACh-2	Reporter intensity corrected ACh-3	Reporter intensity corrected NE-1	Reporter intensity corrected NE-2	Reporter intensity corrected NE-3
A0A087WPF7	Autism susceptibility gene 2 protein homolog	Auts2	138.92	1261	A0A087WPF7	941	AUTS2_MOUSE Autism susceptibility gene 2 protein homolog OS=Mus musculus OX=10090 GN=Auts2 PE=1 SV=2	A0A087WPF7	941	941	S	GRAAGEEPKQLSRVPSPYVRTPGVDSTRPNS	92.491	92.491	VPS(1)PYVR	VPS(54.85)PY(-54.85)VR	3	2	0.12268	38578.1	33921.7	36657.7	29334.9	32585.9	37407.5	34327.1	37790	34924.5
A0A0M3U1B0	Synaptonemal complex protein 2-like	Sycp2l	96.054	842	A0A0M3U1B0	705	SYC2L_MOUSE Synaptonemal complex protein 2-like OS=Mus musculus OX=10090 GN=Sycp2l PE=2 SV=1	A0A0M3U1B0	705	705	S	KHKLENLGHREIPDGSVAALKQSRLEDAPGS	34.094	34.094	LENLGHREIPDGS(1)VAALK	LENLGHREIPDGS(34.09)VAALK	13	3	-0.23958	8661.89	7271.72	8500.28	9889.41	9580.3	9562.41	9013.42	9461.95	9600.65
A1A5B6	TBC1 domain family member 25	Tbc1d25	82.574	742	A1A5B6	560	TBC25_MOUSE TBC1 domain family member 25 OS=Mus musculus OX=10090 GN=Tbc1d25 PE=1 SV=1	A1A5B6	560	560	S	SSQGPSGGGRLLRQASLDGLQQLRDNMGLRK	79.875	58.268	QAS(1)LDGLQQLR	QAS(58.27)LDGLQQLR	3	3	0.31964	41479.6	39191.3	38415	43015.9	40792.2	38162.4	41300.8	41714.9	44742.7
A2A259	Polycystic kidney disease 2-like 1 protein	Pkd2l1	87.233	760	A2A259	6	PK2L1_MOUSE Polycystic kidney disease 2-like 1 protein OS=Mus musculus OX=10090 GN=Pkd2l1 PE=1 SV=1	A2A259	6	6	S	__________MNSMESPKNQELQTLGNRAWD	34.387	27.742	MNS(0.004)MES(0.996)PK	MNS(-27.11)MES(27.11)PK	6	2	3.8891	151862	165765	136366	157941	238640	159089	172327	171269	161889
A2A432	Cullin-4B	Cul4b	110.7	970	A2A432	147	CUL4B_MOUSE Cullin-4B OS=Mus musculus OX=10090 GN=Cul4b PE=1 SV=1	A2A432	147	147	S	FDSTSSSSTPPQPRDSASPSTSSFCLGVPVA	27.99	27.99	DS(0.253)AS(0.229)PS(0.127)T(0.127)S(0.127)S(0.127)FCLGVPVAT(0.006)S(0.003)S(0.002)HVPIQK	DS(0.44)AS(-0.44)PS(-3.01)T(-3.01)S(-3.01)S(-3.01)FCLGVPVAT(-16.21)S(-18.88)S(-20.22)HVPIQK	2	4	0.45538
A2A432	Cullin-4B	Cul4b	110.7	970	A2A432	137	CUL4B_MOUSE Cullin-4B OS=Mus musculus OX=10090 GN=Cul4b PE=1 SV=1	A2A432	137	137	S	SSNSSNEREDFDSTSSSSTPPQPRDSASPST	73.887	73.887	EDFDST(0.001)S(0.004)S(0.361)S(0.243)S(0.166)T(0.225)PPQPR	EDFDS(-34.02)T(-26.68)S(-20.11)S(1.71)S(-1.71)S(-3.36)T(-2.04)PPQPR	8	3	-0.51652
A2A432	Cullin-4B	Cul4b	110.7	970	A2A432	199	CUL4B_MOUSE Cullin-4B OS=Mus musculus OX=10090 GN=Cul4b PE=1 SV=1	A2A432	199	199	S	IDTKMAEESSSSSSSSSPTAATSQQQQQQQL	101.75	100.85	MAEESSSSS(0.001)S(0.002)S(0.01)S(0.232)S(0.189)PT(0.189)AAT(0.189)S(0.189)QQQQQQQLK	MAEES(-37.53)S(-31.92)S(-31.92)S(-31.92)S(-26.11)S(-20.12)S(-13.86)S(0.89)S(-0.89)PT(-0.89)AAT(-0.89)S(-0.89)QQQQQQQLK	12	4	0.43328
A2A432	Cullin-4B	Cul4b	110.7	970	A2A432	200	CUL4B_MOUSE Cullin-4B OS=Mus musculus OX=10090 GN=Cul4b PE=1 SV=1	A2A432	200	200	S	DTKMAEESSSSSSSSSPTAATSQQQQQQQLK	101.75	98.3	MAEESSSSSSS(0.007)S(0.199)S(0.199)PT(0.199)AAT(0.199)S(0.199)QQQQQQQLK	MAEES(-55.98)S(-50.5)S(-44.76)S(-38.76)S(-32.53)S(-26.07)S(-14.7)S(0)S(0)PT(0)AAT(0)S(0)QQQQQQQLK	13	4	0.65481
A2A432	Cullin-4B	Cul4b	110.7	970	A2A432	206	CUL4B_MOUSE Cullin-4B OS=Mus musculus OX=10090 GN=Cul4b PE=1 SV=1	A2A432	206	206	S	ESSSSSSSSSPTAATSQQQQQQQLKTKSILI	101.75	98.3	MAEESSSSSSS(0.007)S(0.199)S(0.199)PT(0.199)AAT(0.199)S(0.199)QQQQQQQLK	MAEES(-55.98)S(-50.5)S(-44.76)S(-38.76)S(-32.53)S(-26.07)S(-14.7)S(0)S(0)PT(0)AAT(0)S(0)QQQQQQQLK	19	4	0.65481
A2A432	Cullin-4B	Cul4b	110.7	970	A2A432	106	CUL4B_MOUSE Cullin-4B OS=Mus musculus OX=10090 GN=Cul4b PE=1 SV=1	A2A432	106	106	T	AAQEVRSATDGNTSTTPPTSAKKRKLNSSSS	34.649	34.649	S(0.009)AT(0.009)DGNT(0.07)S(0.188)T(0.188)T(0.526)PPT(0.006)S(0.002)AK	S(-17.5)AT(-17.5)DGNT(-8.73)S(-4.46)T(-4.46)T(4.46)PPT(-19.72)S(-23.33)AK	10	3	0.45165	1787.71	2511.86	2415.35	2939.86	3114.41	2673.38	2368.56	2864.16	2797.35
A2A432	Cullin-4B	Cul4b	110.7	970	A2A432	140	CUL4B_MOUSE Cullin-4B OS=Mus musculus OX=10090 GN=Cul4b PE=1 SV=1	A2A432	140	140	T	SSNEREDFDSTSSSSTPPQPRDSASPSTSSF	73.809	66.582	EDFDST(0.001)S(0.003)S(0.015)S(0.014)S(0.164)T(0.803)PPQPR	EDFDS(-36.15)T(-28.56)S(-24.67)S(-17.37)S(-17.73)S(-6.89)T(6.89)PPQPR	11	3	0.19467	8138.8	9633.26	10425.3	9914.23	10455.7	10487.9	9447.82	10360.5	9591.86
A2A432	Cullin-4B	Cul4b	110.7	970	A2A432	202	CUL4B_MOUSE Cullin-4B OS=Mus musculus OX=10090 GN=Cul4b PE=1 SV=1	A2A432	202	202	T	KMAEESSSSSSSSSPTAATSQQQQQQQLKTK	101.75	98.3	MAEESSSSSSS(0.007)S(0.199)S(0.199)PT(0.199)AAT(0.199)S(0.199)QQQQQQQLK	MAEES(-55.98)S(-50.5)S(-44.76)S(-38.76)S(-32.53)S(-26.07)S(-14.7)S(0)S(0)PT(0)AAT(0)S(0)QQQQQQQLK	15	4	0.65481
A2A432	Cullin-4B	Cul4b	110.7	970	A2A432	205	CUL4B_MOUSE Cullin-4B OS=Mus musculus OX=10090 GN=Cul4b PE=1 SV=1	A2A432	205	205	T	EESSSSSSSSSPTAATSQQQQQQQLKTKSIL	101.75	98.3	MAEESSSSSSS(0.007)S(0.199)S(0.199)PT(0.199)AAT(0.199)S(0.199)QQQQQQQLK	MAEES(-55.98)S(-50.5)S(-44.76)S(-38.76)S(-32.53)S(-26.07)S(-14.7)S(0)S(0)PT(0)AAT(0)S(0)QQQQQQQLK	18	4	0.65481
A2A4P0	ATP-dependent RNA helicase DHX8	Dhx8	142.57	1244	A2A4P0	484	DHX8_MOUSE ATP-dependent RNA helicase DHX8 OS=Mus musculus OX=10090 GN=Dhx8 PE=2 SV=1	A2A4P0	484	484	S	EPPFLRGHTKQSMDMSPIKIVKNPDGSLSQA	96.604	64.121	QSMDMS(1)PIK	QS(-42.08)MDMS(42.08)PIK	6	3	0.18098	67342.3	67678.7	67907.6	65948.7	63778.3	69185.7	70247.1	66402.8	72486.4
A2A5R2	Brefeldin A-inhibited guanine nucleotide-exchange protein 2	Arfgef2	202.24	1792	A2A5R2	1031	BIG2_MOUSE Brefeldin A-inhibited guanine nucleotide-exchange protein 2 OS=Mus musculus OX=10090 GN=Arfgef2 PE=1 SV=1	A2A5R2	1031	1031	S	VKTRYLSGSGREREGSLKGHSLAGEEFMGLG	70.908	70.908	EREGS(1)LK	EREGS(70.91)LK	5	3	-0.034064	164600	153841	140136	115184	96392.8	120169	66367.1	86990.4	80011.4
A2A5R2	Brefeldin A-inhibited guanine nucleotide-exchange protein 2	Arfgef2	202.24	1792	A2A5R2	276	BIG2_MOUSE Brefeldin A-inhibited guanine nucleotide-exchange protein 2 OS=Mus musculus OX=10090 GN=Arfgef2 PE=1 SV=1	A2A5R2	276	276	S	GKVSLENGEAPRERGSPVSGRAEPSRGTDSG	120.53	120.53	ERGS(1)PVSGR	ERGS(53.01)PVS(-53.01)GR	4	3	-0.2857	117579	105113	103339	90983.9	84624.1	102729	104925	119208	113213
A2A5R2	Brefeldin A-inhibited guanine nucleotide-exchange protein 2	Arfgef2	202.24	1792	A2A5R2	1532	BIG2_MOUSE Brefeldin A-inhibited guanine nucleotide-exchange protein 2 OS=Mus musculus OX=10090 GN=Arfgef2 PE=1 SV=1	A2A5R2	1532	1532	S	QSLSSIDRNASERGQSQLSNPTDDSWKGAPY	84.035	84.035	GQS(0.991)QLS(0.009)NPTDDSWK	GQS(20.21)QLS(-20.21)NPT(-52.21)DDS(-70.7)WK	3	3	1.3261	6015.94	5968.33	6083.12	7886.17	6665.86	5191.25	6854.41	5954.59	6153.82
A2A5R2	Brefeldin A-inhibited guanine nucleotide-exchange protein 2	Arfgef2	202.24	1792	A2A5R2	1535	BIG2_MOUSE Brefeldin A-inhibited guanine nucleotide-exchange protein 2 OS=Mus musculus OX=10090 GN=Arfgef2 PE=1 SV=1	A2A5R2	1535	1535	S	SSIDRNASERGQSQLSNPTDDSWKGAPYAHQ	71.601	71.601	GQS(0.007)QLS(0.993)NPTDDSWK	GQS(-21.42)QLS(21.42)NPT(-37.76)DDS(-53.59)WK	6	3	0.47634	80126.3	75133.2	77344.6	85345.8	83721.6	72805.6	93056.1	70543.9	75371.2
A2A5R2	Brefeldin A-inhibited guanine nucleotide-exchange protein 2	Arfgef2	202.24	1792	A2A5R2	356	BIG2_MOUSE Brefeldin A-inhibited guanine nucleotide-exchange protein 2 OS=Mus musculus OX=10090 GN=Arfgef2 PE=1 SV=1	A2A5R2	356	356	S	NSQTNGIADDRQSLSSADNLEPDVQGHQVAA	119.76	119.76	QS(0.007)LS(0.183)S(0.81)ADNLEPDVQGHQVAAR	QS(-20.69)LS(-6.45)S(6.45)ADNLEPDVQGHQVAAR	5	3	-0.31134	3605.55	5189.73	3881.3	4824	7809.85	3968.31	4726.27	4369.09	4428.41
A2A5R2	Brefeldin A-inhibited guanine nucleotide-exchange protein 2	Arfgef2	202.24	1792	A2A5R2	621	BIG2_MOUSE Brefeldin A-inhibited guanine nucleotide-exchange protein 2 OS=Mus musculus OX=10090 GN=Arfgef2 PE=1 SV=1	A2A5R2	621	621	S	QEMGDGKGLDMARRCSVTSVESTVSSGTQTA	84.903	76.519	RCS(0.825)VT(0.126)S(0.049)VES(0.001)TVSSGTQTAIQDDPEQFEVIK	RCS(8.17)VT(-8.17)S(-12.3)VES(-30.68)T(-35.66)VS(-46.8)S(-46.47)GT(-46.47)QT(-48.11)AIQDDPEQFEVIK	3	4	0.56243	28386.7	34392	32366.5	27241.8	61019.1	31471.5	31028.7	33126.6	34312.6
A2A5R2	Brefeldin A-inhibited guanine nucleotide-exchange protein 2	Arfgef2	202.24	1792	A2A5R2	1022	BIG2_MOUSE Brefeldin A-inhibited guanine nucleotide-exchange protein 2 OS=Mus musculus OX=10090 GN=Arfgef2 PE=1 SV=1	A2A5R2	1022	1022	S	ELAQLIGTGVKTRYLSGSGREREGSLKGHSL	106.91	106.91	YLS(0.756)GS(0.244)GR	Y(-61.52)LS(4.91)GS(-4.91)GR	3	2	0.66402	49576.9	40638	39576.7	32513.6	32253.7	41406.3	32707.7	43669.1	40092.4
A2A5R2	Brefeldin A-inhibited guanine nucleotide-exchange protein 2	Arfgef2	202.24	1792	A2A5R2	1024	BIG2_MOUSE Brefeldin A-inhibited guanine nucleotide-exchange protein 2 OS=Mus musculus OX=10090 GN=Arfgef2 PE=1 SV=1	A2A5R2	1024	1024	S	AQLIGTGVKTRYLSGSGREREGSLKGHSLAG	110.03	110.03	YLS(0.164)GS(0.836)GR	Y(-73.04)LS(-7.08)GS(7.08)GR	5	2	0.30562	105746	89216.6	90664.7	77343.8	74198.8	90800.5	78822.9	99856.2	88228.7
A2A5R2	Brefeldin A-inhibited guanine nucleotide-exchange protein 2	Arfgef2	202.24	1792	A2A5R2	227	BIG2_MOUSE Brefeldin A-inhibited guanine nucleotide-exchange protein 2 OS=Mus musculus OX=10090 GN=Arfgef2 PE=1 SV=1	A2A5R2	227	227	S	MQSKPQSPVIQATAGSPKFSRLKQSQAQSKP	118.21	118.21	PQSPVIQAT(0.001)AGS(0.999)PK	PQS(-80.02)PVIQAT(-30.69)AGS(30.69)PK	12	2	-0.052748	60059.1	56090.7	53862	50127.6	55061	54564.6	54945.1	57034.2	58508.6
A2A5R2	Brefeldin A-inhibited guanine nucleotide-exchange protein 2	Arfgef2	202.24	1792	A2A5R2	353	BIG2_MOUSE Brefeldin A-inhibited guanine nucleotide-exchange protein 2 OS=Mus musculus OX=10090 GN=Arfgef2 PE=1 SV=1	A2A5R2	353	353	S	VDENSQTNGIADDRQSLSSADNLEPDVQGHQ	67.496	67.496	QS(0.719)LS(0.204)S(0.076)ADNLEPDVQGHQVAAR	QS(5.46)LS(-5.46)S(-9.76)ADNLEPDVQGHQVAAR	2	3	-0.66359	2112.37	1941.8	2068.21	1663.74	2798.26	2133.73	2116.74	2079.34	1775.22
A2A5R2	Brefeldin A-inhibited guanine nucleotide-exchange protein 2	Arfgef2	202.24	1792	A2A5R2	1518	BIG2_MOUSE Brefeldin A-inhibited guanine nucleotide-exchange protein 2 OS=Mus musculus OX=10090 GN=Arfgef2 PE=1 SV=1	A2A5R2	1518	1518	S	EEVSDRHLDVDLDRQSLSSIDRNASERGQSQ	72.887	70.413	HLDVDLDRQS(0.976)LS(0.011)S(0.013)IDR	HLDVDLDRQS(18.59)LS(-19.53)S(-18.59)IDR	10	3	-3.8822	7595.68	8974.01	7338.1	8304.01	7301.53	7958.74	7662.23	8313.62	8456.36
A2A5R2	Brefeldin A-inhibited guanine nucleotide-exchange protein 2	Arfgef2	202.24	1792	A2A5R2	1521	BIG2_MOUSE Brefeldin A-inhibited guanine nucleotide-exchange protein 2 OS=Mus musculus OX=10090 GN=Arfgef2 PE=1 SV=1	A2A5R2	1521	1521	S	SDRHLDVDLDRQSLSSIDRNASERGQSQLSN	80.24	66.683	QS(0.001)LS(0.146)S(0.853)IDR	QS(-27.88)LS(-7.67)S(7.67)IDR	5	2	0.8864	22157	20881.8	19609.4	21194.8	20338.1	20712.6	23189.6	23547.2	22366
A2A690	Protein TANC2	Tanc2	220.26	1994	A2A690	1549	TANC2_MOUSE Protein TANC2 OS=Mus musculus OX=10090 GN=Tanc2 PE=1 SV=1	A2A690	1549	1549	S	SPPPSPLRRGPQYRASPPAESMSVYRSQSGS	83.573	81.92	AS(1)PPAESMSVYR	AS(49.93)PPAES(-49.93)MS(-55.26)VY(-71.4)R	2	2	-2.8756	17255.4	17743.5	17724.2	17622.1	21591	18906.5	20242.7	18225	18736.7
A2A690	Protein TANC2	Tanc2	220.26	1994	A2A690	169	TANC2_MOUSE Protein TANC2 OS=Mus musculus OX=10090 GN=Tanc2 PE=1 SV=1	A2A690	169	169	S	STNAAAKDCSYGAVTSPTSTLESRDSGIIAT	61.087	61.087	DCSY(0.002)GAVT(0.303)S(0.678)PT(0.011)S(0.004)T(0.001)LESR	DCS(-35.75)Y(-26.22)GAVT(-3.49)S(3.49)PT(-17.72)S(-22.15)T(-27.34)LES(-38.69)R	9	3	-0.79965	5507.78	7118.41	7556.19	7433.92	9134.81	8050.57	7379.6	7060.38	8027.74
A2A690	Protein TANC2	Tanc2	220.26	1994	A2A690	1461	TANC2_MOUSE Protein TANC2 OS=Mus musculus OX=10090 GN=Tanc2 PE=1 SV=1	A2A690	1461	1461	S	SPPSSPAHRDSAYISSSPLGSHQVFDFRSNS	81.723	81.723	DS(0.003)AY(0.013)IS(0.074)S(0.455)S(0.455)PLGS(0.001)HQVFDFR	DS(-21.82)AY(-15.57)IS(-7.91)S(0)S(0)PLGS(-26.29)HQVFDFR	7	3	-0.40452
A2A690	Protein TANC2	Tanc2	220.26	1994	A2A690	1462	TANC2_MOUSE Protein TANC2 OS=Mus musculus OX=10090 GN=Tanc2 PE=1 SV=1	A2A690	1462	1462	S	PPSSPAHRDSAYISSSPLGSHQVFDFRSNSS	81.723	81.723	DS(0.003)AY(0.013)IS(0.074)S(0.455)S(0.455)PLGS(0.001)HQVFDFR	DS(-21.82)AY(-15.57)IS(-7.91)S(0)S(0)PLGS(-26.29)HQVFDFR	8	3	-0.40452
A2A690	Protein TANC2	Tanc2	220.26	1994	A2A690	1534	TANC2_MOUSE Protein TANC2 OS=Mus musculus OX=10090 GN=Tanc2 PE=1 SV=1	A2A690	1534	1534	S	RFSPPPVGGQSKEYPSPPPSPLRRGPQYRAS	52.693	52.693	EY(0.045)PS(0.907)PPPS(0.048)PLR	EY(-13.07)PS(12.78)PPPS(-12.78)PLR	4	2	0.18291	10849.2	10623.8	11588.5	12272.3	14782.3	12130.4	14263.4	13812.9	12765.4
A2A690	Protein TANC2	Tanc2	220.26	1994	A2A690	1521	TANC2_MOUSE Protein TANC2 OS=Mus musculus OX=10090 GN=Tanc2 PE=1 SV=1	A2A690	1521	1521	S	PPHTSPAHQGASYRFSPPPVGGQSKEYPSPP	106.29	106.29	FS(1)PPPVGGQSK	FS(80.55)PPPVGGQS(-80.55)K	2	3	0.13617	52801.5	49029.3	52882.5	54493.7	48787.1	52737	49886.2	50688.7	53207.9
A2A690	Protein TANC2	Tanc2	220.26	1994	A2A690	1480	TANC2_MOUSE Protein TANC2 OS=Mus musculus OX=10090 GN=Tanc2 PE=1 SV=1	A2A690	1480	1480	S	GSHQVFDFRSNSSVGSPTRQGYQSTSPALSP	142.51	123.26	SNSSVGS(0.996)PT(0.004)R	S(-82.15)NS(-52.53)S(-42.38)VGS(23.52)PT(-23.52)R	7	2	0.28467	30583.7	28886.8	30958.9	30722.3	29350.9	34919.4	31384.9	29754.3	32771.7
A2A690	Protein TANC2	Tanc2	220.26	1994	A2A690	1726	TANC2_MOUSE Protein TANC2 OS=Mus musculus OX=10090 GN=Tanc2 PE=1 SV=1	A2A690	1726	1726	S	GGMRYSQTPQIGRSQSASYYPVCHSKLDLER	109.36	107.98	S(0.133)QS(0.653)AS(0.214)YYPVCHSK	S(-6.92)QS(4.85)AS(-4.85)Y(-47.43)Y(-51.83)PVCHS(-88.22)K	3	3	-0.3019	7355.49	7938.93	8092.44	6304.81	8354.31	6968.89	5744.96	7566.72	8145.2
A2A690	Protein TANC2	Tanc2	220.26	1994	A2A690	1728	TANC2_MOUSE Protein TANC2 OS=Mus musculus OX=10090 GN=Tanc2 PE=1 SV=1	A2A690	1728	1728	S	MRYSQTPQIGRSQSASYYPVCHSKLDLERSS	109.36	109.36	S(0.104)QS(0.448)AS(0.448)YYPVCHSK	S(-6.32)QS(0)AS(0)Y(-29.75)Y(-40.39)PVCHS(-57.64)K	5	3	-0.93226
A2A690	Protein TANC2	Tanc2	220.26	1994	A2A690	1564	TANC2_MOUSE Protein TANC2 OS=Mus musculus OX=10090 GN=Tanc2 PE=1 SV=1	A2A690	1564	1564	S	SPPAESMSVYRSQSGSPVRYQQETNVSQLPG	103.69	103.69	SQS(0.001)GS(0.999)PVR	S(-50.22)QS(-28.92)GS(28.92)PVR	5	2	1.8993	19695.5	17533.9	17108.1	13906.6	12846	17155.9	16764.3	17506.5	16524.1
A2A690	Protein TANC2	Tanc2	220.26	1994	A2A690	1742	TANC2_MOUSE Protein TANC2 OS=Mus musculus OX=10090 GN=Tanc2 PE=1 SV=1	A2A690	1742	1742	S	ASYYPVCHSKLDLERSSSQLGSPDVSHLIRR	80.585	80.585	S(0.333)S(0.333)S(0.333)QLGSPDVSHLIR	S(0)S(0)S(0)QLGS(-34.72)PDVS(-69.07)HLIR	1	3	0.11166
A2A690	Protein TANC2	Tanc2	220.26	1994	A2A690	1743	TANC2_MOUSE Protein TANC2 OS=Mus musculus OX=10090 GN=Tanc2 PE=1 SV=1	A2A690	1743	1743	S	SYYPVCHSKLDLERSSSQLGSPDVSHLIRRP	80.585	80.585	S(0.333)S(0.333)S(0.333)QLGSPDVSHLIR	S(0)S(0)S(0)QLGS(-34.72)PDVS(-69.07)HLIR	2	3	0.11166
A2A690	Protein TANC2	Tanc2	220.26	1994	A2A690	1744	TANC2_MOUSE Protein TANC2 OS=Mus musculus OX=10090 GN=Tanc2 PE=1 SV=1	A2A690	1744	1744	S	YYPVCHSKLDLERSSSQLGSPDVSHLIRRPI	86.213	86.213	S(0.159)S(0.159)S(0.682)QLGSPDVSHLIR	S(-6.33)S(-6.33)S(6.33)QLGS(-44.25)PDVS(-68.81)HLIR	3	3	0.097625	1811.01	2316.8	2242.25	2508.49	2837.31	2088.49	2006.07	2485.57	2530.51
A2A690	Protein TANC2	Tanc2	220.26	1994	A2A690	238	TANC2_MOUSE Protein TANC2 OS=Mus musculus OX=10090 GN=Tanc2 PE=1 SV=1	A2A690	238	238	S	SCLYRVDENMAASTYSLNKIPERNLETVLSQ	47.532	47.532	VDENMAAS(0.052)T(0.329)Y(0.289)S(0.329)LNK	VDENMAAS(-8.02)T(0)Y(-0.57)S(0)LNK	11	3	-1.5714
A2A690	Protein TANC2	Tanc2	220.26	1994	A2A690	1831	TANC2_MOUSE Protein TANC2 OS=Mus musculus OX=10090 GN=Tanc2 PE=1 SV=1	A2A690	1831	1831	S	LKPAYDRSCDELSPVSPTQGGYPSEPTRSRT	57.432	57.432	S(0.001)CDELS(0.113)PVS(0.771)PT(0.113)QGGY(0.002)PS(0.001)EPTR	S(-29.53)CDELS(-8.34)PVS(8.34)PT(-8.34)QGGY(-26.46)PS(-31.54)EPT(-41.95)R	9	3	-0.65286	4143.08	5398.46	6138.07	5664.17	8270.04	5245.44	6523.02	5765.1	6095.85
A2A690	Protein TANC2	Tanc2	220.26	1994	A2A690	1583	TANC2_MOUSE Protein TANC2 OS=Mus musculus OX=10090 GN=Tanc2 PE=1 SV=1	A2A690	1583	1583	S	YQQETNVSQLPGRPKSPLSKMAQRPYQMPQL	105.16	105.16	YQQETNVSQLPGRPKS(0.997)PLS(0.003)K	Y(-90.99)QQET(-69.98)NVS(-44.69)QLPGRPKS(25.09)PLS(-25.09)K	16	4	0.17525	39022.6	30258.9	33032.9	29626.3	31383.5	31140.8	33983.1	38333	39033.7
A2A690	Protein TANC2	Tanc2	220.26	1994	A2A690	1981	TANC2_MOUSE Protein TANC2 OS=Mus musculus OX=10090 GN=Tanc2 PE=1 SV=1	A2A690	1981	1981	S	NLYRQLSRDSRQGQTSPIKPKRPFVESNV__	94.122	94.122	QGQT(0.033)S(0.967)PIKPK	QGQT(-14.63)S(14.63)PIKPK	5	3	-0.26786	63527.2	54373.1	60426.5	56231.5	47749.7	59958.2	66232.7	76095.7	70270.8
A2A690	Protein TANC2	Tanc2	220.26	1994	A2A690	400	TANC2_MOUSE Protein TANC2 OS=Mus musculus OX=10090 GN=Tanc2 PE=1 SV=1	A2A690	400	400	S	ALSCHGTRMRQIASDSPHASPKHVDANRELP	55.975	55.975	QIAS(0.076)DS(0.921)PHAS(0.003)PK	QIAS(-10.84)DS(10.84)PHAS(-24.36)PK	6	3	0.49731	36636.7	36046.2	32294.1	32570.4	29561.4	32368.6	32338.7	31085.9	29772.8
A2A690	Protein TANC2	Tanc2	220.26	1994	A2A690	1730	TANC2_MOUSE Protein TANC2 OS=Mus musculus OX=10090 GN=Tanc2 PE=1 SV=1	A2A690	1730	1730	Y	YSQTPQIGRSQSASYYPVCHSKLDLERSSSQ	38.366	38.366	S(0.119)QS(0.119)AS(0.157)Y(0.057)Y(0.539)PVCHS(0.009)K	S(-6.57)QS(-6.57)AS(-5.37)Y(-9.73)Y(5.37)PVCHS(-17.98)K	7	3	-1.2308	7085.01	9289.81	8483.12	6693.18	8899.92	8240.46	7812.06	8957.28	8749.33
A2A690	Protein TANC2	Tanc2	220.26	1994	A2A690	168	TANC2_MOUSE Protein TANC2 OS=Mus musculus OX=10090 GN=Tanc2 PE=1 SV=1	A2A690	168	168	T	VSTNAAAKDCSYGAVTSPTSTLESRDSGIIA	76.704	76.704	DCSYGAVT(0.575)S(0.422)PT(0.002)STLESR	DCS(-41.69)Y(-34.32)GAVT(1.35)S(-1.35)PT(-24.16)S(-31.29)T(-34.37)LES(-53.41)R	8	3	-0.62713	4016.3	3918.25	3866.1	4067.91	5077.02	3706.76	4163.94	3644.24	4254.54
A2A690	Protein TANC2	Tanc2	220.26	1994	A2A690	1980	TANC2_MOUSE Protein TANC2 OS=Mus musculus OX=10090 GN=Tanc2 PE=1 SV=1	A2A690	1980	1980	T	DNLYRQLSRDSRQGQTSPIKPKRPFVESNV_	84.365	84.365	QGQT(0.5)S(0.5)PIKPK	QGQT(0)S(0)PIKPK	4	3	-0.076272	20978.2	18111.7	21513.4	19117.9	17729.3	19778.8	23757.9	25691.8	24199.9
A2A690	Protein TANC2	Tanc2	220.26	1994	A2A690	236	TANC2_MOUSE Protein TANC2 OS=Mus musculus OX=10090 GN=Tanc2 PE=1 SV=1	A2A690	236	236	T	MDSCLYRVDENMAASTYSLNKIPERNLETVL	47.532	47.532	VDENMAAS(0.052)T(0.329)Y(0.289)S(0.329)LNK	VDENMAAS(-8.02)T(0)Y(-0.57)S(0)LNK	9	3	-1.5714
A2A6A1	G patch domain-containing protein 8	Gpatch8	164.99	1505	A2A6A1	1018	GPTC8_MOUSE G patch domain-containing protein 8 OS=Mus musculus OX=10090 GN=Gpatch8 PE=1 SV=1	A2A6A1	1018	1018	S	PSQRSGSRKGSWGHESPEERRSGRRDFIRSK	63.374	49.149	GS(0.002)WGHES(0.998)PEER	GS(-27.49)WGHES(27.49)PEER	7	3	-0.7087	52911.5	53497.6	53805.4	52286.8	42411.1	51820.4	51600.5	49929.7	47953
A2A6A1	G patch domain-containing protein 8	Gpatch8	164.99	1505	A2A6A1	985	GPTC8_MOUSE G patch domain-containing protein 8 OS=Mus musculus OX=10090 GN=Gpatch8 PE=1 SV=1	A2A6A1	985	985	S	SRSRSKRRSRSTTAHSWQRSRSYSRDRSRST	35.793	35.793	S(0.056)T(0.056)T(0.192)AHS(0.696)WQR	S(-10.95)T(-10.95)T(-5.6)AHS(5.6)WQR	6	3	-0.3805
A2A6A1	G patch domain-containing protein 8	Gpatch8	164.99	1505	A2A6A1	648	GPTC8_MOUSE G patch domain-containing protein 8 OS=Mus musculus OX=10090 GN=Gpatch8 PE=1 SV=1	A2A6A1	648	648	S	ACSSLNKQEPGGSHMSETEDTGRSHPSKKEP	111.45	111.45	QEPGGS(0.006)HMS(0.98)ET(0.014)EDTGR	QEPGGS(-21.79)HMS(18.52)ET(-18.52)EDT(-49.51)GR	9	3	-0.13216	21798.6	23475.4	22802.1	24890.9	23230.2	24174.5	25449.2	23026.4	25739.7
A2A6A1	G patch domain-containing protein 8	Gpatch8	164.99	1505	A2A6A1	735	GPTC8_MOUSE G patch domain-containing protein 8 OS=Mus musculus OX=10090 GN=Gpatch8 PE=1 SV=1	A2A6A1	735	735	S	ADSERGPKSEPPGSGSPAPPRRRRRAQDDSQ	170	135.14	SEPPGSGS(1)PAPPR	S(-100.29)EPPGS(-37.93)GS(37.93)PAPPR	8	3	-0.027967	89493	88931.4	94083.6	105027	80550.6	92831.7	99749.3	96548.3	98735.1
A2A6A1	G patch domain-containing protein 8	Gpatch8	164.99	1505	A2A6A1	1039	GPTC8_MOUSE G patch domain-containing protein 8 OS=Mus musculus OX=10090 GN=Gpatch8 PE=1 SV=1	A2A6A1	1039	1039	S	SGRRDFIRSKIYRSQSPHYFQSGRGEGPGKK	73.299	73.299	S(0.023)QS(0.976)PHY(0.001)FQSGR	S(-16.36)QS(16.36)PHY(-29.09)FQS(-42.94)GR	3	3	0.62389	42235	40514.1	44348.7	48664.9	38292.7	46440.7	44231.2	44436.2	46511
A2A6A1	G patch domain-containing protein 8	Gpatch8	164.99	1505	A2A6A1	451	GPTC8_MOUSE G patch domain-containing protein 8 OS=Mus musculus OX=10090 GN=Gpatch8 PE=1 SV=1	A2A6A1	451	451	S	KSSSPKPQGCSKTAASPGAERTVSEASELQK	59.177	59.177	T(0.009)AAS(0.991)PGAER	T(-20.62)AAS(20.62)PGAER	4	2	0.81136	16169.5	15642.8	16911.5	19438.9	14349.5	16397	16911.1	19626.2	17973.4
A2A6T1	Cerebellar degeneration-related protein 2-like	Cdr2l	53.212	465	A2A6T1	154	CDR2L_MOUSE Cerebellar degeneration-related protein 2-like OS=Mus musculus OX=10090 GN=Cdr2l PE=1 SV=1	A2A6T1	154	154	T	LEQLRIRREKRERRRTIHTFPCLKELCTSSR	88.596	88.596	T(0.993)IHT(0.007)FPCLK	T(21.68)IHT(-21.68)FPCLK	1	3	-0.22491	12169.9	12394.6	12155.8	12699.2	11103	10327.2	12623.7	13942.8	11244.5
A2A6T1	Cerebellar degeneration-related protein 2-like	Cdr2l	53.212	465	A2A6T1	178	CDR2L_MOUSE Cerebellar degeneration-related protein 2-like OS=Mus musculus OX=10090 GN=Cdr2l PE=1 SV=1	A2A6T1	178	178	S	ELCTSSRCEDAFRLHSSSLELGPRPLEQENE	55.401	55.401	LHS(0.566)S(0.371)S(0.063)LELGPR	LHS(1.83)S(-1.83)S(-9.52)LELGPR	3	2	-1.7096
A2A6T1	Cerebellar degeneration-related protein 2-like	Cdr2l	53.212	465	A2A6T1	179	CDR2L_MOUSE Cerebellar degeneration-related protein 2-like OS=Mus musculus OX=10090 GN=Cdr2l PE=1 SV=1	A2A6T1	179	179	S	LCTSSRCEDAFRLHSSSLELGPRPLEQENER	117.2	117.2	LHS(0.009)S(0.988)S(0.003)LELGPR	LHS(-20.46)S(20.46)S(-25.01)LELGPR	4	3	-0.08101	12368.5	12615.7	11055.6	10338.7	12428.7	12047.2	11670.1	12196	11468.1
A2A791	Zinc finger MYM-type protein 4	Zmym4	172.44	1549	A2A791	161	ZMYM4_MOUSE Zinc finger MYM-type protein 4 OS=Mus musculus OX=10090 GN=Zmym4 PE=1 SV=1	A2A791	161	161	S	VFKSIRKDFCLVRENSKETFSGKEKNRDLTY	48.704	48.704	ENS(1)KETFSGK	ENS(35.28)KET(-35.28)FS(-39.65)GK	3	3	0.89478	28421	31164.8	34506.3	23218.3	24377.5	25727.5	20486.8	26467	29370.1
A2A791	Zinc finger MYM-type protein 4	Zmym4	172.44	1549	A2A791	1182	ZMYM4_MOUSE Zinc finger MYM-type protein 4 OS=Mus musculus OX=10090 GN=Zmym4 PE=1 SV=1	A2A791	1182	1182	S	HRDGFPQPRRRGRKKSVVPVEPRSLIQGALQ	70.028	61.78	S(1)VVPVEPR	S(61.78)VVPVEPR	1	2	-1.2595	35257.7	37223.6	38060.7	31539.8	34536.1	36577.3	27454.7	29561.3	31997.4
A2A7S8	Uncharacterized protein KIAA1522	Kiaa1522	104.84	1013	A2A7S8	325	K1522_MOUSE Uncharacterized protein KIAA1522 OS=Mus musculus OX=10090 GN=Kiaa1522 PE=1 SV=1	A2A7S8	325	325	S	RSSLRTLSRCSLLSASPASVRSLGRFSSASS	97.463	71.279	CSLLS(0.003)AS(0.981)PAS(0.016)VR	CS(-58.76)LLS(-24.96)AS(17.9)PAS(-17.9)VR	7	3	0.46572	10854.8	9551.62	10810.9	11516.1	12368.5	11383	12303.4	8881.1	10246.1
A2A7S8	Uncharacterized protein KIAA1522	Kiaa1522	104.84	1013	A2A7S8	328	K1522_MOUSE Uncharacterized protein KIAA1522 OS=Mus musculus OX=10090 GN=Kiaa1522 PE=1 SV=1	A2A7S8	328	328	S	LRTLSRCSLLSASPASVRSLGRFSSASSPRP	56.951	56.951	CSLLS(0.003)AS(0.406)PAS(0.591)VR	CS(-36.29)LLS(-22.77)AS(-1.64)PAS(1.64)VR	10	2	0.37335	8306.06	7550.2	8699.6	9345.9	8792.88	8491.78	8570.09	7197.52	7841.65
A2A7S8	Uncharacterized protein KIAA1522	Kiaa1522	104.84	1013	A2A7S8	336	K1522_MOUSE Uncharacterized protein KIAA1522 OS=Mus musculus OX=10090 GN=Kiaa1522 PE=1 SV=1	A2A7S8	336	336	S	LLSASPASVRSLGRFSSASSPRPRSRNASSS	63.816	63.816	FS(0.556)S(0.407)AS(0.014)S(0.023)PR	FS(1.35)S(-1.35)AS(-15.86)S(-13.86)PR	2	2	0.14833	8276.98	8555.56	8601.58	7696.14	7491.41	8471.94	8568.79	9465.62	7449.8
A2A7S8	Uncharacterized protein KIAA1522	Kiaa1522	104.84	1013	A2A7S8	892	K1522_MOUSE Uncharacterized protein KIAA1522 OS=Mus musculus OX=10090 GN=Kiaa1522 PE=1 SV=1	A2A7S8	892	892	S	PEAEPRSPQSPASKASFIFSKGTKKLQLERP	75.378	75.378	AS(1)FIFSK	AS(48.12)FIFS(-48.12)K	2	2	0.68068	6004.82	5451.16	4848.24	3154.93	4707.34	5690.75	6236.05	6728.54	6551.53
A2A7S8	Uncharacterized protein KIAA1522	Kiaa1522	104.84	1013	A2A7S8	560	K1522_MOUSE Uncharacterized protein KIAA1522 OS=Mus musculus OX=10090 GN=Kiaa1522 PE=1 SV=1	A2A7S8	560	560	S	GKAQPPKPDRVTSLRSPGASVSSSLTSLCSS	46.273	46.273	S(0.897)PGAS(0.09)VS(0.005)S(0.002)S(0.002)LT(0.002)S(0.002)LCSSSSDPTPLDR	S(10)PGAS(-10)VS(-22.2)S(-27.26)S(-27.26)LT(-27.26)S(-27.26)LCS(-35.19)S(-34.85)S(-37.19)S(-40.05)DPT(-43.4)PLDR	1	3	0.93454	9474.75	13090.6	11561.7	12592.3	26757.1	14231.9	14296.9	12646.7	15033.8
A2A7S8	Uncharacterized protein KIAA1522	Kiaa1522	104.84	1013	A2A7S8	883	K1522_MOUSE Uncharacterized protein KIAA1522 OS=Mus musculus OX=10090 GN=Kiaa1522 PE=1 SV=1	A2A7S8	883	883	S	PASALPTGIPEAEPRSPQSPASKASFIFSKG	75.197	75.197	S(1)PQSPASK	S(40.97)PQS(-40.97)PAS(-53.17)K	1	2	-0.72364	130749	115451	108814	110146	97070.3	116155	113429	111995	109381
A2A7S8	Uncharacterized protein KIAA1522	Kiaa1522	104.84	1013	A2A7S8	445	K1522_MOUSE Uncharacterized protein KIAA1522 OS=Mus musculus OX=10090 GN=Kiaa1522 PE=1 SV=1	A2A7S8	445	445	S	LRKMKRPPPPPRRTYSLHQRGSAVPDGPLGL	111.17	111.17	TYS(1)LHQR	T(-48.62)Y(-74.98)S(48.62)LHQR	3	3	-0.11148	72574.8	85257.8	65200.7	53854.3	56514.8	70134.4	64571.1	74261.3	73526.6
A2A7S8	Uncharacterized protein KIAA1522	Kiaa1522	104.84	1013	A2A7S8	610	K1522_MOUSE Uncharacterized protein KIAA1522 OS=Mus musculus OX=10090 GN=Kiaa1522 PE=1 SV=1	A2A7S8	610	610	S	DRFVIPPHPKVPAPFSPPPSKSKSSNQAAPV	62.408	60.157	VPAPFS(1)PPPSK	VPAPFS(41.33)PPPS(-41.33)K	6	3	-0.1846	16528.1	16619.9	15960.9	18474	17644.4	17176.4	20481.2	16329.8	18758.5
A2A7S8	Uncharacterized protein KIAA1522	Kiaa1522	104.84	1013	A2A7S8	543	K1522_MOUSE Uncharacterized protein KIAA1522 OS=Mus musculus OX=10090 GN=Kiaa1522 PE=1 SV=1	A2A7S8	543	543	S	GTPTLPPKGLAVAPASPGKAQPPKPDRVTSL	97.734	94.767	GLAVAPAS(1)PGK	GLAVAPAS(94.77)PGK	8	2	-0.20109	47350.2	45690.7	44510.8	46161.7	50274.5	48252.3	54492.5	47355.3	52807.3
A2A7S8	Uncharacterized protein KIAA1522	Kiaa1522	104.84	1013	A2A7S8	402	K1522_MOUSE Uncharacterized protein KIAA1522 OS=Mus musculus OX=10090 GN=Kiaa1522 PE=1 SV=1	A2A7S8	402	402	S	SNNVAPPPPGGSGRGSPSGGSTAETSDTASI	66.045	66.045	GS(0.923)PS(0.072)GGS(0.002)T(0.002)AETSDTASIR	GS(11.07)PS(-11.07)GGS(-25.7)T(-25.7)AET(-47.26)S(-52.81)DT(-60.08)AS(-62.6)IR	2	3	0.1118	4426.76	5052.52	5597.3	5994.08	5661.78	5126.71	6505.07	5652.38	5499.25
A2A7S8	Uncharacterized protein KIAA1522	Kiaa1522	104.84	1013	A2A7S8	337	K1522_MOUSE Uncharacterized protein KIAA1522 OS=Mus musculus OX=10090 GN=Kiaa1522 PE=1 SV=1	A2A7S8	337	337	S	LSASPASVRSLGRFSSASSPRPRSRNASSSS	84.522	84.522	FS(0.029)S(0.969)AS(0.001)SPR	FS(-15.18)S(15.18)AS(-28.62)S(-40.54)PR	3	2	0.59692	20672.9	21531.4	19554.7	19148.7	16185.3	19747.3	17969.2	22232.5	21917.5
A2A7S8	Uncharacterized protein KIAA1522	Kiaa1522	104.84	1013	A2A7S8	340	K1522_MOUSE Uncharacterized protein KIAA1522 OS=Mus musculus OX=10090 GN=Kiaa1522 PE=1 SV=1	A2A7S8	340	340	S	SPASVRSLGRFSSASSPRPRSRNASSSSDNW	67.656	67.656	FS(0.001)S(0.003)AS(0.185)S(0.811)PRPR	FS(-31.92)S(-23.67)AS(-6.42)S(6.42)PRPR	6	3	-0.74082	15040.4	11298.8	12206.1	14745	9724.9	12065.3	15510.5	11849.2	12261.1
A2A7S8	Uncharacterized protein KIAA1522	Kiaa1522	104.84	1013	A2A7S8	159	K1522_MOUSE Uncharacterized protein KIAA1522 OS=Mus musculus OX=10090 GN=Kiaa1522 PE=1 SV=1	A2A7S8	159	159	S	FPKSGKSGRRRRERRSTVLGLPQHVQKELGL	113.54	105.19	S(0.5)T(0.5)VLGLPQHVQK	S(0)T(0)VLGLPQHVQK	1	3	-0.22024	73366.2	65949.3	65624.2	66795.4	64316.3	71365.3	74299.5	74922.5	69396.2
A2A7S8	Uncharacterized protein KIAA1522	Kiaa1522	104.84	1013	A2A7S8	1006	K1522_MOUSE Uncharacterized protein KIAA1522 OS=Mus musculus OX=10090 GN=Kiaa1522 PE=1 SV=1	A2A7S8	1006	1006	S	GGVQLAATEKMGSPGSDPQKKLV________	51.927	51.927	MGS(0.5)PGS(0.5)DPQK	MGS(0)PGS(0)DPQK	6	2	-0.71614	4496.13	3703.06	4188.85	3339.32	4381.15	4047.38	4319.83	3970.99	4784.47
A2A7S8	Uncharacterized protein KIAA1522	Kiaa1522	104.84	1013	A2A7S8	959	K1522_MOUSE Uncharacterized protein KIAA1522 OS=Mus musculus OX=10090 GN=Kiaa1522 PE=1 SV=1	A2A7S8	959	959	S	PPPVARKPSVGVPPPSPSLPRTESLTAPSTN	48.907	45.608	KPS(0.004)VGVPPPS(0.804)PS(0.192)LPR	KPS(-23.28)VGVPPPS(6.22)PS(-6.22)LPR	10	3	-0.16113	13171.9	13401.7	13401.4	13496.9	13335.1	12360.3	16110	12144.9	14065.5
A2A7S8	Uncharacterized protein KIAA1522	Kiaa1522	104.84	1013	A2A7S8	909	K1522_MOUSE Uncharacterized protein KIAA1522 OS=Mus musculus OX=10090 GN=Kiaa1522 PE=1 SV=1	A2A7S8	909	909	S	IFSKGTKKLQLERPVSPEAQADLQRNLVAEL	79.635	30.959	PVS(1)PEAQADLQR	PVS(30.96)PEAQADLQR	3	3	-0.68024	40412.8	41713.5	41581.5	44875.2	53117.6	44636.5	47009	43260.6	45769.5
A2A7S8	Uncharacterized protein KIAA1522	Kiaa1522	104.84	1013	A2A7S8	160	K1522_MOUSE Uncharacterized protein KIAA1522 OS=Mus musculus OX=10090 GN=Kiaa1522 PE=1 SV=1	A2A7S8	160	160	T	PKSGKSGRRRRERRSTVLGLPQHVQKELGLR	130.19	130.19	S(0.396)T(0.604)VLGLPQHVQK	S(-1.83)T(1.83)VLGLPQHVQK	2	3	-0.092882	84087.5	75914.4	75882	77293.6	74198.8	82078.5	87514.5	86391.6	80535.6
A2A7S8	Uncharacterized protein KIAA1522	Kiaa1522	104.84	1013	A2A7S8	1003	K1522_MOUSE Uncharacterized protein KIAA1522 OS=Mus musculus OX=10090 GN=Kiaa1522 PE=1 SV=1	A2A7S8	1003	1003	S	AENGGVQLAATEKMGSPGSDPQKKLV_____	78.488	78.488	MGS(0.923)PGS(0.077)DPQK	MGS(10.78)PGS(-10.78)DPQK	3	2	-0.13141	44042.3	43949.7	40971.2	41254.2	38383.5	40627.9	46515.4	45944.2	41814
A2A863	Integrin beta-4	Itgb4	201.65	1818	A2A863	1787	ITB4_MOUSE Integrin beta-4 OS=Mus musculus OX=10090 GN=Itgb4 PE=1 SV=1	A2A863	1787	1787	S	MDGLTLGTQRLEAGGSLTRHVTQEFVTRTLT	101.38	101.38	LEAGGS(0.999)LT(0.001)R	LEAGGS(31.32)LT(-31.32)R	6	2	0.37118	18632.5	18524.7	16581	17766.5	18744.8	15968.3	16911.1	15866	15621.6
A2A863	Integrin beta-4	Itgb4	201.65	1818	A2A863	1526	ITB4_MOUSE Integrin beta-4 OS=Mus musculus OX=10090 GN=Itgb4 PE=1 SV=1	A2A863	1526	1526	T	SLSSQDSRGAVGVPDTPTRLVFSALGPTSLK	81.017	81.017	GAVGVPDT(0.998)PT(0.002)R	GAVGVPDT(26.55)PT(-26.55)R	8	2	-0.67066
A2A870	Fas-binding factor 1	Fbf1	130.14	1173	A2A870	206	FBF1_MOUSE Fas-binding factor 1 OS=Mus musculus OX=10090 GN=Fbf1 PE=1 SV=1	A2A870	206	206	S	TATKLPAVERKPAPKSPGAAAGQGPSVPLTP	50.029	50.029	S(1)PGAAAGQGPSVPLTPGDTPIR	S(37.47)PGAAAGQGPS(-37.47)VPLT(-42.84)PGDT(-50.02)PIR	1	3	-0.14872	5341.57	6310.58	5417.04	5457.4	9180.06	5408.93	7207.28	6275.95	5801.14
A2A8L5	Receptor-type tyrosine-protein phosphatase F	Ptprf	211.49	1898	A2A8L5	1290	PTPRF_MOUSE Receptor-type tyrosine-protein phosphatase F OS=Mus musculus OX=10090 GN=Ptprf PE=1 SV=1	A2A8L5	1290	1290	S	FKRKRTHSPSSKDEQSIGLKDSLLAHSSDPV	56.043	56.043	DEQS(1)IGLK	DEQS(56.04)IGLK	4	2	1.386
A2A8U2	Transmembrane protein 201	Tmem201	72.499	664	A2A8U2	441	TM201_MOUSE Transmembrane protein 201 OS=Mus musculus OX=10090 GN=Tmem201 PE=1 SV=1	A2A8U2	441	441	S	LPLTKQQLFRSPRRVSPSSLPGRLSRALSLG	72.705	72.705	RVS(0.973)PS(0.021)S(0.005)LPGR	RVS(16.57)PS(-16.57)S(-22.48)LPGR	3	3	0.47998	3364.81	4233.66	4636.35	4323.54	3818.03	3449.91	3857.48	3956.58	4158.03
A2A8Z1	Oxysterol-binding protein-related protein 9	Osbpl9	83.108	736	A2A8Z1	325	OSBL9_MOUSE Oxysterol-binding protein-related protein 9 OS=Mus musculus OX=10090 GN=Osbpl9 PE=1 SV=1	A2A8Z1	325	325	S	RLIDSSGSASVLTHSSSGNSLKRPDTTESLN	57.147	57.147	LIDSSGSASVLT(0.001)HS(0.009)S(0.533)S(0.439)GNS(0.018)LK	LIDS(-44.53)S(-44.53)GS(-44.53)AS(-44.73)VLT(-26.94)HS(-17.76)S(0.85)S(-0.85)GNS(-14.69)LK	15	3	2.0196	1842.72	2621.63	2672.19	2159.56	2815.27	2533.08	2699.99	2344.89	2371.73
A2A9C3	KICSTOR complex protein SZT2	Szt2	377.62	3431	A2A9C3	718	SZT2_MOUSE KICSTOR complex protein SZT2 OS=Mus musculus OX=10090 GN=Szt2 PE=1 SV=1	A2A9C3	718	718	S	TPKVKRKGLGGVGGSSPSKSPPTLGPQQALS	97.813	97.813	GLGGVGGS(0.183)S(0.773)PS(0.044)K	GLGGVGGS(-6.26)S(6.26)PS(-12.46)K	9	2	-0.68488	17903.7	20175.6	21369.8	18768.7	22943.1	20333	19743.4	22125.8	23906.4
A2A9C3	KICSTOR complex protein SZT2	Szt2	377.62	3431	A2A9C3	2433	SZT2_MOUSE KICSTOR complex protein SZT2 OS=Mus musculus OX=10090 GN=Szt2 PE=1 SV=1	A2A9C3	2433	2433	T	RANTFPCTPVSGEPVTPPSKAGRRSFWDMLS	37.85	37.85	ANT(0.001)FPCT(0.01)PVS(0.079)GEPVT(0.826)PPS(0.084)K	ANT(-29.76)FPCT(-19.15)PVS(-10.17)GEPVT(9.92)PPS(-9.92)K	15	3	-0.16499	10494.6	13700.4	13832	15848.9	17333.6	15421.4	14376	12827.8	13846
A2A9C3	KICSTOR complex protein SZT2	Szt2	377.62	3431	A2A9C3	2480	SZT2_MOUSE KICSTOR complex protein SZT2 OS=Mus musculus OX=10090 GN=Szt2 PE=1 SV=1	A2A9C3	2480	2480	T	VLDRPEDTRGRRRHKTENVRTPGGSERAPGP	91.584	65.347	HKT(1)ENVR	HKT(65.35)ENVR	3	3	-0.15795	110583	107709	110056	82700.5	84295.4	111043	99776.8	128837	122624
A2A9C3	KICSTOR complex protein SZT2	Szt2	377.62	3431	A2A9C3	1650	SZT2_MOUSE KICSTOR complex protein SZT2 OS=Mus musculus OX=10090 GN=Szt2 PE=1 SV=1	A2A9C3	1650	1650	S	QHHRSTSESSASFPRSPGQPSSLRSDDGLGP	63.046	63.046	S(0.999)PGQPS(0.001)SLR	S(30.37)PGQPS(-30.37)S(-42.83)LR	1	2	2.4654	25044.9	20580.2	22118.7	22916.5	21004.2	23673.5	22321.7	23308.9	20105.5
A2A9C3	KICSTOR complex protein SZT2	Szt2	377.62	3431	A2A9C3	1641	SZT2_MOUSE KICSTOR complex protein SZT2 OS=Mus musculus OX=10090 GN=Szt2 PE=1 SV=1	A2A9C3	1641	1641	S	VELPPASDPQHHRSTSESSASFPRSPGQPSS	75.088	54.486	ST(0.001)S(0.952)ES(0.016)S(0.016)AS(0.016)FPR	S(-38.35)T(-31.46)S(17.82)ES(-17.82)S(-17.82)AS(-17.82)FPR	3	2	-1.2176	6849.66	6692.98	8184.85	7127.29	7487.44	6917.44	6796.16	6338.32	6074.11
A2A9C3	KICSTOR complex protein SZT2	Szt2	377.62	3431	A2A9C3	2958	SZT2_MOUSE KICSTOR complex protein SZT2 OS=Mus musculus OX=10090 GN=Szt2 PE=1 SV=1	A2A9C3	2958	2958	S	SRLRAMAILGTEGRGSFSCPKAKAEGSPKST	80.239	80.239	GS(0.997)FS(0.003)CPK	GS(24.71)FS(-24.71)CPK	2	2	-0.55611	28977	21950.6	23820.6	23031.4	19906	22361.7	26410.8	16986	19998.5
A2A9F4	Keratinocyte differentiation factor 1	Kdf1	43.496	397	A2A9F4	311	KDF1_MOUSE Keratinocyte differentiation factor 1 OS=Mus musculus OX=10090 GN=Kdf1 PE=1 SV=1	A2A9F4	311	311	S	RLVRGIIRISTRKSRSRPQTSEGRSARSTAP	46.592	46.592	S(0.995)RPQT(0.004)S(0.001)EGR	S(24.12)RPQT(-24.12)S(-31.39)EGR	1	3	4.2969
A2A9F4	Keratinocyte differentiation factor 1	Kdf1	43.496	397	A2A9F4	110	KDF1_MOUSE Keratinocyte differentiation factor 1 OS=Mus musculus OX=10090 GN=Kdf1 PE=1 SV=1	A2A9F4	110	110	S	CRDCLQRCGACVRGCSPCLSAGDPIEGSAEA	33.758	33.758	GCS(0.885)PCLS(0.099)AGDPIEGS(0.016)AEAAWAK	GCS(9.53)PCLS(-9.53)AGDPIEGS(-17.46)AEAAWAK	3	3	0.69968
A2A9F4	Keratinocyte differentiation factor 1	Kdf1	43.496	397	A2A9F4	201	KDF1_MOUSE Keratinocyte differentiation factor 1 OS=Mus musculus OX=10090 GN=Kdf1 PE=1 SV=1	A2A9F4	201	201	S	SCCKEPLAEPPPTRHSLPSTFTNSPRGSEEY	47.506	47.506	HS(0.985)LPS(0.012)T(0.002)FTNSPR	HS(19.15)LPS(-19.15)T(-26.23)FT(-33.96)NS(-42.46)PR	2	3	0.70061	6154.73	6329.13	7741.65	7887.59	6368.5	6213.07	6173.56	6666.57	6607.77
A2A9F4	Keratinocyte differentiation factor 1	Kdf1	43.496	397	A2A9F4	209	KDF1_MOUSE Keratinocyte differentiation factor 1 OS=Mus musculus OX=10090 GN=Kdf1 PE=1 SV=1	A2A9F4	209	209	S	EPPPTRHSLPSTFTNSPRGSEEYYSFHESDL	111.35	111.35	HSLPSTFT(0.003)NS(0.997)PR	HS(-81.22)LPS(-61.24)T(-49.32)FT(-24.94)NS(24.94)PR	10	3	1.3814	9238.89	9153.1	8826.17	10641.6	8921.58	10065.7	8625.35	9357.82	8375.74
A2A9F4	Keratinocyte differentiation factor 1	Kdf1	43.496	397	A2A9F4	11	KDF1_MOUSE Keratinocyte differentiation factor 1 OS=Mus musculus OX=10090 GN=Kdf1 PE=1 SV=1	A2A9F4	11	11	S	_____MPRPGQPRPSSGPPRLGPWERPSELC	78.377	78.377	PS(0.009)S(0.991)GPPR	PS(-20.26)S(20.26)GPPR	3	2	0.73878	57342.4	43860.8	43200.8	47115.5	39016.3	43155.3	51155.2	56649.1	58743
A2A9F4	Keratinocyte differentiation factor 1	Kdf1	43.496	397	A2A9F4	178	KDF1_MOUSE Keratinocyte differentiation factor 1 OS=Mus musculus OX=10090 GN=Kdf1 PE=1 SV=1	A2A9F4	178	178	T	DVKLKGIPVYPYRHATSPVPDVDSCCKEPLA	67.605	67.605	HAT(0.537)S(0.463)PVPDVDSCCK	HAT(0.64)S(-0.64)PVPDVDS(-49.19)CCK	3	3	0.71666	6939.71	9250.75	7351.95	7279.87	11222.7	7550.01	6407.89	7864.08	7977.46
A2A9F4	Keratinocyte differentiation factor 1	Kdf1	43.496	397	A2A9F4	157	KDF1_MOUSE Keratinocyte differentiation factor 1 OS=Mus musculus OX=10090 GN=Kdf1 PE=1 SV=1	A2A9F4	157	157	S	PPSRRDGQRLKTSMGSSFSYPDVKLKGIPVY	75.479	75.479	T(0.001)S(0.001)MGS(0.552)S(0.436)FS(0.009)YPDVK	T(-26.06)S(-26.06)MGS(1.02)S(-1.02)FS(-17.68)Y(-41.52)PDVK	5	2	-0.066586	6267.49	7109.77	5253.9	5280.36	7830.97	5868.43	6415.28	5786.06	6452.11
A2A9F4	Keratinocyte differentiation factor 1	Kdf1	43.496	397	A2A9F4	158	KDF1_MOUSE Keratinocyte differentiation factor 1 OS=Mus musculus OX=10090 GN=Kdf1 PE=1 SV=1	A2A9F4	158	158	S	PSRRDGQRLKTSMGSSFSYPDVKLKGIPVYP	91.812	91.812	TSMGS(0.106)S(0.875)FS(0.017)Y(0.001)PDVK	T(-33.73)S(-33.73)MGS(-9.16)S(9.16)FS(-17.02)Y(-29.72)PDVK	6	3	0.072979	51333.4	52581.9	54298.2	44096.8	50552.3	53906.8	55318.3	55560.9	55336.7
A2A9F4	Keratinocyte differentiation factor 1	Kdf1	43.496	397	A2A9F4	160	KDF1_MOUSE Keratinocyte differentiation factor 1 OS=Mus musculus OX=10090 GN=Kdf1 PE=1 SV=1	A2A9F4	160	160	S	RRDGQRLKTSMGSSFSYPDVKLKGIPVYPYR	34.954	34.954	T(0.037)S(0.037)MGS(0.271)S(0.271)FS(0.317)Y(0.068)PDVK	T(-9.36)S(-9.36)MGS(-0.68)S(-0.68)FS(0.68)Y(-6.66)PDVK	8	3	-3.0668
A2A9F4	Keratinocyte differentiation factor 1	Kdf1	43.496	397	A2A9F4	179	KDF1_MOUSE Keratinocyte differentiation factor 1 OS=Mus musculus OX=10090 GN=Kdf1 PE=1 SV=1	A2A9F4	179	179	S	VKLKGIPVYPYRHATSPVPDVDSCCKEPLAE	76.82	76.82	HAT(0.128)S(0.872)PVPDVDSCCK	HAT(-8.34)S(8.34)PVPDVDS(-56.09)CCK	4	3	0.61381	2640.75	3834.49	4053.54	5377.32	4979.39	4289.36	4204.47	4314.56	4183.7
A2A9T0	TANK-binding kinase 1-binding protein 1	Tbkbp1	67.001	611	A2A9T0	500	TBKB1_MOUSE TANK-binding kinase 1-binding protein 1 OS=Mus musculus OX=10090 GN=Tbkbp1 PE=1 SV=1	A2A9T0	500	500	S	PKPRAYGGELYGRPLSPRRAFEGIRLRFEKQ	52.453	52.453	AYGGELY(0.004)GRPLS(0.995)PR	AY(-41.18)GGELY(-23.48)GRPLS(23.48)PR	12	3	2.0122	3941.35	3671.38	4125.1	4952.97	4262.54	4235.18	4796.66	4215.07	4266.17
A2A9T0	TANK-binding kinase 1-binding protein 1	Tbkbp1	67.001	611	A2A9T0	336	TBKB1_MOUSE TANK-binding kinase 1-binding protein 1 OS=Mus musculus OX=10090 GN=Tbkbp1 PE=1 SV=1	A2A9T0	336	336	S	RTLLQEQARNAGQRHSPLSQRHSPAPACPSP	93.267	93.267	HS(0.996)PLS(0.004)QR	HS(23.64)PLS(-23.64)QR	2	2	0.49494	13221.3	10917.1	11564.9	12199.8	11030.2	13187.3	13371.1	13395.9	11636.4
A2AAE1	Transmembrane protein KIAA1109	Kiaa1109	555.36	5005	A2AAE1	3601	K1109_MOUSE Transmembrane protein KIAA1109 OS=Mus musculus OX=10090 GN=Kiaa1109 PE=1 SV=4	A2AAE1	3601	3601	S	RDVRKKLRRSSMRAASLKDKWGLGYKPSYSR	50.805	50.805	AAS(1)LKDK	AAS(50.8)LKDK	3	3	-1.3066	29871.5	26635.6	24095	19413.4	19185.6	22167.9	21798.6	27221	24691.3
A2AAE1	Transmembrane protein KIAA1109	Kiaa1109	555.36	5005	A2AAE1	4124	K1109_MOUSE Transmembrane protein KIAA1109 OS=Mus musculus OX=10090 GN=Kiaa1109 PE=1 SV=4	A2AAE1	4124	4124	S	TSASKAGMPGSSGLGSPLGRSRHSSSQSDLT	51.643	51.009	AGMPGS(0.002)S(0.006)GLGS(0.992)PLGR	AGMPGS(-27.05)S(-22.02)GLGS(22.02)PLGR	11	2	-0.53817	12530.9	13003.9	12441.3	12762	13852.3	12314	14245.7	12150.7	13292.3
A2AAE1	Transmembrane protein KIAA1109	Kiaa1109	555.36	5005	A2AAE1	2287	K1109_MOUSE Transmembrane protein KIAA1109 OS=Mus musculus OX=10090 GN=Kiaa1109 PE=1 SV=4	A2AAE1	2287	2287	S	DSPVHVGRAGMPVKESPRKESLLSYLTGSFP	59.185	44.406	AGMPVKES(1)PR	AGMPVKES(44.41)PR	8	3	-0.35957	74028.4	71658.4	65024.2	64942.4	65023.3	72425.5	129261	77330.1	68782.7
A2AAE1	Transmembrane protein KIAA1109	Kiaa1109	555.36	5005	A2AAE1	3562	K1109_MOUSE Transmembrane protein KIAA1109 OS=Mus musculus OX=10090 GN=Kiaa1109 PE=1 SV=4	A2AAE1	3562	3562	S	NEQAKVIDDLKKLGASEGTINQEIQRYQQLE	50.077	50.077	LGAS(0.974)EGT(0.026)INQEIQR	LGAS(15.68)EGT(-15.68)INQEIQR	4	3	1.1201	6695.56	8386.28	9470.71	9736.06	11337.8	9104.34	9941.22	8490.51	7788.09
A2AAE1	Transmembrane protein KIAA1109	Kiaa1109	555.36	5005	A2AAE1	1805	K1109_MOUSE Transmembrane protein KIAA1109 OS=Mus musculus OX=10090 GN=Kiaa1109 PE=1 SV=4	A2AAE1	1805	1805	S	DRYVHASKMQPQSSGSLRSNAGAEKGKEIAA	79.659	79.659	MQPQS(0.027)S(0.148)GS(0.825)LR	MQPQS(-14.84)S(-7.46)GS(7.46)LR	8	2	-1.3588	5005.92	4777.07	5276.75	4562.53	5390.88	5460.92	6026.66	5017.94	6557.36
A2AAE1	Transmembrane protein KIAA1109	Kiaa1109	555.36	5005	A2AAE1	628	K1109_MOUSE Transmembrane protein KIAA1109 OS=Mus musculus OX=10090 GN=Kiaa1109 PE=1 SV=4	A2AAE1	628	628	S	PNKMVPETGIPAECQSGQKTVKPKWRNVTQE	29.172	29.172	MVPET(0.007)GIPAECQS(0.993)GQK	MVPET(-21.26)GIPAECQS(21.26)GQK	13	3	-0.59699
A2AAE1	Transmembrane protein KIAA1109	Kiaa1109	555.36	5005	A2AAE1	1312	K1109_MOUSE Transmembrane protein KIAA1109 OS=Mus musculus OX=10090 GN=Kiaa1109 PE=1 SV=4	A2AAE1	1312	1312	S	SVGQSPLRSPLKRQASVCSTRLGSTKSLTAA	86.014	68.107	QAS(0.83)VCS(0.158)T(0.012)R	QAS(7.21)VCS(-7.21)T(-18.37)R	3	2	-0.90945	32170.2	29774.8	29252.6	26065.4	24180.5	30846.4	30862.1	31844.3	28867.7
A2AAE1	Transmembrane protein KIAA1109	Kiaa1109	555.36	5005	A2AAE1	3996	K1109_MOUSE Transmembrane protein KIAA1109 OS=Mus musculus OX=10090 GN=Kiaa1109 PE=1 SV=4	A2AAE1	3996	3996	T	CLLDFLEKALETIPITPIERNYTAVSSQDED	94.122	94.122	ALETIPIT(1)PIER	ALET(-37.17)IPIT(37.17)PIER	8	2	0.27688	26776.6	31269	29081.3	31544.2	35435.1	29215.6	29523	28639.4	31763.8
A2AAE1	Transmembrane protein KIAA1109	Kiaa1109	555.36	5005	A2AAE1	2605	K1109_MOUSE Transmembrane protein KIAA1109 OS=Mus musculus OX=10090 GN=Kiaa1109 PE=1 SV=4	A2AAE1	2605	2605	T	TDIKLSRYTAGSASPTPTFKTRKHRDFRSSD	53.403	53.403	Y(0.002)T(0.006)AGS(0.049)AS(0.378)PT(0.557)PT(0.008)FK	Y(-24.43)T(-19.78)AGS(-10.59)AS(-1.68)PT(1.68)PT(-18.2)FK	9	3	-0.40385	5437.2	4539.12	5853.45	5768.63	5708.6	5227.73	5994.19	5018.81	5863.74
A2AAE1	Transmembrane protein KIAA1109	Kiaa1109	555.36	5005	A2AAE1	3835	K1109_MOUSE Transmembrane protein KIAA1109 OS=Mus musculus OX=10090 GN=Kiaa1109 PE=1 SV=4	A2AAE1	3835	3835	S	LRRSYDRSSRSLDQDSPSKKKKFQTNYASTT	43.382	43.382	S(0.012)LDQDS(0.964)PS(0.024)KK	S(-19)LDQDS(15.97)PS(-15.97)KK	6	3	0.30369	6004.06	5830.81	6202.79	6994.07	6364.57	6843.05	7624.39	6508.24	7496.61
A2AAE1	Transmembrane protein KIAA1109	Kiaa1109	555.36	5005	A2AAE1	1323	K1109_MOUSE Transmembrane protein KIAA1109 OS=Mus musculus OX=10090 GN=Kiaa1109 PE=1 SV=4	A2AAE1	1323	1323	S	KRQASVCSTRLGSTKSLTAAFYGDKQPVTVG	92.19	60.161	S(0.997)LT(0.003)AAFYGDK	S(25.41)LT(-25.41)AAFY(-44.27)GDK	1	2	0.93237	22811.1	26385.8	28008.8	22686.5	24273	24548.9	23750.5	30108.5	26106.6
A2AAE1	Transmembrane protein KIAA1109	Kiaa1109	555.36	5005	A2AAE1	2727	K1109_MOUSE Transmembrane protein KIAA1109 OS=Mus musculus OX=10090 GN=Kiaa1109 PE=1 SV=4	A2AAE1	2727	2727	S	FYSLISDPTGILEKSSETFGPAGVRSPTEPT	62.408	62.408	S(0.138)S(0.861)ET(0.001)FGPAGVR	S(-7.94)S(7.94)ET(-31.86)FGPAGVR	2	2	0.19897
A2AAE1	Transmembrane protein KIAA1109	Kiaa1109	555.36	5005	A2AAE1	1305	K1109_MOUSE Transmembrane protein KIAA1109 OS=Mus musculus OX=10090 GN=Kiaa1109 PE=1 SV=4	A2AAE1	1305	1305	S	SPNTQDKSVGQSPLRSPLKRQASVCSTRLGS	50.207	50.207	SVGQS(0.006)PLRS(0.994)PLK	S(-39.16)VGQS(-22.54)PLRS(22.54)PLK	9	3	0.51837	30407.9	30863.8	30549.6	31822.2	31892.8	30673	32188.8	33476.9	29953.8
A2AAE1	Transmembrane protein KIAA1109	Kiaa1109	555.36	5005	A2AAE1	4369	K1109_MOUSE Transmembrane protein KIAA1109 OS=Mus musculus OX=10090 GN=Kiaa1109 PE=1 SV=4	A2AAE1	4369	4369	S	AQSLKSPASIRSRSVSDSSVPRRDSISKTST	82.914	65.627	S(0.043)VS(0.884)DS(0.062)S(0.012)VPR	S(-13.14)VS(11.56)DS(-11.56)S(-18.81)VPR	3	2	1.6985
A2AAE1	Transmembrane protein KIAA1109	Kiaa1109	555.36	5005	A2AAE1	3894	K1109_MOUSE Transmembrane protein KIAA1109 OS=Mus musculus OX=10090 GN=Kiaa1109 PE=1 SV=4	A2AAE1	3894	3894	S	VDVKLHYNSKTLKTESPNASRGSSLPRTLSK	80.896	80.896	T(0.128)ES(0.87)PNAS(0.002)R	T(-8.31)ES(8.31)PNAS(-26.36)R	3	2	4.2455	16727.2	15519.3	15553.3	15082.8	12950.8	13950.3	16231.8	12633.2	12354.8
A2AAE1	Transmembrane protein KIAA1109	Kiaa1109	555.36	5005	A2AAE1	3848	K1109_MOUSE Transmembrane protein KIAA1109 OS=Mus musculus OX=10090 GN=Kiaa1109 PE=1 SV=4	A2AAE1	3848	3848	S	QDSPSKKKKFQTNYASTTHLMTGKKVPSSLQ	44.382	44.382	FQT(0.113)NY(0.005)AS(0.407)T(0.381)T(0.094)HLMTGK	FQT(-5.56)NY(-19.33)AS(0.29)T(-0.29)T(-6.38)HLMT(-33.27)GK	7	3	0.22085
A2AAE1	Transmembrane protein KIAA1109	Kiaa1109	555.36	5005	A2AAE1	2603	K1109_MOUSE Transmembrane protein KIAA1109 OS=Mus musculus OX=10090 GN=Kiaa1109 PE=1 SV=4	A2AAE1	2603	2603	S	TQTDIKLSRYTAGSASPTPTFKTRKHRDFRS	55.885	43.512	Y(0.002)T(0.002)AGS(0.086)AS(0.796)PT(0.101)PT(0.014)FK	Y(-26.88)T(-26.49)AGS(-9.65)AS(8.98)PT(-8.98)PT(-17.57)FK	7	2	-0.60958	8485.27	9569.37	8840.86	10390	10088.9	9362.69	11050.5	10285.3	10311.1
A2AAE1	Transmembrane protein KIAA1109	Kiaa1109	555.36	5005	A2AAE1	3619	K1109_MOUSE Transmembrane protein KIAA1109 OS=Mus musculus OX=10090 GN=Kiaa1109 PE=1 SV=4	A2AAE1	3619	3619	S	DKWGLGYKPSYSRSKSISASGRPPLKRMERA	76.588	71.513	S(0.999)IS(0.001)ASGRPPLK	S(29.2)IS(-29.2)AS(-39.02)GRPPLK	1	3	-0.49095	40832	36701.3	37439	30818.5	30885.7	36958.7	31472.8	37397.6	33357.2
A2AAE1	Transmembrane protein KIAA1109	Kiaa1109	555.36	5005	A2AAE1	3653	K1109_MOUSE Transmembrane protein KIAA1109 OS=Mus musculus OX=10090 GN=Kiaa1109 PE=1 SV=4	A2AAE1	3653	3653	S	IGETDELPEIRVDAASPGPRVTFNIQDTFPE	76.85	76.85	VDAAS(1)PGPR	VDAAS(76.85)PGPR	5	2	-0.4775	31890.2	36003.4	39247.9	32883.3	32710.9	34041	27257.4	28388.8	29669.8
A2AB59	Rho GTPase-activating protein 27	Arhgap27	97.047	869	A2AB59	632	RHG27_MOUSE Rho GTPase-activating protein 27 OS=Mus musculus OX=10090 GN=Arhgap27 PE=1 SV=1	A2AB59	632	632	S	RLGSWREEDVRQNAASPSLSPGGLESDLSRV	40.177	40.177	QNAAS(0.87)PS(0.121)LS(0.008)PGGLESDLSR	QNAAS(8.58)PS(-8.58)LS(-20.15)PGGLES(-34.79)DLS(-37.12)R	5	3	1.7457	2130.19	1968.38	1641.97	2319.23	3252.71	2679.43	1763.57	1681.25	3242.45
A2AB59	Rho GTPase-activating protein 27	Arhgap27	97.047	869	A2AB59	249	RHG27_MOUSE Rho GTPase-activating protein 27 OS=Mus musculus OX=10090 GN=Arhgap27 PE=1 SV=1	A2AB59	249	249	S	PRATSPRSAAAPPRLSPVWETHTDTGTGRPY	65.423	61.253	LS(1)PVWETHTDTGTGR	LS(35.3)PVWET(-35.3)HT(-42.38)DT(-47.5)GT(-49.14)GR	2	3	-1.1315	18595.1	19538.7	20407.7	18951.7	20583.5	18812.8	17707.2	19442.6	20792.1
A2ABV5	Mediator of RNA polymerase II transcription subunit 14	Med14	160.96	1459	A2ABV5	1117	MED14_MOUSE Mediator of RNA polymerase II transcription subunit 14 OS=Mus musculus OX=10090 GN=Med14 PE=1 SV=1	A2ABV5	1117	1117	S	YTMVSPSGRAGNWPGSPQVSGPSPATRLPGM	61.963	56.766	AGNWPGS(1)PQVSGPSPATR	AGNWPGS(35.2)PQVS(-35.2)GPS(-43.49)PAT(-50.6)R	7	3	0.59028	10270.7	10863	10836.1	9415.97	13599.6	12275.4	11346.8	9182.82	10102.2
A2ACP1	Tetratricopeptide repeat protein 39A	Ttc39a	66.126	578	A2ACP1	575	TT39A_MOUSE Tetratricopeptide repeat protein 39A OS=Mus musculus OX=10090 GN=Ttc39a PE=2 SV=1	A2ACP1	575	575	S	QARSSLEDGNRSLVSSVSL____________	75.109	75.109	SLVS(0.041)S(0.58)VS(0.379)L	S(-39.81)LVS(-11.54)S(1.85)VS(-1.85)L	5	2	-0.39281	903.147	1558.06	2031.89	1584.69	1609.17	1546.77	1782.82	1216.5	2182.12
A2ACP1	Tetratricopeptide repeat protein 39A	Ttc39a	66.126	578	A2ACP1	577	TT39A_MOUSE Tetratricopeptide repeat protein 39A OS=Mus musculus OX=10090 GN=Ttc39a PE=2 SV=1	A2ACP1	577	577	S	RSSLEDGNRSLVSSVSL______________	70.919	70.919	SLVSS(0.001)VS(0.999)L	S(-56.25)LVS(-40.66)S(-30.92)VS(30.92)L	7	2	0.17935	3956.66	4243.15	5140.85	4540.98	4072.32	4509.89	3432.88	4345.01	3856.95
A2ADY9	Protein DDI1 homolog 2	Ddi2	44.59	399	A2ADY9	127	DDI2_MOUSE Protein DDI1 homolog 2 OS=Mus musculus OX=10090 GN=Ddi2 PE=1 SV=1	A2ADY9	127	127	S	LPRTQAQHSSPGEMASSPQGLDNPALLRDML	44.625	44.625	TQAQHS(0.005)S(0.013)PGEMAS(0.491)S(0.491)PQGLDNPALLR	T(-34.55)QAQHS(-20.11)S(-15.84)PGEMAS(0)S(0)PQGLDNPALLR	13	3	2.5033
A2ADY9	Protein DDI1 homolog 2	Ddi2	44.59	399	A2ADY9	128	DDI2_MOUSE Protein DDI1 homolog 2 OS=Mus musculus OX=10090 GN=Ddi2 PE=1 SV=1	A2ADY9	128	128	S	PRTQAQHSSPGEMASSPQGLDNPALLRDMLL	44.625	44.625	TQAQHS(0.005)S(0.013)PGEMAS(0.491)S(0.491)PQGLDNPALLR	T(-34.55)QAQHS(-20.11)S(-15.84)PGEMAS(0)S(0)PQGLDNPALLR	14	3	2.5033
A2ADY9	Protein DDI1 homolog 2	Ddi2	44.59	399	A2ADY9	121	DDI2_MOUSE Protein DDI1 homolog 2 OS=Mus musculus OX=10090 GN=Ddi2 PE=1 SV=1	A2ADY9	121	121	S	NPQQRQLPRTQAQHSSPGEMASSPQGLDNPA	75.436	75.436	T(0.002)QAQHS(0.223)S(0.775)PGEMASSPQGLDNPALLR	T(-25.91)QAQHS(-5.41)S(5.41)PGEMAS(-42.17)S(-41.68)PQGLDNPALLR	7	3	1.3304	1080.93	892.533	1512.99	1129.41	1764.35	995.404	923.891	1965.23	1193.77
A2ADY9	Protein DDI1 homolog 2	Ddi2	44.59	399	A2ADY9	120	DDI2_MOUSE Protein DDI1 homolog 2 OS=Mus musculus OX=10090 GN=Ddi2 PE=1 SV=1	A2ADY9	120	120	S	SNPQQRQLPRTQAQHSSPGEMASSPQGLDNP	31.6	31.6	T(0.005)QAQHS(0.443)S(0.401)PGEMAS(0.072)S(0.079)PQGLDNPALLR	T(-19.32)QAQHS(0.43)S(-0.43)PGEMAS(-7.86)S(-7.5)PQGLDNPALLR	6	3	-0.20513
A2AEV7	Coiled-coil domain-containing protein 120	Ccdc120	67.407	629	A2AEV7	253	CC120_MOUSE Coiled-coil domain-containing protein 120 OS=Mus musculus OX=10090 GN=Ccdc120 PE=1 SV=1	A2AEV7	253	253	S	SPPKAWDQFRAVSGGSPERRAPWKPPPSDIY	99.864	99.864	AVSGGS(1)PER	AVS(-37.08)GGS(37.08)PER	6	2	0.11439	124532	121317	122706	131958	108155	122781	128757	138883	133250
A2AEV7	Coiled-coil domain-containing protein 120	Ccdc120	67.407	629	A2AEV7	612	CC120_MOUSE Coiled-coil domain-containing protein 120 OS=Mus musculus OX=10090 GN=Ccdc120 PE=1 SV=1	A2AEV7	612	612	S	SLYGPPSQAPLPHSRSFTAPPVSGRYGGAFT	49.081	49.081	S(0.995)FT(0.005)APPVSGR	S(22.67)FT(-22.67)APPVS(-42.49)GR	1	2	1.1846
A2AEV7	Coiled-coil domain-containing protein 120	Ccdc120	67.407	629	A2AEV7	357	CC120_MOUSE Coiled-coil domain-containing protein 120 OS=Mus musculus OX=10090 GN=Ccdc120 PE=1 SV=1	A2AEV7	357	357	S	SDRASLFAARTRRSNSSEALLVDRAAAGGAG	77.192	77.192	S(0.051)NS(0.884)S(0.066)EALLVDR	S(-12.39)NS(11.3)S(-11.3)EALLVDR	3	2	0.50532	17773.8	22441.7	20930.2	19045.8	24977.1	21889	19009.2	17649.8	20022.9
A2AF47	Dedicator of cytokinesis protein 11	Dock11	237.77	2073	A2AF47	23	DOC11_MOUSE Dedicator of cytokinesis protein 11 OS=Mus musculus OX=10090 GN=Dock11 PE=1 SV=1	A2AF47	23	23	S	TKRLSKPGTAAELRQSVSEAVRGSVVLEKAK	93.928	93.928	QS(0.853)VS(0.147)EAVR	QS(7.65)VS(-7.65)EAVR	2	2	0.30228	29791.9	31564.7	28207.4	22511.9	23797.5	27578.3	26117.2	32114	31743.1
A2AF47	Dedicator of cytokinesis protein 11	Dock11	237.77	2073	A2AF47	1266	DOC11_MOUSE Dedicator of cytokinesis protein 11 OS=Mus musculus OX=10090 GN=Dock11 PE=1 SV=1	A2AF47	1266	1266	S	DPGSTSENTRQSSSRSSVSQYNRLDQYEIRN	132.22	51.276	S(0.959)S(0.041)VSQYNR	S(13.72)S(-13.72)VS(-37.68)QY(-38.92)NR	1	2	-1.1177	20872.4	24038.1	23996.6	13493.4	16509.8	19932.1	17721.2	21619.3	20636.4
A2AF47	Dedicator of cytokinesis protein 11	Dock11	237.77	2073	A2AF47	1269	DOC11_MOUSE Dedicator of cytokinesis protein 11 OS=Mus musculus OX=10090 GN=Dock11 PE=1 SV=1	A2AF47	1269	1269	S	STSENTRQSSSRSSVSQYNRLDQYEIRNLLM	91.087	91.087	S(0.108)S(0.022)VS(0.87)QYNR	S(-9.08)S(-15.89)VS(9.08)QY(-36.54)NR	4	2	0.18199	7904.14	8552.09	7356.87	3911.57	5413.47	6562.02	5233.63	7374.61	7469.11
A2AF47	Dedicator of cytokinesis protein 11	Dock11	237.77	2073	A2AF47	12	DOC11_MOUSE Dedicator of cytokinesis protein 11 OS=Mus musculus OX=10090 GN=Dock11 PE=1 SV=1	A2AF47	12	12	S	____MAEVRKFTKRLSKPGTAAELRQSVSEA	49.595	49.595	RLS(0.986)KPGT(0.014)AAELR	RLS(18.51)KPGT(-18.51)AAELR	3	3	-0.56033	35061.7	40553.4	37829.2	32850	33373.4	33803.6	31997.3	39449.5	33735.1
A2AF47	Dedicator of cytokinesis protein 11	Dock11	237.77	2073	A2AF47	797	DOC11_MOUSE Dedicator of cytokinesis protein 11 OS=Mus musculus OX=10090 GN=Dock11 PE=1 SV=1	A2AF47	797	797	S	PPGYLNVNDAESRRQSNADIKWVDGAKPLLK	59.84	45.653	RQS(1)NADIK	RQS(45.65)NADIK	3	3	1.5781	52252.4	54422.7	46937.3	41111.3	40364.6	52033.6	37544.8	40480.6	38498.6
A2AF47	Dedicator of cytokinesis protein 11	Dock11	237.77	2073	A2AF47	1352	DOC11_MOUSE Dedicator of cytokinesis protein 11 OS=Mus musculus OX=10090 GN=Dock11 PE=1 SV=1	A2AF47	1352	1352	T	DAWLSKHFGIDRKSQTMPALRNRSGVMQARL	56.087	56.087	KS(0.027)QT(0.973)MPALR	KS(-15.51)QT(15.51)MPALR	4	3	-0.11231	55188.2	44550.2	50435.9	42280.7	36273.1	41584.9	48027.6	48030.1	43825.1
A2AF47	Dedicator of cytokinesis protein 11	Dock11	237.77	2073	A2AF47	25	DOC11_MOUSE Dedicator of cytokinesis protein 11 OS=Mus musculus OX=10090 GN=Dock11 PE=1 SV=1	A2AF47	25	25	S	RLSKPGTAAELRQSVSEAVRGSVVLEKAKLV	74.306	74.306	QS(0.287)VS(0.713)EAVR	QS(-3.96)VS(3.96)EAVR	4	2	-0.23593	10917.7	11109.3	9943.35	8792.34	10060.2	10945.1	10975	13361.3	12160.3
A2AFS3	UPF0577 protein KIAA1324	Kiaa1324	110.68	1009	A2AFS3	983	K1324_MOUSE UPF0577 protein KIAA1324 OS=Mus musculus OX=10090 GN=Kiaa1324 PE=1 SV=1	A2AFS3	983	983	S	DFIFTSKKSLFGKIKSFTSKRTPDGFDSVPL	65.347	43.282	IKS(0.983)FT(0.015)S(0.002)K	IKS(18.06)FT(-18.06)S(-28.02)K	3	3	0.074689	65577.1	34118.4	30036.7	95023.5	40842.1	42166	47417.7	35210.1	24162.6
A2AG50	MAP7 domain-containing protein 2	Map7d2	86.049	781	A2AG50	751	MA7D2_MOUSE MAP7 domain-containing protein 2 OS=Mus musculus OX=10090 GN=Map7d2 PE=1 SV=1	A2AG50	751	751	S	QDILDFTGPPAFPKKSSENLSLDDCNKNLIE	45.14	45.14	KS(0.438)S(0.438)ENLS(0.125)LDDCNK	KS(0)S(0)ENLS(-5.46)LDDCNK	2	3	-0.12536
A2AG50	MAP7 domain-containing protein 2	Map7d2	86.049	781	A2AG50	357	MA7D2_MOUSE MAP7 domain-containing protein 2 OS=Mus musculus OX=10090 GN=Map7d2 PE=1 SV=1	A2AG50	357	357	S	TYPQSPKTAKPTYLGSPVKYYFPPIANEETP	36.029	36.029	T(0.014)AKPT(0.085)Y(0.024)LGS(0.877)PVK	T(-17.89)AKPT(-10.16)Y(-15.65)LGS(10.16)PVK	9	3	0.32852	14586.5	10312.6	10488.8	11728.4	10689	11124.6	11220.1	11931	11626.7
A2AG50	MAP7 domain-containing protein 2	Map7d2	86.049	781	A2AG50	752	MA7D2_MOUSE MAP7 domain-containing protein 2 OS=Mus musculus OX=10090 GN=Map7d2 PE=1 SV=1	A2AG50	752	752	S	DILDFTGPPAFPKKSSENLSLDDCNKNLIEG	45.14	45.14	KS(0.438)S(0.438)ENLS(0.125)LDDCNK	KS(0)S(0)ENLS(-5.46)LDDCNK	3	3	-0.12536
A2AG50	MAP7 domain-containing protein 2	Map7d2	86.049	781	A2AG50	770	MA7D2_MOUSE MAP7 domain-containing protein 2 OS=Mus musculus OX=10090 GN=Map7d2 PE=1 SV=1	A2AG50	770	770	S	LSLDDCNKNLIEGFNSPGQETTLNTFC____	40.515	40.515	NLIEGFNS(0.25)PGQET(0.25)T(0.25)LNT(0.25)FC	NLIEGFNS(0)PGQET(0)T(0)LNT(0)FC	8	3	2.1935
A2AG50	MAP7 domain-containing protein 2	Map7d2	86.049	781	A2AG50	332	MA7D2_MOUSE MAP7 domain-containing protein 2 OS=Mus musculus OX=10090 GN=Map7d2 PE=1 SV=1	A2AG50	332	332	S	LRRCEPPEDISKRLSSPVKSKITSKTYPQSP	46.462	46.462	RLS(0.161)S(0.839)PVK	RLS(-7.16)S(7.16)PVK	4	3	-0.37198	15333.9	14271.1	13054.8	11304.6	10346.8	13527.4	13506.1	12823.9	11081.4
A2AG50	MAP7 domain-containing protein 2	Map7d2	86.049	781	A2AG50	401	MA7D2_MOUSE MAP7 domain-containing protein 2 OS=Mus musculus OX=10090 GN=Map7d2 PE=1 SV=1	A2AG50	401	401	S	EGAPGQQSTVLPREESLEKRMADKYATEKYV	70.908	70.908	EES(1)LEKR	EES(70.91)LEKR	3	3	-0.12931	41078.2	44369.8	51001.1	42657.9	34980.8	41493.9	33875.8	39815	50009.7
A2AG50	MAP7 domain-containing protein 2	Map7d2	86.049	781	A2AG50	223	MA7D2_MOUSE MAP7 domain-containing protein 2 OS=Mus musculus OX=10090 GN=Map7d2 PE=1 SV=1	A2AG50	223	223	T	AAAESTNACDKLSTSTMNLPKQTESPMSKHL	56.225	52.693	LS(0.037)T(0.299)S(0.299)T(0.364)MNLPK	LS(-9.88)T(-0.85)S(-0.85)T(0.85)MNLPK	5	3	-0.30432
A2AG50	MAP7 domain-containing protein 2	Map7d2	86.049	781	A2AG50	775	MA7D2_MOUSE MAP7 domain-containing protein 2 OS=Mus musculus OX=10090 GN=Map7d2 PE=1 SV=1	A2AG50	775	775	T	CNKNLIEGFNSPGQETTLNTFC_________	40.515	40.515	NLIEGFNS(0.25)PGQET(0.25)T(0.25)LNT(0.25)FC	NLIEGFNS(0)PGQET(0)T(0)LNT(0)FC	13	3	2.1935
A2AG50	MAP7 domain-containing protein 2	Map7d2	86.049	781	A2AG50	776	MA7D2_MOUSE MAP7 domain-containing protein 2 OS=Mus musculus OX=10090 GN=Map7d2 PE=1 SV=1	A2AG50	776	776	T	NKNLIEGFNSPGQETTLNTFC__________	40.515	40.515	NLIEGFNS(0.25)PGQET(0.25)T(0.25)LNT(0.25)FC	NLIEGFNS(0)PGQET(0)T(0)LNT(0)FC	14	3	2.1935
A2AG50	MAP7 domain-containing protein 2	Map7d2	86.049	781	A2AG50	779	MA7D2_MOUSE MAP7 domain-containing protein 2 OS=Mus musculus OX=10090 GN=Map7d2 PE=1 SV=1	A2AG50	779	779	T	LIEGFNSPGQETTLNTFC_____________	40.515	40.515	NLIEGFNS(0.25)PGQET(0.25)T(0.25)LNT(0.25)FC	NLIEGFNS(0)PGQET(0)T(0)LNT(0)FC	17	3	2.1935
A2AG50	MAP7 domain-containing protein 2	Map7d2	86.049	781	A2AG50	346	MA7D2_MOUSE MAP7 domain-containing protein 2 OS=Mus musculus OX=10090 GN=Map7d2 PE=1 SV=1	A2AG50	346	346	S	SSPVKSKITSKTYPQSPKTAKPTYLGSPVKY	66.962	51.066	TYPQS(1)PK	T(-37.07)Y(-37.56)PQS(37.07)PK	5	3	0.96641	37420	32150	38358.8	34318.6	30447.4	38524.1	29423	29522.9	33616.6
A2AG58	BCLAF1 and THRAP3 family member 3	Bclaf3	90.11	752	A2AG58	210	BCLA3_MOUSE BCLAF1 and THRAP3 family member 3 OS=Mus musculus OX=10090 GN=Bclaf3 PE=1 SV=1	A2AG58	210	210	S	QRVQEESYPQSPRRGSEDFGTRNPFQKRYPE	82.494	82.494	RGS(1)EDFGTR	RGS(43.78)EDFGT(-43.78)R	3	2	-0.92167	17056.2	18830.2	20209.4	18880.4	16938.8	17257.4	17379.3	19036.8	16585.2
A2AG58	BCLAF1 and THRAP3 family member 3	Bclaf3	90.11	752	A2AG58	205	BCLA3_MOUSE BCLAF1 and THRAP3 family member 3 OS=Mus musculus OX=10090 GN=Bclaf3 PE=1 SV=1	A2AG58	205	205	S	DELRHQRVQEESYPQSPRRGSEDFGTRNPFQ	166.7	137.62	VQEESYPQS(1)PR	VQEES(-64.54)Y(-101.2)PQS(64.54)PR	9	2	0.15613	13984.5	14397.4	15152.8	14791.7	14441.5	13659.2	15094.9	13721.4	13968.4
A2AGH6	Mediator of RNA polymerase II transcription subunit 12	Med12	244.56	2190	A2AGH6	699	MED12_MOUSE Mediator of RNA polymerase II transcription subunit 12 OS=Mus musculus OX=10090 GN=Med12 PE=1 SV=1	A2AGH6	699	699	S	DFSLFSPTMPCEGKGSPSPEKPDVEKEVKPP	106.14	106.14	GS(0.983)PS(0.017)PEKPDVEK	GS(17.58)PS(-17.58)PEKPDVEK	2	3	0.32337	25621.3	31698.6	30155.4	28740.7	30761.7	29389.1	26500.7	31603.3	35324.7
A2AH22	Activating molecule in BECN1-regulated autophagy protein 1	Ambra1	142.88	1300	A2AH22	1206	AMRA1_MOUSE Activating molecule in BECN1-regulated autophagy protein 1 OS=Mus musculus OX=10090 GN=Ambra1 PE=1 SV=1	A2AH22	1206	1206	S	RSSQTGTESGAARTSSPQPSTSRGLPSEPGQ	165.78	82.417	TS(0.003)S(0.996)PQPSTSR	T(-39.12)S(-25.07)S(25.07)PQPS(-34.57)T(-34.57)S(-34.57)R	3	2	-0.45991	19108.3	19807.9	19013.8	18252.3	15752.8	19519.9	17946.9	20951.2	20015.9
A2AHC3	Calmodulin-regulated spectrin-associated protein 1	Camsap1	175.89	1581	A2AHC3	1113	CAMP1_MOUSE Calmodulin-regulated spectrin-associated protein 1 OS=Mus musculus OX=10090 GN=Camsap1 PE=1 SV=1	A2AHC3	1113	1113	T	VPKDRQQGCSRSKTPTPSVETLPQSRSLPPS	69.737	58.693	S(0.151)KT(0.113)PT(0.584)PS(0.151)VET(0.001)LPQSR	S(-5.88)KT(-7.13)PT(5.88)PS(-5.88)VET(-27.58)LPQS(-42.03)R	5	3	1.6387	8181.98	8228.16	9115.1	8376.21	8116.54	8007.25	9510.32	7298.08	7406.08
A2AHC3	Calmodulin-regulated spectrin-associated protein 1	Camsap1	175.89	1581	A2AHC3	560	CAMP1_MOUSE Calmodulin-regulated spectrin-associated protein 1 OS=Mus musculus OX=10090 GN=Camsap1 PE=1 SV=1	A2AHC3	560	560	S	IRTDVSPPSPQMPRTSPQAPGLVASIRSPQR	76.158	76.158	T(0.5)S(0.5)PQAPGLVASIR	T(0)S(0)PQAPGLVAS(-68.63)IR	2	3	-0.016783	6551.43	7849.73	8653.86	8208.26	7085.6	7944.85	8548.34	8284.39	9322.96
A2AHC3	Calmodulin-regulated spectrin-associated protein 1	Camsap1	175.89	1581	A2AHC3	1069	CAMP1_MOUSE Calmodulin-regulated spectrin-associated protein 1 OS=Mus musculus OX=10090 GN=Camsap1 PE=1 SV=1	A2AHC3	1069	1069	S	QDQKIKAPVHFVEPLSPTGVPGHRKPPRLGQ	83.849	81.316	APVHFVEPLS(0.941)PT(0.059)GVPGHR	APVHFVEPLS(12.06)PT(-12.06)GVPGHR	10	3	0.44652	14619.5	14928.9	15261.9	16804.1	19347.7	16005.9	15928.8	16091.2	14902.7
A2AHC3	Calmodulin-regulated spectrin-associated protein 1	Camsap1	175.89	1581	A2AHC3	823	CAMP1_MOUSE Calmodulin-regulated spectrin-associated protein 1 OS=Mus musculus OX=10090 GN=Camsap1 PE=1 SV=1	A2AHC3	823	823	S	VKMTSFAERKLQRLNSCETKSSTSSSQKTTP	84.817	38.567	LNS(0.997)CET(0.003)K	LNS(24.57)CET(-24.57)K	3	3	-0.03356	90205.5	85060.6	90010.3	74779.4	70710.5	79478.8	77469.5	84277.7	81763.4
A2AHC3	Calmodulin-regulated spectrin-associated protein 1	Camsap1	175.89	1581	A2AHC3	1109	CAMP1_MOUSE Calmodulin-regulated spectrin-associated protein 1 OS=Mus musculus OX=10090 GN=Camsap1 PE=1 SV=1	A2AHC3	1109	1109	S	AELKVPKDRQQGCSRSKTPTPSVETLPQSRS	54.225	54.225	S(0.473)KT(0.412)PT(0.114)PS(0.001)VETLPQSR	S(0.6)KT(-0.6)PT(-6.17)PS(-26.37)VET(-38.59)LPQS(-48.57)R	1	3	1.444
A2AHC3	Calmodulin-regulated spectrin-associated protein 1	Camsap1	175.89	1581	A2AHC3	1133	CAMP1_MOUSE Calmodulin-regulated spectrin-associated protein 1 OS=Mus musculus OX=10090 GN=Camsap1 PE=1 SV=1	A2AHC3	1133	1133	S	TLPQSRSLPPSTHPRSPSDPGGELPEKCLFD	83.087	59.155	S(0.942)PS(0.058)DPGGELPEK	S(12.12)PS(-12.12)DPGGELPEK	1	2	-3.9349	21070.8	24283.9	25165.9	24492.8	25614.3	23662.5	24280.7	25871.4	24113.1
A2AHC3	Calmodulin-regulated spectrin-associated protein 1	Camsap1	175.89	1581	A2AHC3	788	CAMP1_MOUSE Calmodulin-regulated spectrin-associated protein 1 OS=Mus musculus OX=10090 GN=Camsap1 PE=1 SV=1	A2AHC3	788	788	S	MKVKEHEDKDDASGRSSPCLSTTSQLSSMSM	26.84	26.84	S(0.315)S(0.315)PCLS(0.059)T(0.059)T(0.059)S(0.059)QLS(0.059)S(0.059)MS(0.012)MAS(0.003)GS(0.001)VK	S(0)S(0)PCLS(-7.29)T(-7.29)T(-7.29)S(-7.29)QLS(-7.29)S(-7.29)MS(-14.04)MAS(-19.65)GS(-24.12)VK	1	3	4.4532
A2AHC3	Calmodulin-regulated spectrin-associated protein 1	Camsap1	175.89	1581	A2AHC3	789	CAMP1_MOUSE Calmodulin-regulated spectrin-associated protein 1 OS=Mus musculus OX=10090 GN=Camsap1 PE=1 SV=1	A2AHC3	789	789	S	KVKEHEDKDDASGRSSPCLSTTSQLSSMSMA	26.84	26.84	S(0.315)S(0.315)PCLS(0.059)T(0.059)T(0.059)S(0.059)QLS(0.059)S(0.059)MS(0.012)MAS(0.003)GS(0.001)VK	S(0)S(0)PCLS(-7.29)T(-7.29)T(-7.29)S(-7.29)QLS(-7.29)S(-7.29)MS(-14.04)MAS(-19.65)GS(-24.12)VK	2	3	4.4532
A2AHC3	Calmodulin-regulated spectrin-associated protein 1	Camsap1	175.89	1581	A2AHC3	1353	CAMP1_MOUSE Calmodulin-regulated spectrin-associated protein 1 OS=Mus musculus OX=10090 GN=Camsap1 PE=1 SV=1	A2AHC3	1353	1353	S	GLGKPKSKPKKPRPKSVHREESYSDSGTKCS	53.403	53.403	S(0.994)VHREES(0.005)Y(0.001)SDSGTK	S(22.86)VHREES(-22.86)Y(-30.27)S(-35.25)DS(-44.37)GT(-48.93)K	1	3	0.23787	6077.97	6945.82	8061.76	6142.96	6886.85	6044.21	7620.66	6582.68	6162.74
A2AHC3	Calmodulin-regulated spectrin-associated protein 1	Camsap1	175.89	1581	A2AHC3	559	CAMP1_MOUSE Calmodulin-regulated spectrin-associated protein 1 OS=Mus musculus OX=10090 GN=Camsap1 PE=1 SV=1	A2AHC3	559	559	T	IIRTDVSPPSPQMPRTSPQAPGLVASIRSPQ	105.46	105.46	T(0.883)S(0.117)PQAPGLVASIR	T(8.79)S(-8.79)PQAPGLVAS(-79.35)IR	1	2	0.042079	25679.8	27938.9	28387.6	26888.9	27324.9	25349.2	31031.4	27901	29662
A2AHC3	Calmodulin-regulated spectrin-associated protein 1	Camsap1	175.89	1581	A2AHC3	553	CAMP1_MOUSE Calmodulin-regulated spectrin-associated protein 1 OS=Mus musculus OX=10090 GN=Camsap1 PE=1 SV=1	A2AHC3	553	553	S	DEELVAIIRTDVSPPSPQMPRTSPQAPGLVA	114.72	104.24	T(0.014)DVS(0.041)PPS(0.945)PQMPR	T(-18.43)DVS(-13.63)PPS(13.63)PQMPR	7	2	-2.0733	87302.3	89398.1	80126.7	86855.9	86308.4	84594.4	89915.9	85227.6	87400.2
A2AI08	Taperin	Tprn	80.088	749	A2AI08	184	TPRN_MOUSE Taperin OS=Mus musculus OX=10090 GN=Tprn PE=1 SV=1	A2AI08	184	184	S	SAATRTPTNRSLAPASPVRLSQPAPPISPVP	66.92	66.92	SLAPAS(1)PVR	S(-37.15)LAPAS(37.15)PVR	6	2	0.77609
A2AI08	Taperin	Tprn	80.088	749	A2AI08	196	TPRN_MOUSE Taperin OS=Mus musculus OX=10090 GN=Tprn PE=1 SV=1	A2AI08	196	196	S	APASPVRLSQPAPPISPVPVAQRAGQRSACC	36.253	36.253	LS(0.003)QPAPPIS(0.997)PVPVAQR	LS(-25.79)QPAPPIS(25.79)PVPVAQR	9	3	-2.7916	2628.84	2626.85	2227.31	2682.92	3694.84	2485.15	2404.81	3210.44	2627.17
A2AIV2	Protein virilizer homolog	Virma	201.44	1811	A2AIV2	173	VIR_MOUSE Protein virilizer homolog OS=Mus musculus OX=10090 GN=Virma PE=1 SV=1	A2AIV2	173	173	S	NLKHADGEKEDQFNGSPPRPQPRGPRTPPGP	66.3	66.3	HADGEKEDQFNGS(1)PPRPQPR	HADGEKEDQFNGS(66.3)PPRPQPR	13	4	0.60798	3361.13	4121.74	3863.53	3496.57	4746.57	3381.92	3514.03	4136.84	5096.9
A2AIV2	Protein virilizer homolog	Virma	201.44	1811	A2AIV2	1578	VIR_MOUSE Protein virilizer homolog OS=Mus musculus OX=10090 GN=Virma PE=1 SV=1	A2AIV2	1578	1578	S	DLHSELERSFLSEPSSPGRSKTTKGFKLGKH	183.4	183.4	SFLSEPS(0.003)S(0.997)PGR	S(-102.62)FLS(-76.82)EPS(-25.35)S(25.35)PGR	8	2	-0.26181	176359	195818	176376	187571	207935	182218	183966	193323	193938
A2AJ88	Patatin-like phospholipase domain-containing protein 7	Pnpla7	150.49	1352	A2AJ88	377	PLPL7_MOUSE Patatin-like phospholipase domain-containing protein 7 OS=Mus musculus OX=10090 GN=Pnpla7 PE=1 SV=1	A2AJ88	377	377	S	HGSSCVTVSGPLLKRSCSVPLPSNHGEVDEL	50.752	50.752	S(0.449)CS(0.396)VPLPS(0.155)NHGEVDELR	S(0.55)CS(-0.55)VPLPS(-4.63)NHGEVDELR	1	3	-2.9534
A2AJ88	Patatin-like phospholipase domain-containing protein 7	Pnpla7	150.49	1352	A2AJ88	379	PLPL7_MOUSE Patatin-like phospholipase domain-containing protein 7 OS=Mus musculus OX=10090 GN=Pnpla7 PE=1 SV=1	A2AJ88	379	379	S	SSCVTVSGPLLKRSCSVPLPSNHGEVDELRQ	73.809	73.809	S(0.218)CS(0.758)VPLPS(0.024)NHGEVDELR	S(-5.41)CS(5.41)VPLPS(-14.97)NHGEVDELR	3	3	-2.5121	5906.38	5442.23	5325.01	4524.87	5744.24	5063.21	4704.24	5105.29	5122.05
A2AJA9	Apical junction component 1 homolog	Ajm1	107.18	974	A2AJA9	109	AJM1_MOUSE Apical junction component 1 homolog OS=Mus musculus OX=10090 GN=Ajm1 PE=1 SV=1	A2AJA9	109	109	S	KSAPRASQGLATAPASPPVLQRRGREAQRAV	76.533	74.444	ASQGLAT(0.002)APAS(0.998)PPVLQR	AS(-54.76)QGLAT(-27.29)APAS(27.29)PPVLQR	11	3	0.74385	16956.1	17901.2	19091.8	19342.1	19935.2	20019.8	19766.6	18850.2	19505.8
A2AJA9	Apical junction component 1 homolog	Ajm1	107.18	974	A2AJA9	325	AJM1_MOUSE Apical junction component 1 homolog OS=Mus musculus OX=10090 GN=Ajm1 PE=1 SV=1	A2AJA9	325	325	S	YLSEEPPRPSPRRGGSYYAGEVRTFPIQEPP	46.955	46.955	GGS(0.999)Y(0.001)YAGEVR	GGS(30.81)Y(-30.81)Y(-33.91)AGEVR	3	2	-0.48929
A2AJA9	Apical junction component 1 homolog	Ajm1	107.18	974	A2AJA9	468	AJM1_MOUSE Apical junction component 1 homolog OS=Mus musculus OX=10090 GN=Ajm1 PE=1 SV=1	A2AJA9	468	468	S	LAPGPRREDPLGRGRSYENLLGREVRDTRGS	110.8	110.8	GRS(1)YENLLGR	GRS(54.17)Y(-54.17)ENLLGR	3	3	0.11453	19757.1	19419	18751.7	14970.8	15035.5	20560.3	15849.8	17378.5	16174.1
A2AJA9	Apical junction component 1 homolog	Ajm1	107.18	974	A2AJA9	497	AJM1_MOUSE Apical junction component 1 homolog OS=Mus musculus OX=10090 GN=Ajm1 PE=1 SV=1	A2AJA9	497	497	S	GSSPEGRRPPVVVNLSTSPRRYAALSLSETS	64.394	59.248	RPPVVVNLS(0.433)T(0.284)S(0.284)PR	RPPVVVNLS(1.83)T(-1.83)S(-1.83)PR	9	3	-0.43194
A2AJA9	Apical junction component 1 homolog	Ajm1	107.18	974	A2AJA9	854	AJM1_MOUSE Apical junction component 1 homolog OS=Mus musculus OX=10090 GN=Ajm1 PE=1 SV=1	A2AJA9	854	854	S	GPTVRKFAKVALAAGSPTRPPPARGGEPDME	89.358	45.14	VALAAGS(0.921)PT(0.079)RPPPAR	VALAAGS(10.64)PT(-10.64)RPPPAR	7	3	0.35176	34847.9	34952.2	32756.2	36737.8	31503.1	33625.4	35543.8	34752.3	35155.3
A2AJI0	MAP7 domain-containing protein 1	Map7d1	93.275	846	A2AJI0	444	MA7D1_MOUSE MAP7 domain-containing protein 1 OS=Mus musculus OX=10090 GN=Map7d1 PE=1 SV=1	A2AJI0	444	444	S	EKSALARERNLKKRQSLPASIRPRLSTGSEL	105.13	87.641	RQS(1)LPASIR	RQS(56.5)LPAS(-56.5)IR	3	3	0.036553	68193.4	67048.2	64267.3	62947.5	53377.1	69588.6	52243.2	55171	52263.1
A2AJI0	MAP7 domain-containing protein 1	Map7d1	93.275	846	A2AJI0	401	MA7D1_MOUSE MAP7 domain-containing protein 1 OS=Mus musculus OX=10090 GN=Map7d1 PE=1 SV=1	A2AJI0	401	401	S	PSGERPERRKPGAGGSPALARRRLEATPVQK	121.32	89.506	RKPGAGGS(1)PALAR	RKPGAGGS(89.51)PALAR	8	4	0.32552	340396	269850	257713	270421	222044	272801	312160	310740	284813
A2AJI0	MAP7 domain-containing protein 1	Map7d1	93.275	846	A2AJI0	454	MA7D1_MOUSE MAP7 domain-containing protein 1 OS=Mus musculus OX=10090 GN=Map7d1 PE=1 SV=1	A2AJI0	454	454	S	LKKRQSLPASIRPRLSTGSELSPKSKARPSS	93.345	93.258	LS(0.981)T(0.014)GS(0.004)ELSPK	LS(18.31)T(-18.31)GS(-24.36)ELS(-33.35)PK	2	2	0.55433	26433.1	24677.9	23259.4	27052.7	22625.6	25176.1	16890.7	15339.6	15952.4
A2AJI0	MAP7 domain-containing protein 1	Map7d1	93.275	846	A2AJI0	78	MA7D1_MOUSE MAP7 domain-containing protein 1 OS=Mus musculus OX=10090 GN=Map7d1 PE=1 SV=1	A2AJI0	78	78	S	PKQLPLEPGNPTGQISPQPAPPQEECPSSEA	55.413	55.413	QLPLEPGNPT(0.177)GQIS(0.82)PQPAPPQEECPS(0.002)S(0.002)EAK	QLPLEPGNPT(-6.65)GQIS(6.65)PQPAPPQEECPS(-27.19)S(-26.82)EAK	14	4	0.82784	1884.04	999.308	2593.05	1465.62	3127.92	1322.19	1854.05	1462.82	1532.89
A2AJI0	MAP7 domain-containing protein 1	Map7d1	93.275	846	A2AJI0	468	MA7D1_MOUSE MAP7 domain-containing protein 1 OS=Mus musculus OX=10090 GN=Map7d1 PE=1 SV=1	A2AJI0	468	468	S	LSTGSELSPKSKARPSSPSTTWHRPASPCPS	119.62	119.62	ARPS(0.5)S(0.5)PSTTWHR	ARPS(0)S(0)PS(-32.1)T(-38.98)T(-38.91)WHR	4	3	0.22286
A2AJI0	MAP7 domain-containing protein 1	Map7d1	93.275	846	A2AJI0	254	MA7D1_MOUSE MAP7 domain-containing protein 1 OS=Mus musculus OX=10090 GN=Map7d1 PE=1 SV=1	A2AJI0	254	254	S	LHHSSPGRKTSGSRCSVSAVNLPKHVDSIIN	96.334	78.548	CS(0.997)VS(0.003)AVNLPK	CS(24.98)VS(-24.98)AVNLPK	2	2	1.2385	31950	31935.7	32997.1	32899.9	30456.8	35999.2	26307.1	28841.1	30381.6
A2AJI0	MAP7 domain-containing protein 1	Map7d1	93.275	846	A2AJI0	99	MA7D1_MOUSE MAP7 domain-containing protein 1 OS=Mus musculus OX=10090 GN=Map7d1 PE=1 SV=1	A2AJI0	99	99	T	PQEECPSSEAKSRGPTPTATGPREAKPSRRS	106.16	106.16	GPT(0.989)PT(0.01)AT(0.001)GPR	GPT(20.14)PT(-20.14)AT(-29.31)GPR	3	2	0.63279	31657.9	36766	33548.8	35521	30983.6	36227	32352.5	35512.3	35518.2
A2AJI0	MAP7 domain-containing protein 1	Map7d1	93.275	846	A2AJI0	455	MA7D1_MOUSE MAP7 domain-containing protein 1 OS=Mus musculus OX=10090 GN=Map7d1 PE=1 SV=1	A2AJI0	455	455	T	KKRQSLPASIRPRLSTGSELSPKSKARPSSP	88.596	88.596	LS(0.337)T(0.641)GS(0.021)ELS(0.001)PK	LS(-2.78)T(2.78)GS(-14.81)ELS(-29.17)PK	3	2	0.8915	8043.81	8252.96	6726.97	7153.63	6767.3	7087.78	5256.3	3946.62	4336.38
A2AJI0	MAP7 domain-containing protein 1	Map7d1	93.275	846	A2AJI0	74	MA7D1_MOUSE MAP7 domain-containing protein 1 OS=Mus musculus OX=10090 GN=Map7d1 PE=1 SV=1	A2AJI0	74	74	T	TATNPKQLPLEPGNPTGQISPQPAPPQEECP	38.691	38.691	QLPLEPGNPT(0.498)GQIS(0.498)PQPAPPQEECPS(0.003)S(0.002)EAK	QLPLEPGNPT(0)GQIS(0)PQPAPPQEECPS(-22.88)S(-23.41)EAK	10	4	0.091222
A2AJI0	MAP7 domain-containing protein 1	Map7d1	93.275	846	A2AJI0	275	MA7D1_MOUSE MAP7 domain-containing protein 1 OS=Mus musculus OX=10090 GN=Map7d1 PE=1 SV=1	A2AJI0	275	275	S	LPKHVDSIINKRLSKSSATLWNSPSRNRSLQ	123.26	104.59	S(0.979)S(0.02)AT(0.001)LWNSPSR	S(16.87)S(-16.87)AT(-28.85)LWNS(-45.61)PS(-62.31)R	1	2	0.20782	30871.3	29124.2	30286.8	34097.6	35096.1	32936.7	31938.1	30848.8	29783.2
A2AJI0	MAP7 domain-containing protein 1	Map7d1	93.275	846	A2AJI0	95	MA7D1_MOUSE MAP7 domain-containing protein 1 OS=Mus musculus OX=10090 GN=Map7d1 PE=1 SV=1	A2AJI0	95	95	S	QPAPPQEECPSSEAKSRGPTPTATGPREAKP	65.811	65.811	S(1)RGPT(0.964)PT(0.035)AT(0.001)GPR	S(43.99)RGPT(14.45)PT(-14.45)AT(-29.11)GPR	1	3	0.049355	20517.5	26305.1	24179.1	24778.7	22339.5	23712.6	21921	24486	23869.1
A2AJI0	MAP7 domain-containing protein 1	Map7d1	93.275	846	A2AJI0	313	MA7D1_MOUSE MAP7 domain-containing protein 1 OS=Mus musculus OX=10090 GN=Map7d1 PE=1 SV=1	A2AJI0	313	313	S	IVDRLMTPTLSFLARSRSAVTLPRNGRDQGR	61.48	61.48	S(0.807)RS(0.193)AVTLPR	S(6.22)RS(-6.22)AVT(-39.72)LPR	1	3	0.42957	7363.46	5916.57	6118.66	5755.97	5030.43	6690.96	5585.63	5452.52	5226.63
A2AJI0	MAP7 domain-containing protein 1	Map7d1	93.275	846	A2AJI0	315	MA7D1_MOUSE MAP7 domain-containing protein 1 OS=Mus musculus OX=10090 GN=Map7d1 PE=1 SV=1	A2AJI0	315	315	S	DRLMTPTLSFLARSRSAVTLPRNGRDQGRGS	55.04	55.04	S(0.197)RS(0.803)AVTLPR	S(-6.09)RS(6.09)AVT(-45.2)LPR	3	3	-0.38992	6927.48	5468.58	5958.06	7248.82	5460.32	6358.83	6178.05	6066.12	5557.82
A2AJI0	MAP7 domain-containing protein 1	Map7d1	93.275	846	A2AJI0	276	MA7D1_MOUSE MAP7 domain-containing protein 1 OS=Mus musculus OX=10090 GN=Map7d1 PE=1 SV=1	A2AJI0	276	276	S	PKHVDSIINKRLSKSSATLWNSPSRNRSLQL	48.467	48.467	S(0.44)S(0.44)AT(0.119)LWNSPSR	S(0)S(0)AT(-5.68)LWNS(-38.62)PS(-46.41)R	2	3	0.2429
A2AJI0	MAP7 domain-containing protein 1	Map7d1	93.275	846	A2AJI0	469	MA7D1_MOUSE MAP7 domain-containing protein 1 OS=Mus musculus OX=10090 GN=Map7d1 PE=1 SV=1	A2AJI0	469	469	S	STGSELSPKSKARPSSPSTTWHRPASPCPSP	119.62	78.505	ARPS(0.036)S(0.964)PSTTWHR	ARPS(-14.26)S(14.26)PS(-36.26)T(-41.51)T(-46.59)WHR	5	3	-0.02346	14174.5	12267.2	12810.1	13285	11722.9	16034.9	14865.2	14067	14289.3
A2AJK6	Chromodomain-helicase-DNA-binding protein 7	Chd7	334.06	2986	A2AJK6	2548	CHD7_MOUSE Chromodomain-helicase-DNA-binding protein 7 OS=Mus musculus OX=10090 GN=Chd7 PE=1 SV=1	A2AJK6	2548	2548	S	AFEEDIETPPIRNIPSPGQLDPDTRIPVINL	61.212	44.567	NIPS(1)PGQLDPDTR	NIPS(37.37)PGQLDPDT(-37.37)R	4	3	1.9663	14579.9	17219.3	16348.8	14537.6	18969.4	18366.2	17172.2	15099	16837.3
A2AJK6	Chromodomain-helicase-DNA-binding protein 7	Chd7	334.06	2986	A2AJK6	626	CHD7_MOUSE Chromodomain-helicase-DNA-binding protein 7 OS=Mus musculus OX=10090 GN=Chd7 PE=1 SV=1	A2AJK6	626	626	S	DDFPGGVENQELRRNSLDVSQEEKKKKKRPK	78.508	78.508	RNS(0.999)LDVS(0.001)QEEK	RNS(32.12)LDVS(-32.12)QEEK	3	3	-0.41271	42978.2	42065.8	47690.3	44256.1	42277.6	42948.2	40236	44799.5	43481.2
A2AJT4	Arginine/serine-rich protein PNISR	Pnisr	92.114	805	A2AJT4	211	PNISR_MOUSE Arginine/serine-rich protein PNISR OS=Mus musculus OX=10090 GN=Pnisr PE=1 SV=1	A2AJT4	211	211	S	QNRRERPPSFRDRQRSPIALPVKQEPPQIDA	88.122	65.305	S(1)PIALPVK	S(65.31)PIALPVK	1	2	-0.50221	116549	85718.7	98697.8	95429	77014.5	95869	106329	94098.7	101089
A2AJT4	Arginine/serine-rich protein PNISR	Pnisr	92.114	805	A2AJT4	726	PNISR_MOUSE Arginine/serine-rich protein PNISR OS=Mus musculus OX=10090 GN=Pnisr PE=1 SV=1	A2AJT4	726	726	S	LKRKRESERTFCRSGSISVKVIRHDSRQDSK	50.04	50.04	S(0.121)GS(0.875)IS(0.004)VK	S(-8.59)GS(8.59)IS(-23.66)VK	3	3	-0.76732	6123.55	5082.2	5759.5	4867.53	3966.86	5554.72	5674.1	4296.38	3995.93
A2AJT4	Arginine/serine-rich protein PNISR	Pnisr	92.114	805	A2AJT4	728	PNISR_MOUSE Arginine/serine-rich protein PNISR OS=Mus musculus OX=10090 GN=Pnisr PE=1 SV=1	A2AJT4	728	728	S	RKRESERTFCRSGSISVKVIRHDSRQDSKKN	91.516	91.516	S(0.02)GS(0.38)IS(0.599)VK	S(-14.69)GS(-1.97)IS(1.97)VK	5	2	0.12277	56338.1	44680	50244.4	47097.2	48352.9	50560.9	49614.1	43893.5	46300.9
A2AJT4	Arginine/serine-rich protein PNISR	Pnisr	92.114	805	A2AJT4	724	PNISR_MOUSE Arginine/serine-rich protein PNISR OS=Mus musculus OX=10090 GN=Pnisr PE=1 SV=1	A2AJT4	724	724	S	DRLKRKRESERTFCRSGSISVKVIRHDSRQD	76.605	68.224	S(0.687)GS(0.306)IS(0.007)VK	S(3.51)GS(-3.51)IS(-20.19)VK	1	2	0.33828	166296	135733	145254	134846	136361	122316	140656	128961	124887
A2AKB9	DDB1- and CUL4-associated factor 10	Dcaf10	61.558	566	A2AKB9	100	DCA10_MOUSE DDB1- and CUL4-associated factor 10 OS=Mus musculus OX=10090 GN=Dcaf10 PE=1 SV=1	A2AKB9	100	100	S	AATASASQAKLSPSSSPRRRSRPDWRAGGRS	54.436	54.436	LS(0.008)PS(0.026)S(0.194)S(0.773)PR	LS(-20.05)PS(-14.81)S(-6.01)S(6.01)PR	6	2	-1.1751
A2AKB9	DDB1- and CUL4-associated factor 10	Dcaf10	61.558	566	A2AKB9	67	DCA10_MOUSE DDB1- and CUL4-associated factor 10 OS=Mus musculus OX=10090 GN=Dcaf10 PE=1 SV=1	A2AKB9	67	67	S	PPVAGSPRLPGGPAVSPAERAGEFAAPGALE	43.717	28.546	LPGGPAVS(1)PAER	LPGGPAVS(28.55)PAER	8	3	0.0373	7785.9	6317.45	7504.26	6347.93	8537.87	6822.64	6765.31	7108.44	7938.18
A2AKB9	DDB1- and CUL4-associated factor 10	Dcaf10	61.558	566	A2AKB9	354	DCA10_MOUSE DDB1- and CUL4-associated factor 10 OS=Mus musculus OX=10090 GN=Dcaf10 PE=1 SV=1	A2AKB9	354	354	T	KSLEVGSYPILRARRTTSSSDLTTTSSSSGS	33.697	33.697	T(0.197)T(0.197)S(0.197)S(0.197)S(0.197)DLT(0.009)T(0.003)T(0.001)SSSSGSR	T(0)T(0)S(0)S(0)S(0)DLT(-13.61)T(-17.75)T(-24.6)S(-28.89)S(-32.05)S(-33.65)S(-33.65)GS(-33.65)R	1	3	1.0581
A2AKB9	DDB1- and CUL4-associated factor 10	Dcaf10	61.558	566	A2AKB9	358	DCA10_MOUSE DDB1- and CUL4-associated factor 10 OS=Mus musculus OX=10090 GN=Dcaf10 PE=1 SV=1	A2AKB9	358	358	S	VGSYPILRARRTTSSSDLTTTSSSSGSRVSG	33.697	33.697	T(0.197)T(0.197)S(0.197)S(0.197)S(0.197)DLT(0.009)T(0.003)T(0.001)SSSSGSR	T(0)T(0)S(0)S(0)S(0)DLT(-13.61)T(-17.75)T(-24.6)S(-28.89)S(-32.05)S(-33.65)S(-33.65)GS(-33.65)R	5	3	1.0581
A2AKB9	DDB1- and CUL4-associated factor 10	Dcaf10	61.558	566	A2AKB9	356	DCA10_MOUSE DDB1- and CUL4-associated factor 10 OS=Mus musculus OX=10090 GN=Dcaf10 PE=1 SV=1	A2AKB9	356	356	S	LEVGSYPILRARRTTSSSDLTTTSSSSGSRV	58.93	58.93	T(0.162)T(0.162)S(0.497)S(0.162)S(0.016)DLT(0.001)TTSSSSGSR	T(-4.87)T(-4.87)S(4.87)S(-4.87)S(-14.9)DLT(-25.25)T(-38.08)T(-42.12)S(-45.39)S(-48.32)S(-50.42)S(-52.32)GS(-54)R	3	3	1.1683
A2AKB9	DDB1- and CUL4-associated factor 10	Dcaf10	61.558	566	A2AKB9	355	DCA10_MOUSE DDB1- and CUL4-associated factor 10 OS=Mus musculus OX=10090 GN=Dcaf10 PE=1 SV=1	A2AKB9	355	355	T	SLEVGSYPILRARRTTSSSDLTTTSSSSGSR	33.697	33.697	T(0.197)T(0.197)S(0.197)S(0.197)S(0.197)DLT(0.009)T(0.003)T(0.001)SSSSGSR	T(0)T(0)S(0)S(0)S(0)DLT(-13.61)T(-17.75)T(-24.6)S(-28.89)S(-32.05)S(-33.65)S(-33.65)GS(-33.65)R	2	3	1.0581
A2AKB9	DDB1- and CUL4-associated factor 10	Dcaf10	61.558	566	A2AKB9	357	DCA10_MOUSE DDB1- and CUL4-associated factor 10 OS=Mus musculus OX=10090 GN=Dcaf10 PE=1 SV=1	A2AKB9	357	357	S	EVGSYPILRARRTTSSSDLTTTSSSSGSRVS	33.697	33.697	T(0.197)T(0.197)S(0.197)S(0.197)S(0.197)DLT(0.009)T(0.003)T(0.001)SSSSGSR	T(0)T(0)S(0)S(0)S(0)DLT(-13.61)T(-17.75)T(-24.6)S(-28.89)S(-32.05)S(-33.65)S(-33.65)GS(-33.65)R	4	3	1.0581
A2AKY4	Zinc finger protein 804A	Znf804a	134.85	1200	A2AKY4	370	Z804A_MOUSE Zinc finger protein 804A OS=Mus musculus OX=10090 GN=Znf804a PE=2 SV=1	A2AKY4	370	370	T	EKNPTVPNDRTSAQMTTEENITINDVTKMET	24.287	24.287	T(0.503)S(0.503)AQMT(0.503)T(0.503)EENIT(0.849)INDVT(0.139)K	T(0)S(0)AQMT(0)T(0)EENIT(7.98)INDVT(-7.98)K	6	4	-0.20334	4340.01	5159.79	5898.31	5421.33	5596.93	4907.56	4667.41	4877.91	4603.16
A2AKY4	Zinc finger protein 804A	Znf804a	134.85	1200	A2AKY4	365	Z804A_MOUSE Zinc finger protein 804A OS=Mus musculus OX=10090 GN=Znf804a PE=2 SV=1	A2AKY4	365	365	T	NPNIIEKNPTVPNDRTSAQMTTEENITINDV	24.287	24.287	T(0.503)S(0.503)AQMT(0.503)T(0.503)EENIT(0.849)INDVT(0.139)K	T(0)S(0)AQMT(0)T(0)EENIT(7.98)INDVT(-7.98)K	1	4	-0.20334	4340.01	5159.79	5898.31	5421.33	5596.93	4907.56	4667.41	4877.91	4603.16
A2AKY4	Zinc finger protein 804A	Znf804a	134.85	1200	A2AKY4	366	Z804A_MOUSE Zinc finger protein 804A OS=Mus musculus OX=10090 GN=Znf804a PE=2 SV=1	A2AKY4	366	366	S	PNIIEKNPTVPNDRTSAQMTTEENITINDVT	24.287	24.287	T(0.503)S(0.503)AQMT(0.503)T(0.503)EENIT(0.849)INDVT(0.139)K	T(0)S(0)AQMT(0)T(0)EENIT(7.98)INDVT(-7.98)K	2	4	-0.20334	4340.01	5159.79	5898.31	5421.33	5596.93	4907.56	4667.41	4877.91	4603.16
A2AKY4	Zinc finger protein 804A	Znf804a	134.85	1200	A2AKY4	376	Z804A_MOUSE Zinc finger protein 804A OS=Mus musculus OX=10090 GN=Znf804a PE=2 SV=1	A2AKY4	376	376	T	PNDRTSAQMTTEENITINDVTKMETRNKIDH	24.287	24.287	T(0.503)S(0.503)AQMT(0.503)T(0.503)EENIT(0.849)INDVT(0.139)K	T(0)S(0)AQMT(0)T(0)EENIT(7.98)INDVT(-7.98)K	12	4	-0.20334	4340.01	5159.79	5898.31	5421.33	5596.93	4907.56	4667.41	4877.91	4603.16
A2AKY4	Zinc finger protein 804A	Znf804a	134.85	1200	A2AKY4	371	Z804A_MOUSE Zinc finger protein 804A OS=Mus musculus OX=10090 GN=Znf804a PE=2 SV=1	A2AKY4	371	371	T	KNPTVPNDRTSAQMTTEENITINDVTKMETR	24.287	24.287	T(0.503)S(0.503)AQMT(0.503)T(0.503)EENIT(0.849)INDVT(0.139)K	T(0)S(0)AQMT(0)T(0)EENIT(7.98)INDVT(-7.98)K	7	4	-0.20334	4340.01	5159.79	5898.31	5421.33	5596.93	4907.56	4667.41	4877.91	4603.16
A2ALS5	Rap1 GTPase-activating protein 1	Rap1gap	73.432	663	A2ALS5	484	RPGP1_MOUSE Rap1 GTPase-activating protein 1 OS=Mus musculus OX=10090 GN=Rap1gap PE=1 SV=2	A2ALS5	484	484	S	DLAKAAGISLIVPGKSPTRKKSGPFGSRRSS	79.97	63.827	AAGISLIVPGKS(0.969)PT(0.031)R	AAGIS(-36.11)LIVPGKS(14.94)PT(-14.94)R	12	3	-0.14585	22983.2	21854.8	21857.3	21861.3	22080.5	21440	27065.7	26806.1	24828.4
A2ALS5	Rap1 GTPase-activating protein 1	Rap1gap	73.432	663	A2ALS5	462	RPGP1_MOUSE Rap1 GTPase-activating protein 1 OS=Mus musculus OX=10090 GN=Rap1gap PE=1 SV=2	A2ALS5	462	462	S	LSNKKPNTVSTSHSGSFTPNNPDLAKAAGIS	37.09	37.09	KPNT(0.006)VS(0.006)T(0.034)S(0.239)HS(0.239)GS(0.239)FT(0.239)PNNPDLAK	KPNT(-16.28)VS(-16.28)T(-8.44)S(0)HS(0)GS(0)FT(0)PNNPDLAK	12	4	-0.89524
A2ALS5	Rap1 GTPase-activating protein 1	Rap1gap	73.432	663	A2ALS5	515	RPGP1_MOUSE Rap1 GTPase-activating protein 1 OS=Mus musculus OX=10090 GN=Rap1gap PE=1 SV=2	A2ALS5	515	515	S	AIGIENIQEVQEKRESPPAGQKTPDSGHVSQ	134.49	42.395	RES(1)PPAGQK	RES(42.39)PPAGQK	3	2	-0.31427	236647	239534	213837	238146	187345	222759	239818	258054	243702
A2ALS5	Rap1 GTPase-activating protein 1	Rap1gap	73.432	663	A2ALS5	460	RPGP1_MOUSE Rap1 GTPase-activating protein 1 OS=Mus musculus OX=10090 GN=Rap1gap PE=1 SV=2	A2ALS5	460	460	S	MGLSNKKPNTVSTSHSGSFTPNNPDLAKAAG	37.09	37.09	KPNT(0.006)VS(0.006)T(0.034)S(0.239)HS(0.239)GS(0.239)FT(0.239)PNNPDLAK	KPNT(-16.28)VS(-16.28)T(-8.44)S(0)HS(0)GS(0)FT(0)PNNPDLAK	10	4	-0.89524
A2ALS5	Rap1 GTPase-activating protein 1	Rap1gap	73.432	663	A2ALS5	490	RPGP1_MOUSE Rap1 GTPase-activating protein 1 OS=Mus musculus OX=10090 GN=Rap1gap PE=1 SV=2	A2ALS5	490	490	S	GISLIVPGKSPTRKKSGPFGSRRSSAIGIEN	93.938	93.938	S(0.998)GPFGS(0.002)R	S(27.39)GPFGS(-27.39)R	1	2	0.36642	99437.3	81939.7	80610.9	84348.6	69277	91716.3	89366.5	85239	79530.8
A2ALS5	Rap1 GTPase-activating protein 1	Rap1gap	73.432	663	A2ALS5	495	RPGP1_MOUSE Rap1 GTPase-activating protein 1 OS=Mus musculus OX=10090 GN=Rap1gap PE=1 SV=2	A2ALS5	495	495	S	VPGKSPTRKKSGPFGSRRSSAIGIENIQEVQ	76.228	71.708	SGPFGS(1)R	S(-68.46)GPFGS(68.46)R	6	2	0.37787	112207	94003.6	84006.5	91260.2	73988.5	92856.7	119600	104712	90252.7
A2ALS5	Rap1 GTPase-activating protein 1	Rap1gap	73.432	663	A2ALS5	498	RPGP1_MOUSE Rap1 GTPase-activating protein 1 OS=Mus musculus OX=10090 GN=Rap1gap PE=1 SV=2	A2ALS5	498	498	S	KSPTRKKSGPFGSRRSSAIGIENIQEVQEKR	147.37	132.51	S(0.5)S(0.5)AIGIENIQEVQEK	S(0)S(0)AIGIENIQEVQEK	1	3	-0.060088	100188	98614.9	100206	103596	104083	95952.2	100777	95478.4	100782
A2ALS5	Rap1 GTPase-activating protein 1	Rap1gap	73.432	663	A2ALS5	499	RPGP1_MOUSE Rap1 GTPase-activating protein 1 OS=Mus musculus OX=10090 GN=Rap1gap PE=1 SV=2	A2ALS5	499	499	S	SPTRKKSGPFGSRRSSAIGIENIQEVQEKRE	147.37	140.48	RS(0.214)S(0.786)AIGIENIQEVQEK	RS(-5.66)S(5.66)AIGIENIQEVQEK	3	3	0.10111	130491	123935	127738	132620	130351	120998	128784	123975	126511
A2ALS5	Rap1 GTPase-activating protein 1	Rap1gap	73.432	663	A2ALS5	464	RPGP1_MOUSE Rap1 GTPase-activating protein 1 OS=Mus musculus OX=10090 GN=Rap1gap PE=1 SV=2	A2ALS5	464	464	T	NKKPNTVSTSHSGSFTPNNPDLAKAAGISLI	37.09	37.09	KPNT(0.006)VS(0.006)T(0.034)S(0.239)HS(0.239)GS(0.239)FT(0.239)PNNPDLAK	KPNT(-16.28)VS(-16.28)T(-8.44)S(0)HS(0)GS(0)FT(0)PNNPDLAK	14	4	-0.89524
A2ALS5	Rap1 GTPase-activating protein 1	Rap1gap	73.432	663	A2ALS5	522	RPGP1_MOUSE Rap1 GTPase-activating protein 1 OS=Mus musculus OX=10090 GN=Rap1gap PE=1 SV=2	A2ALS5	522	522	T	QEVQEKRESPPAGQKTPDSGHVSQEPKSENS	58.626	58.626	T(0.959)PDS(0.04)GHVS(0.001)QEPK	T(13.81)PDS(-13.81)GHVS(-30.24)QEPK	1	3	-2.5123	7965.12	8661.9	8309.94	8430.21	8979.99	7666.17	8637.58	8708.67	8859.63
A2ALS5	Rap1 GTPase-activating protein 1	Rap1gap	73.432	663	A2ALS5	566	RPGP1_MOUSE Rap1 GTPase-activating protein 1 OS=Mus musculus OX=10090 GN=Rap1gap PE=1 SV=2	A2ALS5	566	566	S	RVESAAQRTEVLQGFSRSSSSASSFTSVVEE	79.311	79.311	TEVLQGFS(1)R	T(-78.16)EVLQGFS(78.16)R	8	2	-2.1982	17649.4	17839.5	17524.5	17869.4	18336.7	16676.2	18704.6	19000.2	17881
A2ALS5	Rap1 GTPase-activating protein 1	Rap1gap	73.432	663	A2ALS5	631	RPGP1_MOUSE Rap1 GTPase-activating protein 1 OS=Mus musculus OX=10090 GN=Rap1gap PE=1 SV=2	A2ALS5	631	631	S	SVSTTSGGSSPGLTRSPHPDVGKSGDPACPE	94.309	63.426	S(1)PHPDVGK	S(63.43)PHPDVGK	1	2	1.0664	91528.9	87425.5	93756.6	84887.8	77506.4	89576.5	125742	114880	107745
A2ALS5	Rap1 GTPase-activating protein 1	Rap1gap	73.432	663	A2ALS5	439	RPGP1_MOUSE Rap1 GTPase-activating protein 1 OS=Mus musculus OX=10090 GN=Rap1gap PE=1 SV=2	A2ALS5	439	439	S	GGGFFESFKRVIRSRSQSMDAMGLSNKKPNT	66.673	43.767	S(0.597)QS(0.403)MDAMGLSNK	S(1.71)QS(-1.71)MDAMGLS(-38.15)NK	1	3	-0.28034	34087.3	37380.8	37064.7	31823.1	37080	39107.6	30114.4	35069	36591.2
A2ALS5	Rap1 GTPase-activating protein 1	Rap1gap	73.432	663	A2ALS5	441	RPGP1_MOUSE Rap1 GTPase-activating protein 1 OS=Mus musculus OX=10090 GN=Rap1gap PE=1 SV=2	A2ALS5	441	441	S	GFFESFKRVIRSRSQSMDAMGLSNKKPNTVS	49.493	42.338	S(0.135)QS(0.863)MDAMGLS(0.002)NK	S(-8.24)QS(8.24)MDAMGLS(-28.37)NK	3	3	-0.76822	49943.5	53821.1	55233.9	48163	53157.2	54521	40283.1	50550.7	49606.2
A2ALS5	Rap1 GTPase-activating protein 1	Rap1gap	73.432	663	A2ALS5	458	RPGP1_MOUSE Rap1 GTPase-activating protein 1 OS=Mus musculus OX=10090 GN=Rap1gap PE=1 SV=2	A2ALS5	458	458	S	DAMGLSNKKPNTVSTSHSGSFTPNNPDLAKA	37.09	37.09	KPNT(0.006)VS(0.006)T(0.034)S(0.239)HS(0.239)GS(0.239)FT(0.239)PNNPDLAK	KPNT(-16.28)VS(-16.28)T(-8.44)S(0)HS(0)GS(0)FT(0)PNNPDLAK	8	4	-0.89524
A2ALS5	Rap1 GTPase-activating protein 1	Rap1gap	73.432	663	A2ALS5	437	RPGP1_MOUSE Rap1 GTPase-activating protein 1 OS=Mus musculus OX=10090 GN=Rap1gap PE=1 SV=2	A2ALS5	437	437	S	SGGGGFFESFKRVIRSRSQSMDAMGLSNKKP	45.916	45.916	S(0.389)RS(0.3)QS(0.3)MDAMGLS(0.01)NK	S(1.13)RS(-1.13)QS(-1.13)MDAMGLS(-15.98)NK	1	3	-0.89511
A2ALU4	Protein Shroom2	Shroom2	164.7	1481	A2ALU4	669	SHRM2_MOUSE Protein Shroom2 OS=Mus musculus OX=10090 GN=Shroom2 PE=1 SV=1	A2ALU4	669	669	T	NEIQMRRAKLQKSKSTVTLAGDSEAEDCAGD	86.519	86.519	S(0.307)KS(0.307)T(0.307)VT(0.08)LAGDSEAEDCAGDWR	S(0)KS(0)T(0)VT(-5.85)LAGDS(-38.71)EAEDCAGDWR	4	3	0.027408
A2ALU4	Protein Shroom2	Shroom2	164.7	1481	A2ALU4	236	SHRM2_MOUSE Protein Shroom2 OS=Mus musculus OX=10090 GN=Shroom2 PE=1 SV=1	A2ALU4	236	236	S	CSSTPDHTLPKADASSTENILYKVGLWEASR	107.85	107.85	ADAS(0.091)S(0.896)T(0.013)ENILYK	ADAS(-9.94)S(9.94)T(-18.44)ENILY(-77.28)K	5	2	0.088987	13081.9	13847.1	13398.2	11276.3	15005.3	12619.2	12203.7	11681.5	12854.7
A2ALU4	Protein Shroom2	Shroom2	164.7	1481	A2ALU4	318	SHRM2_MOUSE Protein Shroom2 OS=Mus musculus OX=10090 GN=Shroom2 PE=1 SV=1	A2ALU4	318	318	S	NFGPVWYVPDKKKAPSPPPLGLPLRSDSFSV	109.35	92.8	KAPS(1)PPPLGLPLR	KAPS(92.8)PPPLGLPLR	4	3	-0.36776	46347.6	42051	39175.8	42521.1	37284.7	45699.8	46485.9	44337.4	43414
A2ALU4	Protein Shroom2	Shroom2	164.7	1481	A2ALU4	1164	SHRM2_MOUSE Protein Shroom2 OS=Mus musculus OX=10090 GN=Shroom2 PE=1 SV=1	A2ALU4	1164	1164	S	PRPPSTPAPPVRDSCSSPPSLNYGKAKEKTM	76.358	76.358	DS(0.016)CS(0.492)S(0.492)PPSLNYGK	DS(-14.91)CS(0)S(0)PPS(-42.58)LNY(-62.64)GK	4	3	-0.79522
A2ALU4	Protein Shroom2	Shroom2	164.7	1481	A2ALU4	1165	SHRM2_MOUSE Protein Shroom2 OS=Mus musculus OX=10090 GN=Shroom2 PE=1 SV=1	A2ALU4	1165	1165	S	RPPSTPAPPVRDSCSSPPSLNYGKAKEKTMD	76.358	68.676	DS(0.006)CS(0.151)S(0.836)PPS(0.007)LNYGK	DS(-21.61)CS(-7.44)S(7.44)PPS(-20.58)LNY(-41.79)GK	5	2	-1.4994	34088.4	37051.5	34824.8	34972.7	36411.2	37075.1	37132.6	39619.3	38012.5
A2ALU4	Protein Shroom2	Shroom2	164.7	1481	A2ALU4	328	SHRM2_MOUSE Protein Shroom2 OS=Mus musculus OX=10090 GN=Shroom2 PE=1 SV=1	A2ALU4	328	328	S	KKKAPSPPPLGLPLRSDSFSVAARGHEKARG	135.55	135.55	S(0.961)DS(0.039)FSVAAR	S(13.95)DS(-13.95)FS(-41.24)VAAR	1	2	0.30405
A2ALU4	Protein Shroom2	Shroom2	164.7	1481	A2ALU4	499	SHRM2_MOUSE Protein Shroom2 OS=Mus musculus OX=10090 GN=Shroom2 PE=1 SV=1	A2ALU4	499	499	S	HQKLDDRGRSHYFPGSLRQPVQGSAQVVIPR	64.64	64.64	SHY(0.004)FPGS(0.996)LR	S(-45)HY(-23.92)FPGS(23.92)LR	7	3	0.2268	4514.94	5456.79	5262.89	4604.04	4850.04	6187.95	5190.08	5895.29	5004.86
A2ALU4	Protein Shroom2	Shroom2	164.7	1481	A2ALU4	237	SHRM2_MOUSE Protein Shroom2 OS=Mus musculus OX=10090 GN=Shroom2 PE=1 SV=1	A2ALU4	237	237	T	SSTPDHTLPKADASSTENILYKVGLWEASRP	67.234	38.086	ADAS(0.064)S(0.464)T(0.464)ENILY(0.009)K	ADAS(-8.61)S(0)T(0)ENILY(-17.22)K	6	2	-0.47516
A2ALU4	Protein Shroom2	Shroom2	164.7	1481	A2ALU4	235	SHRM2_MOUSE Protein Shroom2 OS=Mus musculus OX=10090 GN=Shroom2 PE=1 SV=1	A2ALU4	235	235	S	TCSSTPDHTLPKADASSTENILYKVGLWEAS	67.234	67.234	ADAS(0.358)S(0.283)T(0.358)ENILYK	ADAS(0)S(-1.02)T(0)ENILY(-62.14)K	4	3	-3.1744
A2ALU4	Protein Shroom2	Shroom2	164.7	1481	A2ALU4	960	SHRM2_MOUSE Protein Shroom2 OS=Mus musculus OX=10090 GN=Shroom2 PE=1 SV=1	A2ALU4	960	960	S	DQQQRPQYIHERSRSSPSTDHYSQEVPVEPN	129.51	101.62	S(0.479)S(0.479)PS(0.021)T(0.021)DHYSQEVPVEPNR	S(0)S(0)PS(-13.62)T(-13.62)DHY(-40.14)S(-33.72)QEVPVEPNR	2	3	-0.33731
A2ALU4	Protein Shroom2	Shroom2	164.7	1481	A2ALU4	285	SHRM2_MOUSE Protein Shroom2 OS=Mus musculus OX=10090 GN=Shroom2 PE=1 SV=1	A2ALU4	285	285	S	RPSCFIPRVPGNSSKSPRPEDNVEPKIATHG	104.95	77.746	S(1)PRPEDNVEPK	S(77.75)PRPEDNVEPK	1	3	0.6649	86190.4	95169.6	86814.5	95955.4	92425.4	96917.1	108201	110762	102359
A2ALU4	Protein Shroom2	Shroom2	164.7	1481	A2ALU4	1153	SHRM2_MOUSE Protein Shroom2 OS=Mus musculus OX=10090 GN=Shroom2 PE=1 SV=1	A2ALU4	1153	1153	S	VEAPHRARPPEPRPPSTPAPPVRDSCSSPPS	34.689	34.689	ARPPEPRPPS(0.948)T(0.052)PAPPVR	ARPPEPRPPS(12.57)T(-12.57)PAPPVR	10	4	0.28574	2546.83	3010.34	3182.52	2823.39	3155.49	2323.95	2610.03	3220.02	3510.9
A2ALU4	Protein Shroom2	Shroom2	164.7	1481	A2ALU4	666	SHRM2_MOUSE Protein Shroom2 OS=Mus musculus OX=10090 GN=Shroom2 PE=1 SV=1	A2ALU4	666	666	S	TLRNEIQMRRAKLQKSKSTVTLAGDSEAEDC	86.519	23.566	S(0.409)KS(0.409)T(0.086)VT(0.086)LAGDS(0.01)EAEDCAGDWR	S(0)KS(0)T(-6.77)VT(-6.77)LAGDS(-16.03)EAEDCAGDWR	1	3	-0.79349
A2ALU4	Protein Shroom2	Shroom2	164.7	1481	A2ALU4	668	SHRM2_MOUSE Protein Shroom2 OS=Mus musculus OX=10090 GN=Shroom2 PE=1 SV=1	A2ALU4	668	668	S	RNEIQMRRAKLQKSKSTVTLAGDSEAEDCAG	86.519	23.566	S(0.409)KS(0.409)T(0.086)VT(0.086)LAGDS(0.01)EAEDCAGDWR	S(0)KS(0)T(-6.77)VT(-6.77)LAGDS(-16.03)EAEDCAGDWR	3	3	-0.79349
A2ALU4	Protein Shroom2	Shroom2	164.7	1481	A2ALU4	1041	SHRM2_MOUSE Protein Shroom2 OS=Mus musculus OX=10090 GN=Shroom2 PE=1 SV=1	A2ALU4	1041	1041	S	SKCQHLQTSAMETSRSPSPQFAPQKLTDKPP	45.28	41.401	S(0.5)PS(0.5)PQFAPQK	S(0)PS(0)PQFAPQK	1	3	0.1213	18578.6	18587.2	17605.9	24147.3	17034	17954.3	19052.8	20869.4	18444
A2ALU4	Protein Shroom2	Shroom2	164.7	1481	A2ALU4	1043	SHRM2_MOUSE Protein Shroom2 OS=Mus musculus OX=10090 GN=Shroom2 PE=1 SV=1	A2ALU4	1043	1043	S	CQHLQTSAMETSRSPSPQFAPQKLTDKPPLL	45.28	35.006	S(0.464)PS(0.536)PQFAPQK	S(-0.62)PS(0.62)PQFAPQK	3	3	0.23853	21439.1	21447	21399.5	27608.8	19965.7	21795.5	22599	24122.8	22413
A2ALU4	Protein Shroom2	Shroom2	164.7	1481	A2ALU4	959	SHRM2_MOUSE Protein Shroom2 OS=Mus musculus OX=10090 GN=Shroom2 PE=1 SV=1	A2ALU4	959	959	S	LDQQQRPQYIHERSRSSPSTDHYSQEVPVEP	129.51	101.62	S(0.479)S(0.479)PS(0.021)T(0.021)DHYSQEVPVEPNR	S(0)S(0)PS(-13.62)T(-13.62)DHY(-40.14)S(-33.72)QEVPVEPNR	1	3	-0.33731
A2AM29	Protein AF-9	Mllt3	63.375	569	A2AM29	484	AF9_MOUSE Protein AF-9 OS=Mus musculus OX=10090 GN=Mllt3 PE=1 SV=1	A2AM29	484	484	S	PPLLKTNNNQILEVKSPIKQSKSDKQIKNGE	47.752	47.752	T(0.001)NNNQILEVKS(0.999)PIK	T(-31.26)NNNQILEVKS(31.26)PIK	11	3	-0.32107	25772.6	28531.2	30296.4	27078.9	31051.5	28265.4	31266.4	30346.7	29866.4
A2AM29	Protein AF-9	Mllt3	63.375	569	A2AM29	302	AF9_MOUSE Protein AF-9 OS=Mus musculus OX=10090 GN=Mllt3 PE=1 SV=1	A2AM29	302	302	S	PASDSEELSAKKRKKSSSEALFKSFSSAPPL	88.681	88.681	S(0.986)S(0.014)SEALFK	S(18.58)S(-18.58)S(-33.22)EALFK	1	2	-0.47308	32145.8	30587.2	36590.3	31917.5	27687.5	27879.9	18695.4	19559.9	23809.1
A2AN08	E3 ubiquitin-protein ligase UBR4	Ubr4	572.28	5180	A2AN08	1759	UBR4_MOUSE E3 ubiquitin-protein ligase UBR4 OS=Mus musculus OX=10090 GN=Ubr4 PE=1 SV=1	A2AN08	1759	1759	S	FQSEPRVSESLVRHASTSPADKAKVTISDGK	133.75	60.598	HAS(0.845)T(0.15)S(0.005)PADK	HAS(7.52)T(-7.52)S(-22.29)PADK	3	3	-0.73666	50157.9	49673.4	42480.3	65418.3	43567.9	47773.2	49276.5	48946.4	44598
A2AN08	E3 ubiquitin-protein ligase UBR4	Ubr4	572.28	5180	A2AN08	620	UBR4_MOUSE E3 ubiquitin-protein ligase UBR4 OS=Mus musculus OX=10090 GN=Ubr4 PE=1 SV=1	A2AN08	620	620	S	KAAPPPPPPPPPLESSPRVKSPNKQASGEKG	43.598	43.598	AAPPPPPPPPPLES(0.5)S(0.5)PR	AAPPPPPPPPPLES(0)S(0)PR	15	3	-0.5989
A2AN08	E3 ubiquitin-protein ligase UBR4	Ubr4	572.28	5180	A2AN08	178	UBR4_MOUSE E3 ubiquitin-protein ligase UBR4 OS=Mus musculus OX=10090 GN=Ubr4 PE=1 SV=1	A2AN08	178	178	S	TVKTLSDVEDQKELASPVSPELRQKEVQMNF	117.09	117.09	ELAS(0.996)PVS(0.004)PELR	ELAS(24.22)PVS(-24.22)PELR	4	2	0.26306	19407.9	20992.5	19822.3	21493.4	25731.2	19715.8	22504.4	19631.1	21710.5
A2AN08	E3 ubiquitin-protein ligase UBR4	Ubr4	572.28	5180	A2AN08	181	UBR4_MOUSE E3 ubiquitin-protein ligase UBR4 OS=Mus musculus OX=10090 GN=Ubr4 PE=1 SV=1	A2AN08	181	181	S	TLSDVEDQKELASPVSPELRQKEVQMNFLNQ	134.13	134.13	ELASPVS(1)PELR	ELAS(-36.4)PVS(36.4)PELR	7	2	0.45014	12439.8	10660.1	12159.1	12512.7	12930.7	11384.7	12583.6	12163.2	14421.3
A2AN08	E3 ubiquitin-protein ligase UBR4	Ubr4	572.28	5180	A2AN08	4083	UBR4_MOUSE E3 ubiquitin-protein ligase UBR4 OS=Mus musculus OX=10090 GN=Ubr4 PE=1 SV=1	A2AN08	4083	4083	S	WKKCLPIRGVDGNGKSPSKSELHRLYLTEKY	42.095	42.095	S(0.524)PS(0.446)KS(0.03)ELHR	S(0.69)PS(-0.69)KS(-12.41)ELHR	1	3	0.90654	26080.7	21853.9	20450.2	28640.9	19256.2	23688.8	23539.1	21745.2	22241.7
A2AN08	E3 ubiquitin-protein ligase UBR4	Ubr4	572.28	5180	A2AN08	619	UBR4_MOUSE E3 ubiquitin-protein ligase UBR4 OS=Mus musculus OX=10090 GN=Ubr4 PE=1 SV=1	A2AN08	619	619	S	EKAAPPPPPPPPPLESSPRVKSPNKQASGEK	43.598	43.598	AAPPPPPPPPPLES(0.5)S(0.5)PR	AAPPPPPPPPPLES(0)S(0)PR	14	3	-0.5989
A2AN08	E3 ubiquitin-protein ligase UBR4	Ubr4	572.28	5180	A2AN08	1760	UBR4_MOUSE E3 ubiquitin-protein ligase UBR4 OS=Mus musculus OX=10090 GN=Ubr4 PE=1 SV=1	A2AN08	1760	1760	T	QSEPRVSESLVRHASTSPADKAKVTISDGKV	133.75	98.044	HAS(0.023)T(0.925)S(0.052)PADK	HAS(-16.07)T(12.51)S(-12.51)PADK	4	2	-0.45047	91082.2	89112.9	77379.7	92572.4	72587.8	86061.2	89247.1	83790.8	75193.2
A2AN08	E3 ubiquitin-protein ligase UBR4	Ubr4	572.28	5180	A2AN08	360	UBR4_MOUSE E3 ubiquitin-protein ligase UBR4 OS=Mus musculus OX=10090 GN=Ubr4 PE=1 SV=1	A2AN08	360	360	T	TCMAILHVGSAQQVRTGSTSSKEDDYESDAA	93.093	84.933	T(0.428)GS(0.379)T(0.057)S(0.064)S(0.072)KEDDYESDAATIVQK	T(0.53)GS(-0.53)T(-8.73)S(-8.24)S(-7.74)KEDDY(-33.99)ES(-43.03)DAAT(-54.89)IVQK	1	4	-0.38158
A2AN08	E3 ubiquitin-protein ligase UBR4	Ubr4	572.28	5180	A2AN08	4085	UBR4_MOUSE E3 ubiquitin-protein ligase UBR4 OS=Mus musculus OX=10090 GN=Ubr4 PE=1 SV=1	A2AN08	4085	4085	S	KCLPIRGVDGNGKSPSKSELHRLYLTEKYVW	44.564	44.564	S(0.425)PS(0.543)KS(0.031)ELHR	S(-1.06)PS(1.06)KS(-12.4)ELHR	3	3	0.25455	15797.8	12355.7	13030.5	19283.2	12463.1	12894.3	14003.9	13539.4	13923.8
A2AN08	E3 ubiquitin-protein ligase UBR4	Ubr4	572.28	5180	A2AN08	362	UBR4_MOUSE E3 ubiquitin-protein ligase UBR4 OS=Mus musculus OX=10090 GN=Ubr4 PE=1 SV=1	A2AN08	362	362	S	MAILHVGSAQQVRTGSTSSKEDDYESDAATI	93.093	70.747	T(0.001)GS(0.964)T(0.032)S(0.003)S(0.001)K	T(-31.74)GS(14.85)T(-14.85)S(-25.01)S(-32.57)K	3	2	-0.69568	67351.3	54477.5	53053.4	75365.2	49682.6	58082.9	43104.1	48570.6	42800.3
A2AN08	E3 ubiquitin-protein ligase UBR4	Ubr4	572.28	5180	A2AN08	2716	UBR4_MOUSE E3 ubiquitin-protein ligase UBR4 OS=Mus musculus OX=10090 GN=Ubr4 PE=1 SV=1	A2AN08	2716	2716	S	VLRPRNKRRHVTLPSSPRSNTPMGDKDDDDD	148.56	148.56	HVTLPS(0.001)S(0.999)PR	HVT(-70.89)LPS(-29.33)S(29.33)PR	7	2	0.72829	136554	124400	117229	132509	106942	135379	136534	133880	133429
A2APV2	Formin-like protein 2	Fmnl2	123.1	1086	A2APV2	171	FMNL2_MOUSE Formin-like protein 2 OS=Mus musculus OX=10090 GN=Fmnl2 PE=1 SV=2	A2APV2	171	171	S	STMESTVDKSKPWSRSIEDLHRGSNLPSPVG	129.42	90.135	S(1)IEDLHR	S(90.13)IEDLHR	1	2	0.15499	87532.3	92690.5	89947.9	87944.3	77698.3	87969	90016.9	90918.2	98112.5
A2APV2	Formin-like protein 2	Fmnl2	123.1	1086	A2APV2	12	FMNL2_MOUSE Formin-like protein 2 OS=Mus musculus OX=10090 GN=Fmnl2 PE=1 SV=2	A2APV2	12	12	T	____MGNAGSMDSQQTDFKAHNVPLKLPMPE	20.733	20.733	GNAGS(0.333)MDS(0.333)QQT(0.333)DFK	GNAGS(0)MDS(0)QQT(0)DFK	11	2	-0.89629
A2APV2	Formin-like protein 2	Fmnl2	123.1	1086	A2APV2	6	FMNL2_MOUSE Formin-like protein 2 OS=Mus musculus OX=10090 GN=Fmnl2 PE=1 SV=2	A2APV2	6	6	S	__________MGNAGSMDSQQTDFKAHNVPL	20.733	20.733	GNAGS(0.333)MDS(0.333)QQT(0.333)DFK	GNAGS(0)MDS(0)QQT(0)DFK	5	2	-0.89629
A2APV2	Formin-like protein 2	Fmnl2	123.1	1086	A2APV2	9	FMNL2_MOUSE Formin-like protein 2 OS=Mus musculus OX=10090 GN=Fmnl2 PE=1 SV=2	A2APV2	9	9	S	_______MGNAGSMDSQQTDFKAHNVPLKLP	20.733	20.733	GNAGS(0.333)MDS(0.333)QQT(0.333)DFK	GNAGS(0)MDS(0)QQT(0)DFK	8	2	-0.89629
A2APV2	Formin-like protein 2	Fmnl2	123.1	1086	A2APV2	205	FMNL2_MOUSE Formin-like protein 2 OS=Mus musculus OX=10090 GN=Fmnl2 PE=1 SV=2	A2APV2	205	205	S	SRSGRHSALRYNTLPSRRTLKNSRLVSKKDD	80.219	80.219	YNT(0.279)LPS(0.721)R	Y(-44.73)NT(-4.12)LPS(4.12)R	6	2	2.3913
A2AQ25	Sickle tail protein	Skt	213.03	1946	A2AQ25	1795	SKT_MOUSE Sickle tail protein OS=Mus musculus OX=10090 GN=Skt PE=1 SV=1	A2AQ25	1795	1795	T	QANGSAKKAGGDCKPTSPSLPASKIPALSPS	52.298	52.298	AGGDCKPT(0.801)S(0.172)PS(0.027)LPASK	AGGDCKPT(6.69)S(-6.69)PS(-14.67)LPAS(-41.07)K	8	4	-0.26693	20454.7	21172.8	22973.5	22131.7	21807.3	21382.2	20942.4	18815.6	22908.3
A2AQ25	Sickle tail protein	Skt	213.03	1946	A2AQ25	68	SKT_MOUSE Sickle tail protein OS=Mus musculus OX=10090 GN=Skt PE=1 SV=1	A2AQ25	68	68	T	RAQVSKPARNIPRRHTLGGPRSSKEILGMQP	102.52	82.417	RHT(1)LGGPR	RHT(82.42)LGGPR	3	3	0.92355	21686.1	19131.2	16592.3	17166	15852.2	20596	19571.7	20379.1	18157.3
A2AQ25	Sickle tail protein	Skt	213.03	1946	A2AQ25	1647	SKT_MOUSE Sickle tail protein OS=Mus musculus OX=10090 GN=Skt PE=1 SV=1	A2AQ25	1647	1647	S	PEDALKTMARRQEQLSPEGTLPASRTDEIRK	38.736	31.358	RQEQLS(0.965)PEGT(0.031)LPAS(0.004)R	RQEQLS(14.87)PEGT(-14.87)LPAS(-23.95)R	6	3	-2.6103	38356.5	38816.9	41446.9	36031.7	34566.5	38922.1	41121.7	42174.2	41358.7
A2AQ25	Sickle tail protein	Skt	213.03	1946	A2AQ25	359	SKT_MOUSE Sickle tail protein OS=Mus musculus OX=10090 GN=Skt PE=1 SV=1	A2AQ25	359	359	S	ATIPRDRLSSLPVSRSISPSPSAILERRDVK	51.013	51.013	S(0.997)IS(0.001)PS(0.001)PS(0.001)AILER	S(29.57)IS(-30.16)PS(-32.44)PS(-29.57)AILER	1	2	-2.6499	2840.7	2565.49	3227.6	2660.59	3324.43	3179.32	2581.04	3183.63	2850.27
A2AQ25	Sickle tail protein	Skt	213.03	1946	A2AQ25	1905	SKT_MOUSE Sickle tail protein OS=Mus musculus OX=10090 GN=Skt PE=1 SV=1	A2AQ25	1905	1905	S	AAPTTSSSSSPPSPASPTSLNQGARGIRTIH	112.39	112.39	AAPTTSSSSSPPS(0.001)PAS(0.919)PT(0.061)S(0.019)LNQGAR	AAPT(-84.21)T(-80.2)S(-80.2)S(-80.2)S(-72.62)S(-67.85)S(-57.09)PPS(-31.98)PAS(11.8)PT(-11.8)S(-16.75)LNQGAR	16	3	-0.89091	5565.52	6606.01	4241.63	5075.38	7324.7	4808.89	5698.72	4665.09	4901.46
A2AQ25	Sickle tail protein	Skt	213.03	1946	A2AQ25	1796	SKT_MOUSE Sickle tail protein OS=Mus musculus OX=10090 GN=Skt PE=1 SV=1	A2AQ25	1796	1796	S	ANGSAKKAGGDCKPTSPSLPASKIPALSPSS	112.56	112.56	AGGDCKPT(0.019)S(0.952)PS(0.028)LPASK	AGGDCKPT(-16.89)S(15.24)PS(-15.24)LPAS(-56.67)K	9	3	-0.34814	28734.9	26627.7	29190.5	28493	29451.5	30205.1	31424.7	29777.3	31692.9
A2AQ25	Sickle tail protein	Skt	213.03	1946	A2AQ25	1570	SKT_MOUSE Sickle tail protein OS=Mus musculus OX=10090 GN=Skt PE=1 SV=1	A2AQ25	1570	1570	S	PDSGNKCGMVDDQFESPKKKFKFKFPKKQLA	40.941	40.941	CGMVDDQFES(1)PK	CGMVDDQFES(40.94)PK	10	3	0.88524
A2AQ25	Sickle tail protein	Skt	213.03	1946	A2AQ25	1113	SKT_MOUSE Sickle tail protein OS=Mus musculus OX=10090 GN=Skt PE=1 SV=1	A2AQ25	1113	1113	S	ATKCPPEEPASAWAPSPPPVPAPSSKEEEEE	46.178	46.178	CPPEEPAS(0.009)AWAPS(0.989)PPPVPAPS(0.001)S(0.001)K	CPPEEPAS(-20.51)AWAPS(20.51)PPPVPAPS(-30.48)S(-30.48)K	13	3	0.24025	2312.16	3546.44	2963.6	3048.81	7288.29	3725.26	2316.95	3178.6	4363.63
A2AQ25	Sickle tail protein	Skt	213.03	1946	A2AQ25	1049	SKT_MOUSE Sickle tail protein OS=Mus musculus OX=10090 GN=Skt PE=1 SV=1	A2AQ25	1049	1049	S	DSPNSEQELDKIGGKSPPPPPPPPRRSYLPG	82.349	82.349	IGGKS(1)PPPPPPPPR	IGGKS(82.35)PPPPPPPPR	5	3	0.23251	38070.5	43072.8	41404.2	47223.4	41201.2	45249.8	45179.1	43800.5	42544.2
A2AQ25	Sickle tail protein	Skt	213.03	1946	A2AQ25	1808	SKT_MOUSE Sickle tail protein OS=Mus musculus OX=10090 GN=Skt PE=1 SV=1	A2AQ25	1808	1808	S	KPTSPSLPASKIPALSPSSGKSSSLPSASGD	69.01	69.01	IPALS(0.988)PS(0.011)S(0.001)GK	IPALS(19.51)PS(-19.51)S(-28.42)GK	5	2	0.32823	30259.7	30495.3	31974.3	34836.5	34571.5	32474.3	34452.8	29536.3	31574.3
A2AQ25	Sickle tail protein	Skt	213.03	1946	A2AQ25	1550	SKT_MOUSE Sickle tail protein OS=Mus musculus OX=10090 GN=Skt PE=1 SV=1	A2AQ25	1550	1550	S	TPGVQGVRKAEQRKLSSADSPDSGNKCGMVD	87.388	87.388	KLS(0.939)S(0.059)ADS(0.002)PDSGNK	KLS(12.01)S(-12.01)ADS(-27.87)PDS(-52.62)GNK	3	3	-0.58014	30709.8	31269.8	29828.8	29991.9	32888.7	31076.5	18184.6	21085.8	18770.7
A2AQ25	Sickle tail protein	Skt	213.03	1946	A2AQ25	1762	SKT_MOUSE Sickle tail protein OS=Mus musculus OX=10090 GN=Skt PE=1 SV=1	A2AQ25	1762	1762	S	TSRMPVPMTSKNRPGSLDKASKQSKLQDPRQ	72.2	72.2	NRPGS(1)LDK	NRPGS(72.2)LDK	5	3	-0.09218	83023.9	94875.9	83514.9	45213	61414	77511.3	71061.4	99731.9	94665.8
A2AQ25	Sickle tail protein	Skt	213.03	1946	A2AQ25	1843	SKT_MOUSE Sickle tail protein OS=Mus musculus OX=10090 GN=Skt PE=1 SV=1	A2AQ25	1843	1843	S	PNAPATKPSIASTPLSPQAGRSAHSASLIPS	77.527	77.527	PSIAS(0.004)T(0.019)PLS(0.977)PQAGR	PS(-57.95)IAS(-23.77)T(-17.13)PLS(17.13)PQAGR	9	2	-2.0009	14259.1	13341.6	12004.1	13617	14292.9	13244.7	14956.3	13178.3	14201
A2AQ25	Sickle tail protein	Skt	213.03	1946	A2AQ25	1466	SKT_MOUSE Sickle tail protein OS=Mus musculus OX=10090 GN=Skt PE=1 SV=1	A2AQ25	1466	1466	S	IFDEPMDIRSAYKRLSTIFEECDEELERMLT	46.319	46.319	RLS(0.5)T(0.5)IFEECDEELER	RLS(0)T(0)IFEECDEELER	3	3	-0.51772	9605.13	9763.67	9812.2	8782.49	14255.5	9348.06	10292.7	9784.04	10326.9
A2AQ25	Sickle tail protein	Skt	213.03	1946	A2AQ25	169	SKT_MOUSE Sickle tail protein OS=Mus musculus OX=10090 GN=Skt PE=1 SV=1	A2AQ25	169	169	S	GEVPSPFARGSRTRASLPVVRSANQTKERSL	78.884	78.548	T(0.107)RAS(0.893)LPVVR	T(-9.2)RAS(9.2)LPVVR	4	3	0.13915	7369.69	6349.9	5542.92	5743.39	6049.6	5806.69	5770.23	5593.56	7211.86
A2AQ25	Sickle tail protein	Skt	213.03	1946	A2AQ25	470	SKT_MOUSE Sickle tail protein OS=Mus musculus OX=10090 GN=Skt PE=1 SV=1	A2AQ25	470	470	T	SRKYPDSHLPTLGSKTPPASPHRVGDLRMID	76.282	37.18	T(1)PPAS(1)PHR	T(37.18)PPAS(37.18)PHR	1	3	3.2114	47844.3	40488.8	40251.5	48153.4	35930.1	47082.2	47100.4	44445.7	44755.6
A2AQ25	Sickle tail protein	Skt	213.03	1946	A2AQ25	1902	SKT_MOUSE Sickle tail protein OS=Mus musculus OX=10090 GN=Skt PE=1 SV=1	A2AQ25	1902	1902	S	NGRAAPTTSSSSSPPSPASPTSLNQGARGIR	35.553	35.553	AAPT(0.002)T(0.002)S(0.007)S(0.007)S(0.014)S(0.058)S(0.058)PPS(0.372)PAS(0.372)PT(0.073)S(0.034)LNQGAR	AAPT(-21.75)T(-21.89)S(-17.11)S(-17.11)S(-14.29)S(-8.07)S(-8.07)PPS(0)PAS(0)PT(-7.05)S(-10.39)LNQGAR	13	3	-0.7878
A2AQ25	Sickle tail protein	Skt	213.03	1946	A2AQ25	363	SKT_MOUSE Sickle tail protein OS=Mus musculus OX=10090 GN=Skt PE=1 SV=1	A2AQ25	363	363	S	RDRLSSLPVSRSISPSPSAILERRDVKPDED	56.225	56.225	SIS(0.012)PS(0.876)PS(0.112)AILER	S(-35)IS(-18.8)PS(8.94)PS(-8.94)AILER	5	2	-1.5813
A2AQ25	Sickle tail protein	Skt	213.03	1946	A2AQ25	1467	SKT_MOUSE Sickle tail protein OS=Mus musculus OX=10090 GN=Skt PE=1 SV=1	A2AQ25	1467	1467	T	FDEPMDIRSAYKRLSTIFEECDEELERMLTE	46.319	46.319	RLS(0.5)T(0.5)IFEECDEELER	RLS(0)T(0)IFEECDEELER	4	3	-0.51772	9605.13	9763.67	9812.2	8782.49	14255.5	9348.06	10292.7	9784.04	10326.9
A2AQ25	Sickle tail protein	Skt	213.03	1946	A2AQ25	361	SKT_MOUSE Sickle tail protein OS=Mus musculus OX=10090 GN=Skt PE=1 SV=1	A2AQ25	361	361	S	IPRDRLSSLPVSRSISPSPSAILERRDVKPD	260.83	260.83	S(0.027)IS(0.973)PSPSAILER	S(-15.65)IS(15.65)PS(-61.32)PS(-101.06)AILER	3	2	-0.036606	63176.5	63783.8	61079.1	69255.8	57512.9	67368.8	74279.2	66751.2	67595.1
A2AQW0	Mitogen-activated protein kinase kinase kinase 15	Map3k15	149.33	1331	A2AQW0	1185	M3K15_MOUSE Mitogen-activated protein kinase kinase kinase 15 OS=Mus musculus OX=10090 GN=Map3k15 PE=1 SV=1	A2AQW0	1185	1185	S	LSQEVHVTPRGTRPGSVAIQEGQPHQQDPSL	59.598	59.598	GT(0.5)RPGS(0.5)VAIQEGQPHQQDPS(0.001)LQLSK	GT(0)RPGS(0)VAIQEGQPHQQDPS(-29.57)LQLS(-45.53)K	6	4	0.85028
A2AQW0	Mitogen-activated protein kinase kinase kinase 15	Map3k15	149.33	1331	A2AQW0	984	M3K15_MOUSE Mitogen-activated protein kinase kinase kinase 15 OS=Mus musculus OX=10090 GN=Map3k15 PE=1 SV=1	A2AQW0	984	984	S	FEKVQVPKHQLSHLLSVPDESPALDDRSTAL	88.239	88.239	HQLSHLLS(1)VPDESPALDDR	HQLS(-38.97)HLLS(38.97)VPDES(-41.16)PALDDR	8	3	-0.70706	23960.9	22102.6	22726.8	26718.1	31205.4	23157.9	27517.6	23032.2	24456
A2AQW0	Mitogen-activated protein kinase kinase kinase 15	Map3k15	149.33	1331	A2AQW0	73	M3K15_MOUSE Mitogen-activated protein kinase kinase kinase 15 OS=Mus musculus OX=10090 GN=Map3k15 PE=1 SV=1	A2AQW0	73	73	S	RGPRRALRAVYVRSESSQGAAAGGGPEAGAL	98.267	98.267	S(0.17)ES(0.66)S(0.17)QGAAAGGGPEAGALK	S(-5.89)ES(5.89)S(-5.89)QGAAAGGGPEAGALK	3	3	-0.45143	21510.8	20577.5	22870.2	21103.4	19790.5	21619.5	21758.7	19784.9	20610.3
A2AQW0	Mitogen-activated protein kinase kinase kinase 15	Map3k15	149.33	1331	A2AQW0	1181	M3K15_MOUSE Mitogen-activated protein kinase kinase kinase 15 OS=Mus musculus OX=10090 GN=Map3k15 PE=1 SV=1	A2AQW0	1181	1181	T	LVDLLSQEVHVTPRGTRPGSVAIQEGQPHQQ	84.478	84.478	GT(0.564)RPGS(0.436)VAIQEGQPHQQDPSLQLSK	GT(1.12)RPGS(-1.12)VAIQEGQPHQQDPS(-66.57)LQLS(-72.74)K	2	4	0.94559	7238.53	6499.23	7616.87	10592	8187.71	6642.5	7796.56	7298.66	7376.38
A2AQW0	Mitogen-activated protein kinase kinase kinase 15	Map3k15	149.33	1331	A2AQW0	71	M3K15_MOUSE Mitogen-activated protein kinase kinase kinase 15 OS=Mus musculus OX=10090 GN=Map3k15 PE=1 SV=1	A2AQW0	71	71	S	GGRGPRRALRAVYVRSESSQGAAAGGGPEAG	89.297	89.297	S(0.488)ES(0.41)S(0.102)QGAAAGGGPEAGALK	S(0.76)ES(-0.76)S(-6.82)QGAAAGGGPEAGALK	1	3	-0.39294
A2AR02	Peptidyl-prolyl cis-trans isomerase G	Ppig	88.324	752	A2AR02	411	PPIG_MOUSE Peptidyl-prolyl cis-trans isomerase G OS=Mus musculus OX=10090 GN=Ppig PE=1 SV=1	A2AR02	411	411	S	PVRVKEKKITDHRHMSESPNRKVEKEKKAKD	117.84	29.544	HMS(1)ES(1)PNRK	HMS(29.54)ES(29.54)PNRK	3	3	-0.40392	103311	94827.6	84572.1	104152	79223.8	100260	107138	107453	90657.4
A2AR02	Peptidyl-prolyl cis-trans isomerase G	Ppig	88.324	752	A2AR02	656	PPIG_MOUSE Peptidyl-prolyl cis-trans isomerase G OS=Mus musculus OX=10090 GN=Ppig PE=1 SV=1	A2AR02	656	656	S	KYRSQESKSSHRKENSEGEKRTYSKSRDHNS	72.34	55.314	KENS(1)EGEKR	KENS(55.31)EGEKR	4	4	-0.41333	258204	239628	255195	256857	209166	249333	267290	266885	246181
A2AR02	Peptidyl-prolyl cis-trans isomerase G	Ppig	88.324	752	A2AR02	413	PPIG_MOUSE Peptidyl-prolyl cis-trans isomerase G OS=Mus musculus OX=10090 GN=Ppig PE=1 SV=1	A2AR02	413	413	S	RVKEKKITDHRHMSESPNRKVEKEKKAKDHK	159.79	29.544	HMS(1)ES(1)PNRK	HMS(29.54)ES(29.54)PNRK	5	3	-0.40392	269981	218542	216216	245573	176355	234040	267694	246515	228239
A2AR02	Peptidyl-prolyl cis-trans isomerase G	Ppig	88.324	752	A2AR02	626	PPIG_MOUSE Peptidyl-prolyl cis-trans isomerase G OS=Mus musculus OX=10090 GN=Ppig PE=1 SV=1	A2AR02	626	626	S	PGRSRSKDRRRRRRDSRSSEREESQSRNKDK	39.917	39.917	RDS(0.967)RS(0.023)S(0.009)ER	RDS(16.17)RS(-16.17)S(-20.13)ER	3	3	3.5917	48705	36679.5	40100.3	42490.7	32233.8	38713.8	44332.8	38184.3	40868.8
A2AR02	Peptidyl-prolyl cis-trans isomerase G	Ppig	88.324	752	A2AR02	395	PPIG_MOUSE Peptidyl-prolyl cis-trans isomerase G OS=Mus musculus OX=10090 GN=Ppig PE=1 SV=1	A2AR02	395	395	S	KGDKSELNEIKENQRSPVRVKEKKITDHRHM	78.116	50.034	ENQRS(1)PVR	ENQRS(50.03)PVR	5	2	0.046666	85531.8	58937.8	66058.6	70474.4	51918.6	64405.7	70801	62028.9	66093.4
A2AR02	Peptidyl-prolyl cis-trans isomerase G	Ppig	88.324	752	A2AR02	288	PPIG_MOUSE Peptidyl-prolyl cis-trans isomerase G OS=Mus musculus OX=10090 GN=Ppig PE=1 SV=1	A2AR02	288	288	S	EEIPPIPENRFLMRKSPPKADDKERKNRERE	65.563	40.577	KS(1)PPKADDK	KS(40.58)PPKADDK	2	3	0.081151	254529	207238	228025	233528	176105	231794	244170	238959	232401
A2AR02	Peptidyl-prolyl cis-trans isomerase G	Ppig	88.324	752	A2AR02	354	PPIG_MOUSE Peptidyl-prolyl cis-trans isomerase G OS=Mus musculus OX=10090 GN=Ppig PE=1 SV=1	A2AR02	354	354	S	YRTPSRSRSRDRFRRSETPPHWRQEMQRAQR	76.073	52.863	RS(1)ET(1)PPHWR	RS(52.86)ET(52.86)PPHWR	2	3	0.10205	109123	114963	108027	112842	102486	124037	117525	127558	115514
A2AR02	Peptidyl-prolyl cis-trans isomerase G	Ppig	88.324	752	A2AR02	685	PPIG_MOUSE Peptidyl-prolyl cis-trans isomerase G OS=Mus musculus OX=10090 GN=Ppig PE=1 SV=1	A2AR02	685	685	S	NSSSNNREKKADREQSPVSKTKQSSQDNEVK	106.18	61.09	EQS(0.999)PVS(0.001)K	EQS(32.6)PVS(-32.6)K	3	3	0.45537	391880	303756	346339	341793	239945	313456	373926	320251	321993
A2AR02	Peptidyl-prolyl cis-trans isomerase G	Ppig	88.324	752	A2AR02	440	PPIG_MOUSE Peptidyl-prolyl cis-trans isomerase G OS=Mus musculus OX=10090 GN=Ppig PE=1 SV=1	A2AR02	440	440	S	KDHKSESKERDIRRNSEKDDKYNKNKVKKRG	116.74	63.401	RNS(1)EKDDK	RNS(63.4)EKDDK	3	4	0.6129	342860	286199	318128	339302	245200	310079	337099	317661	289802
A2AR02	Peptidyl-prolyl cis-trans isomerase G	Ppig	88.324	752	A2AR02	532	PPIG_MOUSE Peptidyl-prolyl cis-trans isomerase G OS=Mus musculus OX=10090 GN=Ppig PE=1 SV=1	A2AR02	532	532	S	ENSKQVESKSNEHDHSKSKEKDRRAQSRSRE	102.39	98.182	SNEHDHS(1)K	S(-59.7)NEHDHS(59.7)K	7	3	0.51993	259568	231424	233430	246996	192013	223219	297148	220497	221759
A2AR02	Peptidyl-prolyl cis-trans isomerase G	Ppig	88.324	752	A2AR02	694	PPIG_MOUSE Peptidyl-prolyl cis-trans isomerase G OS=Mus musculus OX=10090 GN=Ppig PE=1 SV=1	A2AR02	694	694	S	KADREQSPVSKTKQSSQDNEVKSSTLKNQED	113.22	113.22	QS(0.285)S(0.715)QDNEVK	QS(-3.99)S(3.99)QDNEVK	3	2	0.18621	6596.49	6656.81	6851.4	7681.64	7459.01	7422.85	5902.58	6539.62	7515.73
A2AR02	Peptidyl-prolyl cis-trans isomerase G	Ppig	88.324	752	A2AR02	429	PPIG_MOUSE Peptidyl-prolyl cis-trans isomerase G OS=Mus musculus OX=10090 GN=Ppig PE=1 SV=1	A2AR02	429	429	S	PNRKVEKEKKAKDHKSESKERDIRRNSEKDD	53.751	53.751	DHKS(0.989)ES(0.011)K	DHKS(19.36)ES(-19.36)K	4	3	-0.3358	30052.9	28723.9	29559.5	32233.9	26668.1	36629.6	35593.7	32528.6	34900.3
A2AR02	Peptidyl-prolyl cis-trans isomerase G	Ppig	88.324	752	A2AR02	356	PPIG_MOUSE Peptidyl-prolyl cis-trans isomerase G OS=Mus musculus OX=10090 GN=Ppig PE=1 SV=1	A2AR02	356	356	T	TPSRSRSRDRFRRSETPPHWRQEMQRAQRMR	135.1	52.863	RS(1)ET(1)PPHWR	RS(52.86)ET(52.86)PPHWR	4	3	0.10205	314337	268741	278545	286984	232537	300486	311896	316357	290509
A2AR02	Peptidyl-prolyl cis-trans isomerase G	Ppig	88.324	752	A2AR02	589	PPIG_MOUSE Peptidyl-prolyl cis-trans isomerase G OS=Mus musculus OX=10090 GN=Ppig PE=1 SV=1	A2AR02	589	589	Y	VRSRSHDRDRSRSKEYHRYREQEYRRRGRSR	33.89	33.89	S(0.556)RS(0.483)KEY(0.962)HR	S(0.66)RS(-0.66)KEY(11.31)HR	6	3	-0.61779	17825.5	24988.6	22066.6	30682.9	26791	27905.4	29934.8	27266.1	20349.2
A2AR02	Peptidyl-prolyl cis-trans isomerase G	Ppig	88.324	752	A2AR02	534	PPIG_MOUSE Peptidyl-prolyl cis-trans isomerase G OS=Mus musculus OX=10090 GN=Ppig PE=1 SV=1	A2AR02	534	534	S	SKQVESKSNEHDHSKSKEKDRRAQSRSRERD	82.707	68.262	SNEHDHS(0.047)KS(0.953)K	S(-34.39)NEHDHS(-13.09)KS(13.09)K	9	4	0.30136	58446.9	63445.4	66866	67518	52027.7	62343.3	71927.1	54706.3	53794.2
A2AR02	Peptidyl-prolyl cis-trans isomerase G	Ppig	88.324	752	A2AR02	513	PPIG_MOUSE Peptidyl-prolyl cis-trans isomerase G OS=Mus musculus OX=10090 GN=Ppig PE=1 SV=1	A2AR02	513	513	S	EKEKPLDPKGKDQERSRSKENSKQVESKSNE	39.305	39.305	S(0.854)RS(0.137)KENS(0.009)K	S(7.96)RS(-7.96)KENS(-19.85)K	1	3	-0.18572	89325.5	46047	56390.4	58054.5	41772.4	50729.7	67032.6	47568.1	50398.6
A2AR02	Peptidyl-prolyl cis-trans isomerase G	Ppig	88.324	752	A2AR02	515	PPIG_MOUSE Peptidyl-prolyl cis-trans isomerase G OS=Mus musculus OX=10090 GN=Ppig PE=1 SV=1	A2AR02	515	515	S	EKPLDPKGKDQERSRSKENSKQVESKSNEHD	110.52	93.928	S(0.037)RS(0.938)KENS(0.025)K	S(-14.07)RS(14.07)KENS(-15.79)K	3	4	0.35277	275162	147785	164892	173269	125353	161532	207658	146913	160363
A2AR50	Ras-specific guanine nucleotide-releasing factor RalGPS1	Ralgps1	65.474	585	A2AR50	423	RGPS1_MOUSE Ras-specific guanine nucleotide-releasing factor RalGPS1 OS=Mus musculus OX=10090 GN=Ralgps1 PE=1 SV=2	A2AR50	423	423	T	EEMSAGLESRGRLYATLGPNWRVPVRNSPRT	81.017	81.017	LYAT(1)LGPNWR	LY(-61.02)AT(61.02)LGPNWR	4	2	-0.62042	4521.9	4233.57	4193.41	3368.76	5500.18	3941.1	3399.53	4367.25	4194.79
A2AR50	Ras-specific guanine nucleotide-releasing factor RalGPS1	Ralgps1	65.474	585	A2AR50	291	RGPS1_MOUSE Ras-specific guanine nucleotide-releasing factor RalGPS1 OS=Mus musculus OX=10090 GN=Ralgps1 PE=1 SV=2	A2AR50	291	291	S	EDDNYKLSLRIEPGSSSPRLVSSKEDLAGPS	82.645	82.645	IEPGS(0.115)S(0.77)S(0.115)PR	IEPGS(-8.27)S(8.27)S(-8.27)PR	6	2	2.0054	8788.23	8413.83	8474.13	6775.45	7946.44	8275.05	8572.61	9147.73	8437.7
A2AR50	Ras-specific guanine nucleotide-releasing factor RalGPS1	Ralgps1	65.474	585	A2AR50	292	RGPS1_MOUSE Ras-specific guanine nucleotide-releasing factor RalGPS1 OS=Mus musculus OX=10090 GN=Ralgps1 PE=1 SV=2	A2AR50	292	292	S	DDNYKLSLRIEPGSSSPRLVSSKEDLAGPSA	85.67	85.67	IEPGS(0.007)S(0.077)S(0.916)PR	IEPGS(-20.96)S(-10.75)S(10.75)PR	7	2	2.2688	4327.51	3446.86	4152.38	3445.42	3785.99	4331.77	3488.49	3756.17	3515.7
A2ARP1	Inositol hexakisphosphate and diphosphoinositol-pentakisphosphate kinase 1	Ppip5k1	159.92	1436	A2ARP1	982	VIP1_MOUSE Inositol hexakisphosphate and diphosphoinositol-pentakisphosphate kinase 1 OS=Mus musculus OX=10090 GN=Ppip5k1 PE=1 SV=1	A2ARP1	982	982	S	GLPRRSPLIRNRKAGSMEVLSETSSSRPGGY	72.145	64.59	KAGS(0.999)MEVLS(0.001)ETSSSR	KAGS(29.14)MEVLS(-29.14)ET(-45.16)S(-50.5)S(-52.46)S(-56.66)R	4	3	0.21684	13051.1	11967.2	11535.7	11769.1	12834.4	12215.4	11478.2	13656.9	12773.3
A2ARP1	Inositol hexakisphosphate and diphosphoinositol-pentakisphosphate kinase 1	Ppip5k1	159.92	1436	A2ARP1	958	VIP1_MOUSE Inositol hexakisphosphate and diphosphoinositol-pentakisphosphate kinase 1 OS=Mus musculus OX=10090 GN=Ppip5k1 PE=1 SV=1	A2ARP1	958	958	T	LCPGKASDEPDRALQTSPQPVEGTGLPRRSP	44.089	44.089	ALQT(0.5)S(0.5)PQPVEGTGLPR	ALQT(0)S(0)PQPVEGT(-31.43)GLPR	4	3	0.50998
A2ARP1	Inositol hexakisphosphate and diphosphoinositol-pentakisphosphate kinase 1	Ppip5k1	159.92	1436	A2ARP1	1024	VIP1_MOUSE Inositol hexakisphosphate and diphosphoinositol-pentakisphosphate kinase 1 OS=Mus musculus OX=10090 GN=Ppip5k1 PE=1 SV=1	A2ARP1	1024	1024	T	MKQSGLGSQCTGLFSTTVLGGSSSAPNLQDY	40.129	40.129	QSGLGS(0.005)QCT(0.03)GLFS(0.28)T(0.28)T(0.077)VLGGS(0.108)S(0.108)S(0.108)APNLQDY(0.004)AR	QS(-28.96)GLGS(-17.16)QCT(-9.78)GLFS(0)T(0)T(-5.6)VLGGS(-4.16)S(-4.16)S(-4.16)APNLQDY(-18.15)AR	14	4	0.99152
A2ARP1	Inositol hexakisphosphate and diphosphoinositol-pentakisphosphate kinase 1	Ppip5k1	159.92	1436	A2ARP1	1031	VIP1_MOUSE Inositol hexakisphosphate and diphosphoinositol-pentakisphosphate kinase 1 OS=Mus musculus OX=10090 GN=Ppip5k1 PE=1 SV=1	A2ARP1	1031	1031	S	SQCTGLFSTTVLGGSSSAPNLQDYARTHGKK	26.376	26.376	QS(0.025)GLGS(0.023)QCT(0.031)GLFS(0.079)T(0.079)T(0.079)VLGGS(0.224)S(0.224)S(0.224)APNLQDY(0.011)AR	QS(-9.47)GLGS(-9.89)QCT(-8.61)GLFS(-4.55)T(-4.55)T(-4.55)VLGGS(0)S(0)S(0)APNLQDY(-12.99)AR	21	3	-1.9209
A2ARP1	Inositol hexakisphosphate and diphosphoinositol-pentakisphosphate kinase 1	Ppip5k1	159.92	1436	A2ARP1	1032	VIP1_MOUSE Inositol hexakisphosphate and diphosphoinositol-pentakisphosphate kinase 1 OS=Mus musculus OX=10090 GN=Ppip5k1 PE=1 SV=1	A2ARP1	1032	1032	S	QCTGLFSTTVLGGSSSAPNLQDYARTHGKKL	26.376	26.376	QS(0.025)GLGS(0.023)QCT(0.031)GLFS(0.079)T(0.079)T(0.079)VLGGS(0.224)S(0.224)S(0.224)APNLQDY(0.011)AR	QS(-9.47)GLGS(-9.89)QCT(-8.61)GLFS(-4.55)T(-4.55)T(-4.55)VLGGS(0)S(0)S(0)APNLQDY(-12.99)AR	22	3	-1.9209
A2ARP1	Inositol hexakisphosphate and diphosphoinositol-pentakisphosphate kinase 1	Ppip5k1	159.92	1436	A2ARP1	1068	VIP1_MOUSE Inositol hexakisphosphate and diphosphoinositol-pentakisphosphate kinase 1 OS=Mus musculus OX=10090 GN=Ppip5k1 PE=1 SV=1	A2ARP1	1068	1068	S	KHRDELLFVPAVKRFSVSFAKHPTNGFEGCS	82.261	63.32	RFS(1)VSFAK	RFS(39.6)VS(-39.6)FAK	3	3	-0.12437	11612.8	11330.7	10896.2	7541.08	9309.18	14021.4	6290.03	8353.26	9650.73
A2ARP1	Inositol hexakisphosphate and diphosphoinositol-pentakisphosphate kinase 1	Ppip5k1	159.92	1436	A2ARP1	939	VIP1_MOUSE Inositol hexakisphosphate and diphosphoinositol-pentakisphosphate kinase 1 OS=Mus musculus OX=10090 GN=Ppip5k1 PE=1 SV=1	A2ARP1	939	939	S	RPASSENEEMKTDPGSIENLCPGKASDEPDR	79.81	79.81	T(0.021)DPGS(0.979)IENLCPGK	T(-16.68)DPGS(16.68)IENLCPGK	5	3	-0.090843	21295.8	22823.8	22822.2	22886.6	25698.5	22866.5	22748.2	22944.7	23531.2
A2ARP1	Inositol hexakisphosphate and diphosphoinositol-pentakisphosphate kinase 1	Ppip5k1	159.92	1436	A2ARP1	1147	VIP1_MOUSE Inositol hexakisphosphate and diphosphoinositol-pentakisphosphate kinase 1 OS=Mus musculus OX=10090 GN=Ppip5k1 PE=1 SV=1	A2ARP1	1147	1147	S	HQASDSPFSPPRTLHSPPLQLRHRSEKPPWY	151.55	151.55	TLHS(1)PPLQLR	T(-41.83)LHS(41.83)PPLQLR	4	3	-0.14664	51244.5	50429.6	48999.2	43448.8	41067.5	55213.8	47828.3	56377.1	53560.4
A2ARP1	Inositol hexakisphosphate and diphosphoinositol-pentakisphosphate kinase 1	Ppip5k1	159.92	1436	A2ARP1	959	VIP1_MOUSE Inositol hexakisphosphate and diphosphoinositol-pentakisphosphate kinase 1 OS=Mus musculus OX=10090 GN=Ppip5k1 PE=1 SV=1	A2ARP1	959	959	S	CPGKASDEPDRALQTSPQPVEGTGLPRRSPL	44.089	35.891	ALQT(0.186)S(0.811)PQPVEGT(0.003)GLPR	ALQT(-6.4)S(6.4)PQPVEGT(-23.87)GLPR	5	2	-0.93059	10231.9	11210.3	12019.5	11955.7	12805.3	13141.1	12802.4	12481.1	11745.9
A2ARP1	Inositol hexakisphosphate and diphosphoinositol-pentakisphosphate kinase 1	Ppip5k1	159.92	1436	A2ARP1	1023	VIP1_MOUSE Inositol hexakisphosphate and diphosphoinositol-pentakisphosphate kinase 1 OS=Mus musculus OX=10090 GN=Ppip5k1 PE=1 SV=1	A2ARP1	1023	1023	S	EMKQSGLGSQCTGLFSTTVLGGSSSAPNLQD	40.129	40.129	QSGLGS(0.005)QCT(0.03)GLFS(0.28)T(0.28)T(0.077)VLGGS(0.108)S(0.108)S(0.108)APNLQDY(0.004)AR	QS(-28.96)GLGS(-17.16)QCT(-9.78)GLFS(0)T(0)T(-5.6)VLGGS(-4.16)S(-4.16)S(-4.16)APNLQDY(-18.15)AR	13	4	0.99152
A2ARP1	Inositol hexakisphosphate and diphosphoinositol-pentakisphosphate kinase 1	Ppip5k1	159.92	1436	A2ARP1	1030	VIP1_MOUSE Inositol hexakisphosphate and diphosphoinositol-pentakisphosphate kinase 1 OS=Mus musculus OX=10090 GN=Ppip5k1 PE=1 SV=1	A2ARP1	1030	1030	S	GSQCTGLFSTTVLGGSSSAPNLQDYARTHGK	26.376	26.376	QS(0.025)GLGS(0.023)QCT(0.031)GLFS(0.079)T(0.079)T(0.079)VLGGS(0.224)S(0.224)S(0.224)APNLQDY(0.011)AR	QS(-9.47)GLGS(-9.89)QCT(-8.61)GLFS(-4.55)T(-4.55)T(-4.55)VLGGS(0)S(0)S(0)APNLQDY(-12.99)AR	20	3	-1.9209
A2ARZ3	Fibrous sheath-interacting protein 2	Fsip2	784.85	6995	A2ARZ3	4179	FSIP2_MOUSE Fibrous sheath-interacting protein 2 OS=Mus musculus OX=10090 GN=Fsip2 PE=1 SV=3	A2ARZ3	4179	4179	Y	QLISLPIKSSSLEKKYLASSDFNEMSNCITN	9.5303	9.5303	Y(1)LAS(1)S(1)DFNEMS(1)NCIT(1)NK	Y(9.53)LAS(9.53)S(9.53)DFNEMS(9.53)NCIT(9.53)NK	1	3	0.044256
A2ASS6	Titin	Ttn	3906.4	35213	A2ASS6	22331	TITIN_MOUSE Titin OS=Mus musculus OX=10090 GN=Ttn PE=1 SV=1	A2ASS6	22331	22331	Y	QACRHVVTKLIQGNEYLFRVSAVNHYGKGEP	23.329	23.329	LIQGNEY(0.744)LFRVS(0.13)AVNHY(0.125)GK	LIQGNEY(7.56)LFRVS(-7.56)AVNHY(-7.74)GK	7	3	-2.2151
A2ASS6	Titin	Ttn	3906.4	35213	A2ASS6	1424	TITIN_MOUSE Titin OS=Mus musculus OX=10090 GN=Ttn PE=1 SV=1	A2ASS6	1424	1424	S	PRSLSRSPIRMSPAMSPARMSPARMSPARMS	33.875	33.875	MS(0.545)PARMS(0.455)PAR	MS(0.79)PARMS(-0.79)PAR	2	2	-1.8701	608.289	1019.35	835.356	1530.34	1420.92	1240.36	1036.05	1012.95	1195.3
A2ASS6	Titin	Ttn	3906.4	35213	A2ASS6	17092	TITIN_MOUSE Titin OS=Mus musculus OX=10090 GN=Ttn PE=1 SV=1	A2ASS6	17092	17092	Y	AVDPLGPPTSPERLTYTERTKSTITLDWKEP	17.732	17.732	LT(1)Y(1)T(1)ERT(1)K	LT(17.73)Y(17.73)T(17.73)ERT(17.73)K	3	3	3.2889	6971.69	10273.6	8296.12	8743.79	9103.99	8023.38	8172.18	8796.91	10453.3
A2AUC9	Kelch-like protein 41	Klhl41	68.189	606	A2AUC9	450	KLH41_MOUSE Kelch-like protein 41 OS=Mus musculus OX=10090 GN=Klhl41 PE=1 SV=1	A2AUC9	450	450	Y	IKVYGHNVISHNGMIYCLGGKTDDKKCTNRV	15.09	15.09	VY(0.542)GHNVIS(0.559)HNGMIY(0.9)CLGGK	VY(-0.16)GHNVIS(0.16)HNGMIY(6.6)CLGGK	14	3	-2.8423
A2AVJ5	Proline-rich protein 5-like	Prr5l	40.982	370	A2AVJ5	28	PRR5L_MOUSE Proline-rich protein 5-like OS=Mus musculus OX=10090 GN=Prr5l PE=1 SV=1	A2AVJ5	28	28	S	FHKMGSFRRPRPRFMSSPVLSELPRFQAARQ	88.187	88.187	FMS(0.983)S(0.017)PVLSELPR	FMS(17.7)S(-17.7)PVLS(-40.9)ELPR	3	2	-0.13704	2699.41	2586.76	2804.35	3157.72	3333.39	2765.01	2868.28	2914.8	2401.69
A2AVQ5	Lymphocyte expansion molecule	Lexm	47.584	414	A2AVQ5	244	LEXM_MOUSE Lymphocyte expansion molecule OS=Mus musculus OX=10090 GN=Lexm PE=2 SV=1	A2AVQ5	244	244	Y	GPYDIFSGERSSPLPYGHYSVQKMKPKELTD	32.925	32.925	S(0.452)S(0.535)PLPY(0.429)GHY(0.429)S(0.156)VQK	S(-0.67)S(0.67)PLPY(0)GHY(0)S(-4.38)VQK	6	3	3.8686
A2AVQ5	Lymphocyte expansion molecule	Lexm	47.584	414	A2AVQ5	240	LEXM_MOUSE Lymphocyte expansion molecule OS=Mus musculus OX=10090 GN=Lexm PE=2 SV=1	A2AVQ5	240	240	S	TGNRGPYDIFSGERSSPLPYGHYSVQKMKPK	32.925	32.925	S(0.452)S(0.535)PLPY(0.429)GHY(0.429)S(0.156)VQK	S(-0.67)S(0.67)PLPY(0)GHY(0)S(-4.38)VQK	2	3	3.8686
A2AVQ5	Lymphocyte expansion molecule	Lexm	47.584	414	A2AVQ5	247	LEXM_MOUSE Lymphocyte expansion molecule OS=Mus musculus OX=10090 GN=Lexm PE=2 SV=1	A2AVQ5	247	247	Y	DIFSGERSSPLPYGHYSVQKMKPKELTDYKS	32.925	32.925	S(0.452)S(0.535)PLPY(0.429)GHY(0.429)S(0.156)VQK	S(-0.67)S(0.67)PLPY(0)GHY(0)S(-4.38)VQK	9	3	3.8686
A2AWA9	Rab GTPase-activating protein 1	Rabgap1	120.8	1064	A2AWA9	488	RBGP1_MOUSE Rab GTPase-activating protein 1 OS=Mus musculus OX=10090 GN=Rabgap1 PE=1 SV=1	A2AWA9	488	488	S	ESESERERRKTTASPSVRLPQSGSQSSMIPS	72.928	72.928	T(0.017)T(0.049)AS(0.45)PS(0.484)VR	T(-14.5)T(-9.96)AS(-0.32)PS(0.32)VR	6	2	0.15071
A2AWA9	Rab GTPase-activating protein 1	Rabgap1	120.8	1064	A2AWA9	486	RBGP1_MOUSE Rab GTPase-activating protein 1 OS=Mus musculus OX=10090 GN=Rabgap1 PE=1 SV=1	A2AWA9	486	486	S	CLESESERERRKTTASPSVRLPQSGSQSSMI	101.46	101.46	T(0.001)T(0.005)AS(0.989)PS(0.005)VR	T(-29.75)T(-23.2)AS(23.2)PS(-23.2)VR	4	2	-0.76633	34136	33274.7	30886.4	37629.5	31174.2	34881.4	35473.5	33285	32416.2
A2AWL7	MAX gene-associated protein	Mga	328.8	3003	A2AWL7	921	MGAP_MOUSE MAX gene-associated protein OS=Mus musculus OX=10090 GN=Mga PE=2 SV=1	A2AWL7	921	921	S	GRTKSSYKSILPYPVSPKQKNSHVSQGDKIT	85.958	85.958	SILPYPVS(1)PK	S(-59.92)ILPY(-43.85)PVS(43.85)PK	8	2	0.34159	17605.4	16540.6	17676.7	17357.1	19383.9	16905.8	17314.3	17922	18004.8
A2AWL7	MAX gene-associated protein	Mga	328.8	3003	A2AWL7	448	MGAP_MOUSE MAX gene-associated protein OS=Mus musculus OX=10090 GN=Mga PE=2 SV=1	A2AWL7	448	448	S	DNLEADHPSYKWLPNSPGVAKAKMFKLDAGK	62.466	47.302	WLPNS(1)PGVAK	WLPNS(47.3)PGVAK	5	2	0.035572	26085.1	24785.9	26645.6	25192.5	25181.4	25432.3	22692.6	22151.8	21248.8
A2BE28	Ribosomal biogenesis protein LAS1L	Las1l	89.413	776	A2BE28	20	LAS1L_MOUSE Ribosomal biogenesis protein LAS1L OS=Mus musculus OX=10090 GN=Las1l PE=1 SV=1	A2BE28	20	20	S	WRAWDGQSFKENQPESPSARGIVVSWLSRAE	71.085	71.085	ENQPES(0.882)PS(0.118)AR	ENQPES(8.75)PS(-8.75)AR	6	2	-0.663
A2BH40	AT-rich interactive domain-containing protein 1A	Arid1a	242.09	2283	A2BH40	1942	ARI1A_MOUSE AT-rich interactive domain-containing protein 1A OS=Mus musculus OX=10090 GN=Arid1a PE=1 SV=1	A2BH40	1942	1942	S	SAEATKESSKFPFGISPAQSHRNIKILEDEP	64.842	64.842	FPFGIS(1)PAQSHR	FPFGIS(47.7)PAQS(-47.7)HR	6	3	-0.91697	3263.53	3345.19	3084.73	2393.87	3322.93	3922.52	4313.55	2836.08	2488.95
A2BH40	AT-rich interactive domain-containing protein 1A	Arid1a	242.09	2283	A2BH40	773	ARI1A_MOUSE AT-rich interactive domain-containing protein 1A OS=Mus musculus OX=10090 GN=Arid1a PE=1 SV=1	A2BH40	773	773	S	PQMPQYTSPQPGSALSPRQPSGGQMHSGVGS	159.12	123.52	NPQMPQYTSPQPGS(0.016)ALS(0.984)PR	NPQMPQY(-85.89)T(-74.92)S(-69.52)PQPGS(-17.96)ALS(17.96)PR	17	3	-0.225	41290	44105.7	43453.9	48787.5	48437.3	47115.8	48858.7	47339.9	50375.3
A2BH40	AT-rich interactive domain-containing protein 1A	Arid1a	242.09	2283	A2BH40	365	ARI1A_MOUSE AT-rich interactive domain-containing protein 1A OS=Mus musculus OX=10090 GN=Arid1a PE=1 SV=1	A2BH40	365	365	S	AVSGGAQQRSHHAPMSPGSSGGGGQPLARTP	121.35	121.35	SHHAPMS(1)PGSSGGGGQPLAR	S(-64.2)HHAPMS(40.51)PGS(-40.51)S(-47.1)GGGGQPLAR	7	3	-0.75577	13144.4	16038	15909.2	17127.3	13781.4	15187.2	13972.2	17602.7	15536.9
A2BH40	AT-rich interactive domain-containing protein 1A	Arid1a	242.09	2283	A2BH40	611	ARI1A_MOUSE AT-rich interactive domain-containing protein 1A OS=Mus musculus OX=10090 GN=Arid1a PE=1 SV=1	A2BH40	611	611	S	QRFPPPQELSQDSFGSQASSAPSMTSSKGGQ	35.32	35.32	FPPPQELS(0.196)QDS(0.196)FGS(0.196)QAS(0.196)S(0.196)APS(0.013)MT(0.004)S(0.001)SK	FPPPQELS(0)QDS(0)FGS(0)QAS(0)S(0)APS(-11.88)MT(-16.82)S(-21.75)S(-26.11)K	14	4	-0.63665
A2BH40	AT-rich interactive domain-containing protein 1A	Arid1a	242.09	2283	A2BH40	614	ARI1A_MOUSE AT-rich interactive domain-containing protein 1A OS=Mus musculus OX=10090 GN=Arid1a PE=1 SV=1	A2BH40	614	614	S	PPPQELSQDSFGSQASSAPSMTSSKGGQEDM	35.32	35.32	FPPPQELS(0.196)QDS(0.196)FGS(0.196)QAS(0.196)S(0.196)APS(0.013)MT(0.004)S(0.001)SK	FPPPQELS(0)QDS(0)FGS(0)QAS(0)S(0)APS(-11.88)MT(-16.82)S(-21.75)S(-26.11)K	17	4	-0.63665
A2BH40	AT-rich interactive domain-containing protein 1A	Arid1a	242.09	2283	A2BH40	605	ARI1A_MOUSE AT-rich interactive domain-containing protein 1A OS=Mus musculus OX=10090 GN=Arid1a PE=1 SV=1	A2BH40	605	605	S	QTAYSQQRFPPPQELSQDSFGSQASSAPSMT	35.32	35.32	FPPPQELS(0.196)QDS(0.196)FGS(0.196)QAS(0.196)S(0.196)APS(0.013)MT(0.004)S(0.001)SK	FPPPQELS(0)QDS(0)FGS(0)QAS(0)S(0)APS(-11.88)MT(-16.82)S(-21.75)S(-26.11)K	8	4	-0.63665
A2BH40	AT-rich interactive domain-containing protein 1A	Arid1a	242.09	2283	A2BH40	608	ARI1A_MOUSE AT-rich interactive domain-containing protein 1A OS=Mus musculus OX=10090 GN=Arid1a PE=1 SV=1	A2BH40	608	608	S	YSQQRFPPPQELSQDSFGSQASSAPSMTSSK	35.32	35.32	FPPPQELS(0.196)QDS(0.196)FGS(0.196)QAS(0.196)S(0.196)APS(0.013)MT(0.004)S(0.001)SK	FPPPQELS(0)QDS(0)FGS(0)QAS(0)S(0)APS(-11.88)MT(-16.82)S(-21.75)S(-26.11)K	11	4	-0.63665
A2BH40	AT-rich interactive domain-containing protein 1A	Arid1a	242.09	2283	A2BH40	699	ARI1A_MOUSE AT-rich interactive domain-containing protein 1A OS=Mus musculus OX=10090 GN=Arid1a PE=1 SV=1	A2BH40	699	699	S	PHTSPHLPGIRGPSPSPVGSPASVAQSRSGP	102.39	42.818	GPS(0.08)PS(0.9)PVGS(0.011)PAS(0.004)VAQS(0.006)R	GPS(-10.52)PS(10.52)PVGS(-19.18)PAS(-23.52)VAQS(-21.98)R	5	2	0.50217	24761.1	27548.1	25284.2	25846.3	51666.7	25182	32439.5	25678.3	26284.4
A2BH40	AT-rich interactive domain-containing protein 1A	Arid1a	242.09	2283	A2BH40	703	ARI1A_MOUSE AT-rich interactive domain-containing protein 1A OS=Mus musculus OX=10090 GN=Arid1a PE=1 SV=1	A2BH40	703	703	S	PHLPGIRGPSPSPVGSPASVAQSRSGPLSPA	48.182	48.182	GPS(0.754)PS(0.253)PVGS(0.983)PAS(0.007)VAQS(0.003)R	GPS(4.83)PS(-4.83)PVGS(20.44)PAS(-21.68)VAQS(-25.93)R	9	3	0.45575	28776.9	25457	31460.3	30194	29575.1	31090.1	31279.4	29748.5	32358.2
A2BH40	AT-rich interactive domain-containing protein 1A	Arid1a	242.09	2283	A2BH40	1866	ARI1A_MOUSE AT-rich interactive domain-containing protein 1A OS=Mus musculus OX=10090 GN=Arid1a PE=1 SV=1	A2BH40	1866	1866	S	EHIQTHFESKIELLPSRPYVPCPTPPRKHLT	71.995	71.995	IELLPS(1)R	IELLPS(72)R	6	2	-0.20019	4294.25	4170.31	3514.54	4170.81	4261.52	3870.45	3659.87	4607.38	3264.72
A2BH40	AT-rich interactive domain-containing protein 1A	Arid1a	242.09	2283	A2BH40	770	ARI1A_MOUSE AT-rich interactive domain-containing protein 1A OS=Mus musculus OX=10090 GN=Arid1a PE=1 SV=1	A2BH40	770	770	S	QRNPQMPQYTSPQPGSALSPRQPSGGQMHSG	37.56	31.176	NPQMPQY(0.009)T(0.014)S(0.012)PQPGS(0.546)ALS(0.419)PR	NPQMPQY(-17.95)T(-16.05)S(-16.41)PQPGS(1.15)ALS(-1.15)PR	14	3	-2.0069	1532.5	1681.74	1524.32	1648.35	2665.97	1779.15	1567.97	2100.56	1843.33
A2BH40	AT-rich interactive domain-containing protein 1A	Arid1a	242.09	2283	A2BH40	383	ARI1A_MOUSE AT-rich interactive domain-containing protein 1A OS=Mus musculus OX=10090 GN=Arid1a PE=1 SV=1	A2BH40	383	383	S	SSGGGGQPLARTPQSSSPMDQMGKMRPQPYG	39.424	39.424	T(0.028)PQS(0.092)S(0.44)S(0.44)PMDQMGK	T(-11.93)PQS(-6.8)S(0)S(0)PMDQMGK	5	3	0.16418
A2BH40	AT-rich interactive domain-containing protein 1A	Arid1a	242.09	2283	A2BH40	384	ARI1A_MOUSE AT-rich interactive domain-containing protein 1A OS=Mus musculus OX=10090 GN=Arid1a PE=1 SV=1	A2BH40	384	384	S	SGGGGQPLARTPQSSSPMDQMGKMRPQPYGG	39.424	39.424	T(0.028)PQS(0.092)S(0.44)S(0.44)PMDQMGK	T(-11.93)PQS(-6.8)S(0)S(0)PMDQMGK	6	3	0.16418
A2BH40	AT-rich interactive domain-containing protein 1A	Arid1a	242.09	2283	A2BH40	1183	ARI1A_MOUSE AT-rich interactive domain-containing protein 1A OS=Mus musculus OX=10090 GN=Arid1a PE=1 SV=1	A2BH40	1183	1183	S	STPHSQIPPLPGMSRSNSVGIQDAFPDGSDP	76.471	76.471	S(0.566)NS(0.434)VGIQDAFPDGSDPTFQK	S(1.14)NS(-1.14)VGIQDAFPDGS(-56.32)DPT(-64.17)FQK	1	3	0.020266	8175.53	8555.02	8975.56	10321	14037.2	8989.77	9445.96	7870.45	9033.75
A2BH40	AT-rich interactive domain-containing protein 1A	Arid1a	242.09	2283	A2BH40	1185	ARI1A_MOUSE AT-rich interactive domain-containing protein 1A OS=Mus musculus OX=10090 GN=Arid1a PE=1 SV=1	A2BH40	1185	1185	S	PHSQIPPLPGMSRSNSVGIQDAFPDGSDPTF	64.845	64.845	S(0.22)NS(0.78)VGIQDAFPDGSDPTFQK	S(-5.49)NS(5.49)VGIQDAFPDGS(-50.22)DPT(-56.85)FQK	3	3	-0.97501	3250.52	3764.61	4570.09	3416.43	5868.21	4625.37	4434.43	3920.89	3984.12
A2BH40	AT-rich interactive domain-containing protein 1A	Arid1a	242.09	2283	A2BH40	697	ARI1A_MOUSE AT-rich interactive domain-containing protein 1A OS=Mus musculus OX=10090 GN=Arid1a PE=1 SV=1	A2BH40	697	697	S	FSPHTSPHLPGIRGPSPSPVGSPASVAQSRS	137.99	28.287	GPS(0.791)PS(0.213)PVGS(0.866)PAS(0.103)VAQS(0.027)R	GPS(5.96)PS(-5.96)PVGS(9.52)PAS(-9.52)VAQS(-15.76)R	3	3	-0.63103	47635.5	44740.1	49947.1	49088.4	48657.5	51559.3	50217.3	47286.2	51224.3
A2BH40	AT-rich interactive domain-containing protein 1A	Arid1a	242.09	2283	A2BH40	615	ARI1A_MOUSE AT-rich interactive domain-containing protein 1A OS=Mus musculus OX=10090 GN=Arid1a PE=1 SV=1	A2BH40	615	615	S	PPQELSQDSFGSQASSAPSMTSSKGGQEDMN	35.32	35.32	FPPPQELS(0.196)QDS(0.196)FGS(0.196)QAS(0.196)S(0.196)APS(0.013)MT(0.004)S(0.001)SK	FPPPQELS(0)QDS(0)FGS(0)QAS(0)S(0)APS(-11.88)MT(-16.82)S(-21.75)S(-26.11)K	18	4	-0.63665
A2BH40	AT-rich interactive domain-containing protein 1A	Arid1a	242.09	2283	A2BH40	1874	ARI1A_MOUSE AT-rich interactive domain-containing protein 1A OS=Mus musculus OX=10090 GN=Arid1a PE=1 SV=1	A2BH40	1874	1874	T	SKIELLPSRPYVPCPTPPRKHLTTVEGTPGT	43.991	43.991	PY(0.001)VPCPT(0.999)PPRK	PY(-28.45)VPCPT(28.45)PPRK	7	3	-0.18525	6221.47	5561.46	6840.89	6347.76	6200.04	5671.66	6231.38	5892.1	6393.3
A2CG49	Kalirin	Kalrn	337	2964	A2CG49	1687	KALRN_MOUSE Kalirin OS=Mus musculus OX=10090 GN=Kalrn PE=1 SV=1	A2CG49	1687	1687	S	GLVPSSALCISHSRSSVEMDCFFPLKDSYSH	48.112	48.112	S(0.5)S(0.5)VEMDCFFPLK	S(0)S(0)VEMDCFFPLK	2	3	0.60265
A2CG49	Kalirin	Kalrn	337	2964	A2CG49	1686	KALRN_MOUSE Kalirin OS=Mus musculus OX=10090 GN=Kalrn PE=1 SV=1	A2CG49	1686	1686	S	EGLVPSSALCISHSRSSVEMDCFFPLKDSYS	48.112	48.112	S(0.5)S(0.5)VEMDCFFPLK	S(0)S(0)VEMDCFFPLK	1	3	0.60265
A2CG63	AT-rich interactive domain-containing protein 4B	Arid4b	147.64	1314	A2CG63	830	ARI4B_MOUSE AT-rich interactive domain-containing protein 4B OS=Mus musculus OX=10090 GN=Arid4b PE=1 SV=1	A2CG63	830	830	S	KALKPQTKRGKRRYCSADECLQTGSPGKKED	43.208	43.208	Y(0.026)CS(0.949)ADECLQT(0.021)GS(0.003)PGK	Y(-15.56)CS(15.56)ADECLQT(-16.48)GS(-24.61)PGK	3	3	1.2478	9162.4	12739.5	11937.5	12927.2	17915.5	11767.6	11400.9	10476.1	12724.3
A2CG63	AT-rich interactive domain-containing protein 4B	Arid4b	147.64	1314	A2CG63	839	ARI4B_MOUSE AT-rich interactive domain-containing protein 4B OS=Mus musculus OX=10090 GN=Arid4b PE=1 SV=1	A2CG63	839	839	S	GKRRYCSADECLQTGSPGKKEDRTKSKEPLC	47.204	44.587	YCSADECLQT(0.196)GS(0.804)PGKK	Y(-34.49)CS(-34.31)ADECLQT(-6.13)GS(6.13)PGKK	12	4	0.77823	3693.47	4592.2	5022.87	3984.59	4095.79	3912.67	5592.84	4234.5	4759.83
A2CG63	AT-rich interactive domain-containing protein 4B	Arid4b	147.64	1314	A2CG63	778	ARI4B_MOUSE AT-rich interactive domain-containing protein 4B OS=Mus musculus OX=10090 GN=Arid4b PE=1 SV=1	A2CG63	778	778	S	NKVHTDLVIAKTVSKSPERLRKDMEAISEDT	68.525	68.525	TVS(0.008)KS(0.991)PER	T(-49.55)VS(-20.67)KS(20.67)PER	5	2	0.1903	197761	155181	168878	167621	128414	160013	187202	173492	172580
A2CG63	AT-rich interactive domain-containing protein 4B	Arid4b	147.64	1314	A2CG63	675	ARI4B_MOUSE AT-rich interactive domain-containing protein 4B OS=Mus musculus OX=10090 GN=Arid4b PE=1 SV=1	A2CG63	675	675	S	CKLRRLSKSPFQSNPSPEMVSKLDLADAKNS	49.537	49.537	S(0.003)PFQS(0.03)NPS(0.966)PEMVS(0.001)K	S(-24.64)PFQS(-15.1)NPS(15.1)PEMVS(-31.38)K	8	3	2.3167	14667.8	14355	13796.4	12590.5	14970	14483.4	14596.4	12759.4	14443.1
A2RRY8	Spermatogenesis-associated serine-rich protein 1	Spats1	30.168	269	A2RRY8	86	SPAS1_MOUSE Spermatogenesis-associated serine-rich protein 1 OS=Mus musculus OX=10090 GN=Spats1 PE=1 SV=1	A2RRY8	86	86	S	SSSSSSAQSNRSSKVSLPEIPKEKYPEEFSL	35.224	35.224	VS(1)LPEIPK	VS(35.22)LPEIPK	2	3	4.2778	19822.2	13162.2	22364.7	29041.8	16809.7	19829	21272.6	12527.3	17351
A2RSJ4	UHRF1-binding protein 1-like	Uhrf1bp1l	161.94	1457	A2RSJ4	950	UH1BL_MOUSE UHRF1-binding protein 1-like OS=Mus musculus OX=10090 GN=Uhrf1bp1l PE=1 SV=2	A2RSJ4	950	950	S	VDLSHAPLKDPLLFKSASDTNLQKGTSFLDY	61.344	61.344	S(0.436)AS(0.436)DT(0.129)NLQK	S(0)AS(0)DT(-5.3)NLQK	1	3	-0.20478
A2RSJ4	UHRF1-binding protein 1-like	Uhrf1bp1l	161.94	1457	A2RSJ4	1092	UH1BL_MOUSE UHRF1-binding protein 1-like OS=Mus musculus OX=10090 GN=Uhrf1bp1l PE=1 SV=2	A2RSJ4	1092	1092	S	SQTSLSAKSKERCPPSPAPLSVSYKNMKRSA	51.695	51.695	CPPS(0.999)PAPLS(0.001)VSYK	CPPS(31.59)PAPLS(-31.59)VS(-38.29)Y(-44.49)K	4	3	0.9942	6267.71	6223.9	6419.38	6283.96	5212.77	6313.11	8099.81	7416.58	5183.07
A2RSJ4	UHRF1-binding protein 1-like	Uhrf1bp1l	161.94	1457	A2RSJ4	954	UH1BL_MOUSE UHRF1-binding protein 1-like OS=Mus musculus OX=10090 GN=Uhrf1bp1l PE=1 SV=2	A2RSJ4	954	954	T	HAPLKDPLLFKSASDTNLQKGTSFLDYLSDK	92.538	89.827	SAS(0.227)DT(0.773)NLQK	S(-35.57)AS(-5.32)DT(5.32)NLQK	5	2	-0.081257	79824	75516	72182.7	76507.3	67739.7	72523.3	68754.6	68949.2	68506
A2RSJ4	UHRF1-binding protein 1-like	Uhrf1bp1l	161.94	1457	A2RSJ4	952	UH1BL_MOUSE UHRF1-binding protein 1-like OS=Mus musculus OX=10090 GN=Uhrf1bp1l PE=1 SV=2	A2RSJ4	952	952	S	LSHAPLKDPLLFKSASDTNLQKGTSFLDYLS	61.344	61.344	S(0.436)AS(0.436)DT(0.129)NLQK	S(0)AS(0)DT(-5.3)NLQK	3	3	-0.20478
A2RSJ4	UHRF1-binding protein 1-like	Uhrf1bp1l	161.94	1457	A2RSJ4	934	UH1BL_MOUSE UHRF1-binding protein 1-like OS=Mus musculus OX=10090 GN=Uhrf1bp1l PE=1 SV=2	A2RSJ4	934	934	S	IRNATLNHMSDNRSMSVDLSHAPLKDPLLFK	84.166	84.166	S(0.288)MS(0.7)VDLS(0.012)HAPLKDPLLFK	S(-3.86)MS(3.86)VDLS(-17.52)HAPLKDPLLFK	3	4	-0.29839	5421.73	5312.33	6068.15	5065.11	5227.47	5962.91	4231.01	5910.84	4786.07
A2RSQ0	DENN domain-containing protein 5B	Dennd5b	144.63	1274	A2RSQ0	1076	DEN5B_MOUSE DENN domain-containing protein 5B OS=Mus musculus OX=10090 GN=Dennd5b PE=1 SV=2	A2RSQ0	1076	1076	S	RTPPQQKSPTTTRRLSITSLTGKPAKPNAGQ	38.799	38.799	RLS(0.922)IT(0.062)S(0.015)LT(0.001)GK	RLS(11.7)IT(-11.7)S(-18.02)LT(-29.11)GK	3	3	-0.20829	5562.69	3951.07	5165.77	4961.1	5393.56	5089.27	5400.43	6002.58	5845.62
A2RSQ0	DENN domain-containing protein 5B	Dennd5b	144.63	1274	A2RSQ0	178	DEN5B_MOUSE DENN domain-containing protein 5B OS=Mus musculus OX=10090 GN=Dennd5b PE=1 SV=2	A2RSQ0	178	178	S	DEGDATSLLKLQRYNSYDINRDTLYVSKSIC	106.62	106.62	YNS(1)YDINR	Y(-44.15)NS(42.05)Y(-42.05)DINR	3	2	-0.56205	31485.3	31583.1	33094.1	28659.3	28276.4	31641.5	26736.9	27848.1	32658.4
A2RSY1	KAT8 regulatory NSL complex subunit 3	Kansl3	96.134	903	A2RSY1	772	KANL3_MOUSE KAT8 regulatory NSL complex subunit 3 OS=Mus musculus OX=10090 GN=Kansl3 PE=1 SV=1	A2RSY1	772	772	S	LQDISSKTSGLPGSPSPGPAPQATSVKLPTP	34.689	34.689	T(0.041)S(0.041)GLPGS(0.157)PS(0.747)PGPAPQAT(0.007)S(0.007)VK	T(-12.57)S(-12.57)GLPGS(-6.78)PS(6.78)PGPAPQAT(-20.53)S(-20.23)VK	9	3	0.053703
A2RSY1	KAT8 regulatory NSL complex subunit 3	Kansl3	96.134	903	A2RSY1	515	KANL3_MOUSE KAT8 regulatory NSL complex subunit 3 OS=Mus musculus OX=10090 GN=Kansl3 PE=1 SV=1	A2RSY1	515	515	S	RDLAFEIPERGSRPASPAARLPTSPSGSEDL	76.064	75.043	PAS(1)PAAR	PAS(75.04)PAAR	3	2	0.7502	178078	124469	125246	110792	108918	126866	131276	128770	134669
A2RSY1	KAT8 regulatory NSL complex subunit 3	Kansl3	96.134	903	A2RSY1	770	KANL3_MOUSE KAT8 regulatory NSL complex subunit 3 OS=Mus musculus OX=10090 GN=Kansl3 PE=1 SV=1	A2RSY1	770	770	S	FSLQDISSKTSGLPGSPSPGPAPQATSVKLP	35.918	35.918	T(0.056)S(0.056)GLPGS(0.698)PS(0.189)PGPAPQAT(0.001)S(0.001)VK	T(-10.99)S(-10.99)GLPGS(5.67)PS(-5.67)PGPAPQAT(-28.04)S(-28.11)VK	7	3	0.81286	2270	3215.61	2229.83	2959.73	3385.63	2153.35	2581.61	2686.17	1910.88
A2RT62	F-box/LRR-repeat protein 16	Fbxl16	51.878	479	A2RT62	129	FXL16_MOUSE F-box/LRR-repeat protein 16 OS=Mus musculus OX=10090 GN=Fbxl16 PE=1 SV=1	A2RT62	129	129	Y	KCILAQVCKAWRRVLYQPKFWAGLTPVLHAK	36.195	36.195	RVLY(1)QPK	RVLY(36.2)QPK	4	2	3.1131	19195.3	16922.3	18032.5	16113.3	13171.1	16614.8	16764.3	13156.2	11089.3
A2RT67	DENN domain-containing protein 3	Dennd3	143.89	1274	A2RT67	554	DEND3_MOUSE DENN domain-containing protein 3 OS=Mus musculus OX=10090 GN=Dennd3 PE=1 SV=2	A2RT67	554	554	S	RKASPLHITHRRMVVSMPNLQDISLPELPPR	38.933	38.933	MVVS(0.996)MPNLQDIS(0.004)LPELPPR	MVVS(23.68)MPNLQDIS(-23.68)LPELPPR	4	3	2.3205	2666.4	1669.15	1952.72	1700.67	1608.68	1835.35	1951.86	1827.33	1792.27
A2RTL5	Arginine/serine-rich coiled-coil protein 2	Rsrc2	43.876	376	A2RTL5	45	RSRC2_MOUSE Arginine/serine-rich coiled-coil protein 2 OS=Mus musculus OX=10090 GN=Rsrc2 PE=2 SV=1	A2RTL5	45	45	S	NDKEHSSDKGRERLNSSENGEDRHKRKERKS	62.088	62.088	LNS(0.957)S(0.043)ENGEDR	LNS(13.52)S(-13.52)ENGEDR	3	2	0.47192	2032.56	3292.54	3173.77	2768.06	2431.69	2186.43	2396.53	2291.11	1966.2
A2RTL5	Arginine/serine-rich coiled-coil protein 2	Rsrc2	43.876	376	A2RTL5	46	RSRC2_MOUSE Arginine/serine-rich coiled-coil protein 2 OS=Mus musculus OX=10090 GN=Rsrc2 PE=2 SV=1	A2RTL5	46	46	S	DKEHSSDKGRERLNSSENGEDRHKRKERKSS	98.105	98.105	LNS(0.35)S(0.65)ENGEDR	LNS(-2.69)S(2.69)ENGEDR	4	2	0.41777	2269.57	2670.82	3310.64	3454.57	3194.69	3445.72	2881.82	3309.06	3466.75
A2RTL5	Arginine/serine-rich coiled-coil protein 2	Rsrc2	43.876	376	A2RTL5	16	RSRC2_MOUSE Arginine/serine-rich coiled-coil protein 2 OS=Mus musculus OX=10090 GN=Rsrc2 PE=2 SV=1	A2RTL5	16	16	S	MIRTNFLLKQGRRHESKDKSSKRHKSEEHND	104.22	85.958	RHES(1)KDK	RHES(85.96)KDK	4	4	0.13268	145658	103396	109256	141341	86493.5	99644.9	142405	88599.1	77018.5
A2RTL5	Arginine/serine-rich coiled-coil protein 2	Rsrc2	43.876	376	A2RTL5	26	RSRC2_MOUSE Arginine/serine-rich coiled-coil protein 2 OS=Mus musculus OX=10090 GN=Rsrc2 PE=2 SV=1	A2RTL5	26	26	S	GRRHESKDKSSKRHKSEEHNDKEHSSDKGRE	66.498	66.498	HKS(1)EEHNDK	HKS(66.5)EEHNDK	3	4	0.48728	106026	93338.4	106927	108267	99024.1	107780	116620	110313	92523.6
A3KGB4	TBC1 domain family member 8B	Tbc1d8b	127.89	1114	A3KGB4	1062	TBC8B_MOUSE TBC1 domain family member 8B OS=Mus musculus OX=10090 GN=Tbc1d8b PE=1 SV=1	A3KGB4	1062	1062	S	PSEGNAESSVKKDLPSPREEHQWSFAFEQIL	61.353	48.981	KDLPS(1)PR	KDLPS(48.98)PR	5	3	-0.23036	35760.5	33767.9	34416.5	37565	32064.6	36873.4	38434.6	42574.1	37085.2
A3KGB4	TBC1 domain family member 8B	Tbc1d8b	127.89	1114	A3KGB4	952	TBC8B_MOUSE TBC1 domain family member 8B OS=Mus musculus OX=10090 GN=Tbc1d8b PE=1 SV=1	A3KGB4	952	952	S	VSKPADEKETESGRNSPEKGKGKIDIQAYLS	92.939	92.939	ETESGRNS(1)PEK	ET(-50.37)ES(-37.22)GRNS(37.22)PEK	8	3	-0.35144	89417.1	83259	74955.4	75005.2	83470.5	75712.5	89355.5	80426.3	80883.7
A3KGF9	Coiled-coil domain-containing protein 9B	Ccdc9b	58.688	545	A3KGF9	237	CCD9B_MOUSE Coiled-coil domain-containing protein 9B OS=Mus musculus OX=10090 GN=Ccdc9b PE=1 SV=1	A3KGF9	237	237	S	EPRSPGVVSSPPPQQSLGLSPEASWDYTQWK	27.309	27.309	S(0.034)PGVVS(0.193)S(0.181)PPPQQS(0.209)LGLS(0.17)PEAS(0.19)WDY(0.018)T(0.006)QWK	S(-7.88)PGVVS(-0.35)S(-0.63)PPPQQS(0.35)LGLS(-0.89)PEAS(-0.41)WDY(-10.69)T(-15.11)QWK	13	4	0.77504
A3KGF9	Coiled-coil domain-containing protein 9B	Ccdc9b	58.688	545	A3KGF9	404	CCD9B_MOUSE Coiled-coil domain-containing protein 9B OS=Mus musculus OX=10090 GN=Ccdc9b PE=1 SV=1	A3KGF9	404	404	S	PDRQETVPATSPIPASPEGLKGESGTSTASL	48.597	48.597	QETVPAT(0.019)S(0.021)PIPAS(0.96)PEGLK	QET(-34.36)VPAT(-17.12)S(-16.52)PIPAS(16.52)PEGLK	13	3	-0.79751	5448.96	8865.05	6103.93	6725.06	11153.1	7069.8	6750.63	7494.84	6878
A3KGF9	Coiled-coil domain-containing protein 9B	Ccdc9b	58.688	545	A3KGF9	399	CCD9B_MOUSE Coiled-coil domain-containing protein 9B OS=Mus musculus OX=10090 GN=Ccdc9b PE=1 SV=1	A3KGF9	399	399	S	RNEREPDRQETVPATSPIPASPEGLKGESGT	61.815	60.334	QET(0.002)VPAT(0.224)S(0.772)PIPAS(0.002)PEGLK	QET(-26.5)VPAT(-5.37)S(5.37)PIPAS(-26.67)PEGLK	8	3	0.82946	5105.19	7390.91	7374.98	6453.95	9025.93	7272.33	7574.97	7930.75	7759.63
A3KGF9	Coiled-coil domain-containing protein 9B	Ccdc9b	58.688	545	A3KGF9	496	CCD9B_MOUSE Coiled-coil domain-containing protein 9B OS=Mus musculus OX=10090 GN=Ccdc9b PE=1 SV=1	A3KGF9	496	496	T	GLEVHSCTESQRKAQTPEPMEDRAGKAGAQE	59.709	59.709	KAQT(1)PEPMEDR	KAQT(59.71)PEPMEDR	4	3	0.54344	28896.3	29569	30440.5	27163.9	26230.9	30171.2	32719.8	28268.8	28755.9
A3KGF9	Coiled-coil domain-containing protein 9B	Ccdc9b	58.688	545	A3KGF9	225	CCD9B_MOUSE Coiled-coil domain-containing protein 9B OS=Mus musculus OX=10090 GN=Ccdc9b PE=1 SV=1	A3KGF9	225	225	S	TSSSDSAGKGVLEPRSPGVVSSPPPQQSLGL	45.957	45.957	S(0.895)PGVVS(0.04)S(0.04)PPPQQS(0.011)LGLS(0.011)PEAS(0.003)WDYTQWK	S(13.52)PGVVS(-13.52)S(-13.52)PPPQQS(-19.06)LGLS(-19.06)PEAS(-24.5)WDY(-38.09)T(-40.36)QWK	1	4	0.63801	2140.13	2353.07	2289.16	1559.33	2930.97	2390.47	1912.81	2193.03	2477.33
A3KGF9	Coiled-coil domain-containing protein 9B	Ccdc9b	58.688	545	A3KGF9	398	CCD9B_MOUSE Coiled-coil domain-containing protein 9B OS=Mus musculus OX=10090 GN=Ccdc9b PE=1 SV=1	A3KGF9	398	398	T	KRNEREPDRQETVPATSPIPASPEGLKGESG	61.815	61.815	QET(0.003)VPAT(0.496)S(0.496)PIPAS(0.005)PEGLK	QET(-22.73)VPAT(0)S(0)PIPAS(-19.96)PEGLK	7	3	0.61581
A3KGS3	Ral GTPase-activating protein subunit alpha-2	Ralgapa2	210.29	1872	A3KGS3	486	RGPA2_MOUSE Ral GTPase-activating protein subunit alpha-2 OS=Mus musculus OX=10090 GN=Ralgapa2 PE=1 SV=2	A3KGS3	486	486	S	ESSGHKRSSSWGRTYSFTSAMSRGCVTEEDN	75.115	47.361	T(0.003)YS(0.93)FT(0.045)S(0.021)AMS(0.001)R	T(-24.41)Y(-40.42)S(13.17)FT(-13.17)S(-16.54)AMS(-29.03)R	3	2	0.16504	10162.7	11207.6	10342.3	10365.2	12025.1	11012.1	10845.5	10881.8	11915
A3KGS3	Ral GTPase-activating protein subunit alpha-2	Ralgapa2	210.29	1872	A3KGS3	698	RGPA2_MOUSE Ral GTPase-activating protein subunit alpha-2 OS=Mus musculus OX=10090 GN=Ralgapa2 PE=1 SV=2	A3KGS3	698	698	S	LEPQKGTAVGRSFSLSWRSHPDVTEPMRFRS	81.191	81.191	S(0.009)FS(0.348)LS(0.644)WR	S(-18.64)FS(-2.67)LS(2.67)WR	5	2	0.48609	11957.1	10749.6	10174.6	9902.7	9417.93	12112.4	11476.3	11875.2	10660.4
A3KGS3	Ral GTPase-activating protein subunit alpha-2	Ralgapa2	210.29	1872	A3KGS3	765	RGPA2_MOUSE Ral GTPase-activating protein subunit alpha-2 OS=Mus musculus OX=10090 GN=Ralgapa2 PE=1 SV=2	A3KGS3	765	765	S	CDYLVVGQQQVPRSSSTSDITERLYSDSSQG	252.68	152.69	S(0.001)S(0.004)S(0.983)T(0.013)SDITER	S(-32.06)S(-24.18)S(18.78)T(-18.78)S(-41.43)DIT(-73.62)ER	3	2	-0.32878	29570.7	29385.1	27123	34341.3	28527.9	27451.2	31336.8	29977	25038.5
A3KGS3	Ral GTPase-activating protein subunit alpha-2	Ralgapa2	210.29	1872	A3KGS3	819	RGPA2_MOUSE Ral GTPase-activating protein subunit alpha-2 OS=Mus musculus OX=10090 GN=Ralgapa2 PE=1 SV=2	A3KGS3	819	819	S	VTHEHEGITMLVRRSSSPAELELKDDLQQAH	119.65	119.65	RS(0.492)S(0.492)S(0.017)PAELELK	RS(0)S(0)S(-14.71)PAELELK	3	3	-2.0383
A3KGS3	Ral GTPase-activating protein subunit alpha-2	Ralgapa2	210.29	1872	A3KGS3	715	RGPA2_MOUSE Ral GTPase-activating protein subunit alpha-2 OS=Mus musculus OX=10090 GN=Ralgapa2 PE=1 SV=2	A3KGS3	715	715	T	RSHPDVTEPMRFRSATTSGAPGVEKARNTVR	59.709	59.709	S(0.119)AT(0.621)T(0.119)S(0.142)GAPGVEK	S(-7.18)AT(6.41)T(-7.18)S(-6.41)GAPGVEK	3	3	-1.8296	21585.7	19987.4	20044.8	23238.5	21064.4	20754.3	21006.4	20199.3	21025.2
A3KGS3	Ral GTPase-activating protein subunit alpha-2	Ralgapa2	210.29	1872	A3KGS3	484	RGPA2_MOUSE Ral GTPase-activating protein subunit alpha-2 OS=Mus musculus OX=10090 GN=Ralgapa2 PE=1 SV=2	A3KGS3	484	484	T	SSESSGHKRSSSWGRTYSFTSAMSRGCVTEE	71.896	71.896	T(0.832)YS(0.165)FT(0.003)SAMSR	T(7.04)Y(-47.01)S(-7.04)FT(-24.84)S(-39.28)AMS(-45.78)R	1	2	-0.42849	6567.46	7017.78	5520.66	5926.94	6633.04	5862.7	5816.57	6846.79	6518.07
A3KGS3	Ral GTPase-activating protein subunit alpha-2	Ralgapa2	210.29	1872	A3KGS3	818	RGPA2_MOUSE Ral GTPase-activating protein subunit alpha-2 OS=Mus musculus OX=10090 GN=Ralgapa2 PE=1 SV=2	A3KGS3	818	818	S	HVTHEHEGITMLVRRSSSPAELELKDDLQQA	119.65	119.65	RS(0.492)S(0.492)S(0.017)PAELELK	RS(0)S(0)S(-14.71)PAELELK	2	3	-2.0383
A3KGS3	Ral GTPase-activating protein subunit alpha-2	Ralgapa2	210.29	1872	A3KGS3	696	RGPA2_MOUSE Ral GTPase-activating protein subunit alpha-2 OS=Mus musculus OX=10090 GN=Ralgapa2 PE=1 SV=2	A3KGS3	696	696	S	CILEPQKGTAVGRSFSLSWRSHPDVTEPMRF	99.136	86.67	S(0.001)FS(0.622)LS(0.377)WR	S(-28.71)FS(2.17)LS(-2.17)WR	3	2	0.12341	16766.8	17250.1	14685.1	13535.8	14094.6	16170.7	15075.3	18352.9	16936.7
A3KGV1	Outer dense fiber protein 2	Odf2	95.54	830	A3KGV1	821	ODFP2_MOUSE Outer dense fiber protein 2 OS=Mus musculus OX=10090 GN=Odf2 PE=1 SV=1	A3KGV1	821	821	S	NVFGDAPYTSSYLTSSPIRSRSPPA______	128.91	128.91	ASYANVFGDAPYTSSYLT(0.004)S(0.068)S(0.928)PIR	AS(-105.92)Y(-106.5)ANVFGDAPY(-73.68)T(-58.19)S(-50.61)S(-50.61)Y(-80.98)LT(-24.08)S(-11.35)S(11.35)PIR	20	3	0.26421	9964.81	10295.8	10203.9	12084	16590.4	9702.7	10367.3	8453.28	10702.5
A6H5X4	PHD finger protein 11	Phf11	37.728	337	A6H5X4	17	PHF11_MOUSE PHD finger protein 11 OS=Mus musculus OX=10090 GN=Phf11 PE=2 SV=1	A6H5X4	17	17	S	AQETAPPCGPVSRGDSPIIEKMEKRTCALCP	63.624	59.426	GDS(1)PIIEK	GDS(59.43)PIIEK	3	2	-0.15204	36168.1	34773.1	39036.4	36156.5	34515	37771	35981	35607.3	39875
A6H5X4	PHD finger protein 11	Phf11	37.728	337	A6H5X4	169	PHF11_MOUSE PHD finger protein 11 OS=Mus musculus OX=10090 GN=Phf11 PE=2 SV=1	A6H5X4	169	169	S	DDPSMKKKRGKNKRLSSGPPAQPKTMKCSNA	56.46	56.46	RLS(0.884)S(0.116)GPPAQPK	RLS(8.84)S(-8.84)GPPAQPK	3	3	-0.28548
A6H619	PHD and RING finger domain-containing protein 1	Phrf1	184.08	1682	A6H619	867	PHRF1_MOUSE PHD and RING finger domain-containing protein 1 OS=Mus musculus OX=10090 GN=Phrf1 PE=1 SV=2	A6H619	867	867	S	PGLLPSEITRTISINSPKAPAFQTVRCVTSY	121.83	57.177	TIS(0.001)INS(0.999)PK	T(-44.56)IS(-32.34)INS(32.34)PK	6	3	0.56125	90384.1	74841.3	81743.1	77073.1	68445.2	76849.4	82529.3	81174.4	82892.7
A6H619	PHD and RING finger domain-containing protein 1	Phrf1	184.08	1682	A6H619	1190	PHRF1_MOUSE PHD and RING finger domain-containing protein 1 OS=Mus musculus OX=10090 GN=Phrf1 PE=1 SV=2	A6H619	1190	1190	S	EHRPRRPPSREKRAHSPEKKGPVREVSPAPA	56.013	31.758	RAHS(1)PEKK	RAHS(31.76)PEKK	4	4	-0.56305	164050	115166	130027	132113	103964	134775	146845	135131	135935
A6H619	PHD and RING finger domain-containing protein 1	Phrf1	184.08	1682	A6H619	1201	PHRF1_MOUSE PHD and RING finger domain-containing protein 1 OS=Mus musculus OX=10090 GN=Phrf1 PE=1 SV=2	A6H619	1201	1201	S	KRAHSPEKKGPVREVSPAPATQGESRQDGDH	190.57	190.57	EVS(1)PAPATQGESR	EVS(55.53)PAPAT(-55.53)QGES(-99.48)R	3	2	0.24682	61740.6	65302.2	62044.1	61321.4	53308.3	58333.5	63688.1	58400.1	59273.5
A6H619	PHD and RING finger domain-containing protein 1	Phrf1	184.08	1682	A6H619	1092	PHRF1_MOUSE PHD and RING finger domain-containing protein 1 OS=Mus musculus OX=10090 GN=Phrf1 PE=1 SV=2	A6H619	1092	1092	S	RRKDRDDRDREHRRGSWGHGRCRRKSRSRSG	74.772	74.772	RGS(1)WGHGR	RGS(74.77)WGHGR	3	3	0.44783	69794.3	55469.3	58050.3	60410.5	43610.9	56939.6	56126.6	55356.8	52413.6
A6H619	PHD and RING finger domain-containing protein 1	Phrf1	184.08	1682	A6H619	1045	PHRF1_MOUSE PHD and RING finger domain-containing protein 1 OS=Mus musculus OX=10090 GN=Phrf1 PE=1 SV=2	A6H619	1045	1045	S	SSTRSGSRDRTSRSVSPVAEEHTRRHRAKTK	40.278	40.278	S(0.463)VS(0.537)PVAEEHTR	S(-0.65)VS(0.65)PVAEEHT(-36.94)R	3	3	1.2564	9095.43	11629.1	10295.1	11780.6	10644.7	12291.7	10814.7	11452.2	8422.48
A6H6A9	Rab GTPase-activating protein 1-like	Rabgap1l	92.403	815	A6H6A9	118	RBG1L_MOUSE Rab GTPase-activating protein 1-like OS=Mus musculus OX=10090 GN=Rabgap1l PE=1 SV=1	A6H6A9	118	118	S	LILDPSNTEISTPRPSSPSRFPEEDSVLFNK	59.512	59.512	PS(0.523)S(0.464)PS(0.013)RFPEEDSVLFNK	PS(0.51)S(-0.51)PS(-15.98)RFPEEDS(-42.36)VLFNK	2	3	0.70126	19528	16090	16096.4	15522.8	23037.1	16881.1	17328.3	19432	18473.6
A6H6A9	Rab GTPase-activating protein 1-like	Rabgap1l	92.403	815	A6H6A9	119	RBG1L_MOUSE Rab GTPase-activating protein 1-like OS=Mus musculus OX=10090 GN=Rabgap1l PE=1 SV=1	A6H6A9	119	119	S	ILDPSNTEISTPRPSSPSRFPEEDSVLFNKL	44.089	28.505	PS(0.483)S(0.483)PS(0.03)RFPEEDS(0.003)VLFNK	PS(0)S(0)PS(-12)RFPEEDS(-21.56)VLFNK	3	3	2.1802
A6H8H2	DENN domain-containing protein 4C	Dennd4c	211.46	1906	A6H8H2	1342	DEN4C_MOUSE DENN domain-containing protein 4C OS=Mus musculus OX=10090 GN=Dennd4c PE=1 SV=1	A6H8H2	1342	1342	S	RSSPNSSLGSVVNSLSGLKLDNILSGPKIDV	114.37	110.4	SSPNSSLGSVVNS(0.063)LS(0.937)GLK	S(-75.75)S(-75.75)PNS(-63.83)S(-63.83)LGS(-40.48)VVNS(-11.72)LS(11.72)GLK	15	3	-0.36955	11439.5	9552.51	10272.3	17123.8	12404.8	11789	13456.7	9477.96	11056
A6H8H2	DENN domain-containing protein 4C	Dennd4c	211.46	1906	A6H8H2	1637	DEN4C_MOUSE DENN domain-containing protein 4C OS=Mus musculus OX=10090 GN=Dennd4c PE=1 SV=1	A6H8H2	1637	1637	S	PNSLSKRNVSLTRSHSVGGPLQNIDFSQRPF	186.36	89.358	S(0.001)HS(0.999)VGGPLQNIDFSQR	S(-28.87)HS(28.87)VGGPLQNIDFS(-66.35)QR	3	2	-0.17452	111211	99046.6	106935	103381	91913.3	107049	107944	107742	112608
A6H8H2	DENN domain-containing protein 4C	Dennd4c	211.46	1906	A6H8H2	1274	DEN4C_MOUSE DENN domain-containing protein 4C OS=Mus musculus OX=10090 GN=Dennd4c PE=1 SV=1	A6H8H2	1274	1274	S	PGSPAVFAHPLERSSSLPSDRGPPARDSTET	169.92	125.18	S(0.002)S(0.001)S(0.995)LPS(0.002)DR	S(-26.45)S(-32.98)S(26.45)LPS(-27.44)DR	3	2	0.082023	362574	368081	349152	339294	261143	321875	267545	272924	294883
A6H8H2	DENN domain-containing protein 4C	Dennd4c	211.46	1906	A6H8H2	1057	DEN4C_MOUSE DENN domain-containing protein 4C OS=Mus musculus OX=10090 GN=Dennd4c PE=1 SV=1	A6H8H2	1057	1057	S	CSFSSESRAGMLLKKSSLDLNSSEMAIMMGA	146.15	146.15	KS(0.5)S(0.5)LDLNSSEMAIMMGADAK	KS(0)S(0)LDLNS(-35.55)S(-43.94)EMAIMMGADAK	2	3	-1.246	5827.91	6584.71	6746.26	4058.23	8276.62	6396.76	4081.19	4582.06	6129.25
A6H8H2	DENN domain-containing protein 4C	Dennd4c	211.46	1906	A6H8H2	1248	DEN4C_MOUSE DENN domain-containing protein 4C OS=Mus musculus OX=10090 GN=Dennd4c PE=1 SV=1	A6H8H2	1248	1248	S	ESYMNLKSPLGSKSCSMELHGEGNQEPGSPA	88.293	88.293	S(0.5)CS(0.5)MELHGEGNQEPGSPAVFAHPLER	S(0)CS(0)MELHGEGNQEPGS(-57.12)PAVFAHPLER	3	4	-0.60559	10701.6	11385.6	10529.5	8924.76	12573.7	10149.2	11044	9351.65	9450.4
A6H8H2	DENN domain-containing protein 4C	Dennd4c	211.46	1906	A6H8H2	1659	DEN4C_MOUSE DENN domain-containing protein 4C OS=Mus musculus OX=10090 GN=Dennd4c PE=1 SV=1	A6H8H2	1659	1659	S	NIDFSQRPFHGVSTVSLPSSLQEDVDHLGKR	109.65	109.65	PFHGVS(0.003)T(0.029)VS(0.925)LPS(0.036)S(0.008)LQEDVDHLGK	PFHGVS(-25.66)T(-15.02)VS(14.15)LPS(-14.15)S(-20.64)LQEDVDHLGK	9	4	-0.42278	9927.46	10622.9	9759.24	8328.52	14046.9	8980.29	10907.9	10566.7	11629.4
A6H8H2	DENN domain-containing protein 4C	Dennd4c	211.46	1906	A6H8H2	740	DEN4C_MOUSE DENN domain-containing protein 4C OS=Mus musculus OX=10090 GN=Dennd4c PE=1 SV=1	A6H8H2	740	740	S	KLCFNRHPPGSSITNSPALMAKRTKQEIKTA	119.8	119.8	HPPGSSITNS(1)PALMAK	HPPGS(-49.46)S(-50.06)IT(-37.79)NS(37.79)PALMAK	10	3	-0.35703	14587.6	14437.1	14583.3	11791.2	16125.1	16034.9	17369.1	14010.2	14528.8
A6H8H2	DENN domain-containing protein 4C	Dennd4c	211.46	1906	A6H8H2	1045	DEN4C_MOUSE DENN domain-containing protein 4C OS=Mus musculus OX=10090 GN=Dennd4c PE=1 SV=1	A6H8H2	1045	1045	S	GEKKQKHFPERSCSFSSESRAGMLLKKSSLD	143.04	143.04	S(0.001)CS(0.034)FS(0.482)S(0.482)ESR	S(-27.22)CS(-11.52)FS(0)S(0)ES(-34.47)R	5	2	-0.30847
A6H8H2	DENN domain-containing protein 4C	Dennd4c	211.46	1906	A6H8H2	1246	DEN4C_MOUSE DENN domain-containing protein 4C OS=Mus musculus OX=10090 GN=Dennd4c PE=1 SV=1	A6H8H2	1246	1246	S	EIESYMNLKSPLGSKSCSMELHGEGNQEPGS	137.44	137.44	S(0.541)CS(0.459)MELHGEGNQEPGSPAVFAHPLER	S(0.71)CS(-0.71)MELHGEGNQEPGS(-103.89)PAVFAHPLER	1	4	0.34538	31014	33289.6	30697.7	28717.9	35464.2	27754.5	30870.4	27885.6	28714.3
A6H8H2	DENN domain-containing protein 4C	Dennd4c	211.46	1906	A6H8H2	1310	DEN4C_MOUSE DENN domain-containing protein 4C OS=Mus musculus OX=10090 GN=Dennd4c PE=1 SV=1	A6H8H2	1310	1310	S	AVSSSKTLTGRFKPQSPYRAYKDRSTSLSAL	95.483	95.483	FKPQS(1)PYR	FKPQS(53.37)PY(-53.37)R	5	3	0.031875	185293	144004	148348	129173	115591	139848	159805	150416	145869
A6H8H2	DENN domain-containing protein 4C	Dennd4c	211.46	1906	A6H8H2	971	DEN4C_MOUSE DENN domain-containing protein 4C OS=Mus musculus OX=10090 GN=Dennd4c PE=1 SV=1	A6H8H2	971	971	S	SAIVSKHLQPTPEPQSPTEPPAWGSSIVKVP	65.775	65.775	HLQPT(0.03)PEPQS(0.778)PT(0.19)EPPAWGS(0.001)S(0.001)IVK	HLQPT(-14.19)PEPQS(6.11)PT(-6.11)EPPAWGS(-30.6)S(-30.07)IVK	10	4	0.19351	34223.4	39349.3	36944.9	43123.9	45963	37535.7	38993.5	36849.8	35384.3
A6H8H2	DENN domain-containing protein 4C	Dennd4c	211.46	1906	A6H8H2	1086	DEN4C_MOUSE DENN domain-containing protein 4C OS=Mus musculus OX=10090 GN=Dennd4c PE=1 SV=1	A6H8H2	1086	1086	T	GADAKILTAALTCPKTSPPHVTRTHSFENVN	118.81	118.81	T(0.903)S(0.097)PPHVTR	T(9.67)S(-9.67)PPHVT(-74.37)R	1	3	-0.087215	44298.6	47334.2	45594.8	43520.2	39306.4	50909.4	42676.7	54337.5	50081.1
A6H8H2	DENN domain-containing protein 4C	Dennd4c	211.46	1906	A6H8H2	987	DEN4C_MOUSE DENN domain-containing protein 4C OS=Mus musculus OX=10090 GN=Dennd4c PE=1 SV=1	A6H8H2	987	987	S	PTEPPAWGSSIVKVPSGLFDTNNRTSTGSTS	165.78	105.65	VPS(1)GLFDTNNR	VPS(75.67)GLFDT(-75.67)NNR	3	3	0.54455	204566	189265	177660	256345	228446	214392	217082	196995	180945
A6H8H2	DENN domain-containing protein 4C	Dennd4c	211.46	1906	A6H8H2	1321	DEN4C_MOUSE DENN domain-containing protein 4C OS=Mus musculus OX=10090 GN=Dennd4c PE=1 SV=1	A6H8H2	1321	1321	S	FKPQSPYRAYKDRSTSLSALVRSSPNSSLGS	167.12	167.12	S(0.006)T(0.004)S(0.987)LS(0.004)ALVR	S(-22.35)T(-24.14)S(22.35)LS(-24.14)ALVR	3	2	-0.022582	130514	124538	119794	114598	87848.3	108702	82416.3	84512.1	92421.2
A6H8H2	DENN domain-containing protein 4C	Dennd4c	211.46	1906	A6H8H2	1096	DEN4C_MOUSE DENN domain-containing protein 4C OS=Mus musculus OX=10090 GN=Dennd4c PE=1 SV=1	A6H8H2	1096	1096	S	LTCPKTSPPHVTRTHSFENVNCHLADSRTRM	153.17	153.17	T(0.001)HS(0.999)FENVNCHLADSR	T(-28.23)HS(28.23)FENVNCHLADS(-88.46)R	3	3	-0.12912	55428.4	64825	61881.6	59377.2	55492.3	59184	51504.6	64183.4	61153.1
A6H8H2	DENN domain-containing protein 4C	Dennd4c	211.46	1906	A6H8H2	1087	DEN4C_MOUSE DENN domain-containing protein 4C OS=Mus musculus OX=10090 GN=Dennd4c PE=1 SV=1	A6H8H2	1087	1087	S	ADAKILTAALTCPKTSPPHVTRTHSFENVNC	107.55	88.056	T(0.2)S(0.8)PPHVTR	T(-6.03)S(6.03)PPHVT(-71.28)R	2	3	0.13215	48659.5	46636.7	47403	43624.8	39183.6	49847.8	43207.5	52844.7	48241.4
A6H8H2	DENN domain-containing protein 4C	Dennd4c	211.46	1906	A6H8H2	612	DEN4C_MOUSE DENN domain-containing protein 4C OS=Mus musculus OX=10090 GN=Dennd4c PE=1 SV=1	A6H8H2	612	612	T	LFDRQGFLKSRDRAYTKFYTLLSKTQIFIRF	29.328	29.328	DRAY(0.739)T(0.759)KFY(0.739)T(0.759)LLS(0.005)K	DRAY(0)T(0.35)KFY(0)T(0.35)LLS(-24.44)K	5	3	-2.6809	3127.04	3888.57	4320.25	2758.43	4311.74	4914.86	3069.69	2880.53	4225.16
A6H8H2	DENN domain-containing protein 4C	Dennd4c	211.46	1906	A6H8H2	1619	DEN4C_MOUSE DENN domain-containing protein 4C OS=Mus musculus OX=10090 GN=Dennd4c PE=1 SV=1	A6H8H2	1619	1619	S	DEIKKTNGDVQSVKMSSVPNSLSKRNVSLTR	59.975	59.975	MS(0.5)S(0.5)VPNSLSK	MS(0)S(0)VPNS(-45.96)LS(-53.73)K	2	3	-0.46256	10448.1	9884.31	8749.41	14358.5	10428.9	10162.9	12058.5	7879.91	8520.42
A6H8H2	DENN domain-containing protein 4C	Dennd4c	211.46	1906	A6H8H2	1620	DEN4C_MOUSE DENN domain-containing protein 4C OS=Mus musculus OX=10090 GN=Dennd4c PE=1 SV=1	A6H8H2	1620	1620	S	EIKKTNGDVQSVKMSSVPNSLSKRNVSLTRS	83.045	83.045	MS(0.004)S(0.868)VPNS(0.103)LS(0.025)K	MS(-23.21)S(9.26)VPNS(-9.26)LS(-15.32)K	3	2	-0.30748	31203.2	27978.4	26280.6	46875.3	28382.8	29025.1	33887.8	23525.1	23909
A6H8H2	DENN domain-containing protein 4C	Dennd4c	211.46	1906	A6H8H2	1631	DEN4C_MOUSE DENN domain-containing protein 4C OS=Mus musculus OX=10090 GN=Dennd4c PE=1 SV=1	A6H8H2	1631	1631	S	VKMSSVPNSLSKRNVSLTRSHSVGGPLQNID	50.353	50.353	RNVS(0.987)LT(0.013)R	RNVS(18.93)LT(-18.93)R	4	3	1.3492
A6H8H2	DENN domain-containing protein 4C	Dennd4c	211.46	1906	A6H8H2	615	DEN4C_MOUSE DENN domain-containing protein 4C OS=Mus musculus OX=10090 GN=Dennd4c PE=1 SV=1	A6H8H2	615	615	Y	RQGFLKSRDRAYTKFYTLLSKTQIFIRFIEE	29.328	29.328	DRAY(0.739)T(0.759)KFY(0.739)T(0.759)LLS(0.005)K	DRAY(0)T(0.35)KFY(0)T(0.35)LLS(-24.44)K	8	3	-2.6809	3127.04	3888.57	4320.25	2758.43	4311.74	4914.86	3069.69	2880.53	4225.16
A6H8H2	DENN domain-containing protein 4C	Dennd4c	211.46	1906	A6H8H2	1046	DEN4C_MOUSE DENN domain-containing protein 4C OS=Mus musculus OX=10090 GN=Dennd4c PE=1 SV=1	A6H8H2	1046	1046	S	EKKQKHFPERSCSFSSESRAGMLLKKSSLDL	145.25	145.25	SCS(0.05)FS(0.149)S(0.8)ESR	S(-34.71)CS(-12.02)FS(-7.29)S(7.29)ES(-32.1)R	6	2	-0.070322	39378.4	48083.1	45109.7	29981.5	33426.2	41194.1	28838.9	35342.5	34747.4
A6H8H2	DENN domain-containing protein 4C	Dennd4c	211.46	1906	A6H8H2	738	DEN4C_MOUSE DENN domain-containing protein 4C OS=Mus musculus OX=10090 GN=Dennd4c PE=1 SV=1	A6H8H2	738	738	T	KLKLCFNRHPPGSSITNSPALMAKRTKQEIK	40.349	40.349	HPPGS(0.235)S(0.235)IT(0.334)NS(0.195)PALMAK	HPPGS(-1.53)S(-1.53)IT(1.53)NS(-2.35)PALMAK	8	3	-0.050589
A6H8H2	DENN domain-containing protein 4C	Dennd4c	211.46	1906	A6H8H2	1094	DEN4C_MOUSE DENN domain-containing protein 4C OS=Mus musculus OX=10090 GN=Dennd4c PE=1 SV=1	A6H8H2	1094	1094	T	AALTCPKTSPPHVTRTHSFENVNCHLADSRT	71.073	71.073	T(0.538)HS(0.462)FENVNCHLADSR	T(0.66)HS(-0.66)FENVNCHLADS(-65.17)R	1	4	0.78243	20881.2	23211.1	23112.1	22468.8	20587.3	23668.4	20259.4	22030.7	23208.9
A6H8H2	DENN domain-containing protein 4C	Dennd4c	211.46	1906	A6H8H2	720	DEN4C_MOUSE DENN domain-containing protein 4C OS=Mus musculus OX=10090 GN=Dennd4c PE=1 SV=1	A6H8H2	720	720	S	YSYTYFPRLDLKLFDSPQKLKLCFNRHPPGS	91.867	78.149	LFDS(1)PQK	LFDS(78.15)PQK	4	2	0.41486	69783.2	75693.5	79939.3	63768.6	67914.6	75860.3	68383.7	76270.9	75840.2
A6H8H2	DENN domain-containing protein 4C	Dennd4c	211.46	1906	A6H8H2	1221	DEN4C_MOUSE DENN domain-containing protein 4C OS=Mus musculus OX=10090 GN=Dennd4c PE=1 SV=1	A6H8H2	1221	1221	S	TECVEKTSDSEDKLFSPVISRNLADEIESYM	150.62	150.62	LFS(1)PVISR	LFS(46.8)PVIS(-46.8)R	3	2	0.19538	235375	239260	262129	324831	255285	248816	260716	308788	305604
A6H8H2	DENN domain-containing protein 4C	Dennd4c	211.46	1906	A6H8H2	616	DEN4C_MOUSE DENN domain-containing protein 4C OS=Mus musculus OX=10090 GN=Dennd4c PE=1 SV=1	A6H8H2	616	616	T	QGFLKSRDRAYTKFYTLLSKTQIFIRFIEEC	29.328	29.328	DRAY(0.739)T(0.759)KFY(0.739)T(0.759)LLS(0.005)K	DRAY(0)T(0.35)KFY(0)T(0.35)LLS(-24.44)K	9	3	-2.6809	3127.04	3888.57	4320.25	2758.43	4311.74	4914.86	3069.69	2880.53	4225.16
A6H8H2	DENN domain-containing protein 4C	Dennd4c	211.46	1906	A6H8H2	1058	DEN4C_MOUSE DENN domain-containing protein 4C OS=Mus musculus OX=10090 GN=Dennd4c PE=1 SV=1	A6H8H2	1058	1058	S	SFSSESRAGMLLKKSSLDLNSSEMAIMMGAD	146.15	146.15	KS(0.5)S(0.5)LDLNSSEMAIMMGADAK	KS(0)S(0)LDLNS(-35.55)S(-43.94)EMAIMMGADAK	3	3	-1.246	5827.91	6584.71	6746.26	4058.23	8276.62	6396.76	4081.19	4582.06	6129.25
A6H8H2	DENN domain-containing protein 4C	Dennd4c	211.46	1906	A6H8H2	1244	DEN4C_MOUSE DENN domain-containing protein 4C OS=Mus musculus OX=10090 GN=Dennd4c PE=1 SV=1	A6H8H2	1244	1244	S	ADEIESYMNLKSPLGSKSCSMELHGEGNQEP	26.005	26.005	NLADEIES(0.227)Y(0.16)MNLKS(0.265)PLGS(0.348)K	NLADEIES(-1.85)Y(-3.37)MNLKS(-1.17)PLGS(1.17)K	18	4	-1.2441
A6H8H2	DENN domain-containing protein 4C	Dennd4c	211.46	1906	A6H8H2	973	DEN4C_MOUSE DENN domain-containing protein 4C OS=Mus musculus OX=10090 GN=Dennd4c PE=1 SV=1	A6H8H2	973	973	T	IVSKHLQPTPEPQSPTEPPAWGSSIVKVPSG	64.87	64.87	HLQPT(0.007)PEPQS(0.497)PT(0.497)EPPAWGSSIVK	HLQPT(-18.69)PEPQS(0)PT(0)EPPAWGS(-36.11)S(-35.39)IVK	12	3	-0.0093115
A6H8H2	DENN domain-containing protein 4C	Dennd4c	211.46	1906	A6H8H2	611	DEN4C_MOUSE DENN domain-containing protein 4C OS=Mus musculus OX=10090 GN=Dennd4c PE=1 SV=1	A6H8H2	611	611	Y	SLFDRQGFLKSRDRAYTKFYTLLSKTQIFIR	29.328	29.328	DRAY(0.739)T(0.759)KFY(0.739)T(0.759)LLS(0.005)K	DRAY(0)T(0.35)KFY(0)T(0.35)LLS(-24.44)K	4	3	-2.6809	3127.04	3888.57	4320.25	2758.43	4311.74	4914.86	3069.69	2880.53	4225.16
A6H8H5	Potassium voltage-gated channel subfamily B member 2	Kcnb2	102.33	907	A6H8H5	488	KCNB2_MOUSE Potassium voltage-gated channel subfamily B member 2 OS=Mus musculus OX=10090 GN=Kcnb2 PE=1 SV=2	A6H8H5	488	488	S	GESANTKDSVDDNHLSPSRWKWARKALSETS	60.918	60.918	DS(0.058)VDDNHLS(0.936)PS(0.007)R	DS(-12.1)VDDNHLS(12.1)PS(-21.49)R	9	3	0.8453	20720.3	26913.5	29843.9	23366.6	27250.4	27264.7	25375.1	25518.9	27307.7
A6PWY4	WD repeat-containing protein 76	Wdr76	69.007	622	A6PWY4	195	WDR76_MOUSE WD repeat-containing protein 76 OS=Mus musculus OX=10090 GN=Wdr76 PE=1 SV=1	A6PWY4	195	195	S	AESAARLRGMIKKRESPESKRKRPKKKENEI	62.166	48.998	KRES(0.999)PES(0.001)K	KRES(28.37)PES(-28.37)K	4	4	0.32594	210382	199937	195574	190712	170317	202220	207001	224758	206634
A6X8Z5	Rho GTPase-activating protein 31	Arhgap31	155.27	1425	A6X8Z5	666	RHG31_MOUSE Rho GTPase-activating protein 31 OS=Mus musculus OX=10090 GN=Arhgap31 PE=1 SV=1	A6X8Z5	666	666	T	ESEEEFSSLPPAAQKTSPIPESSPAPFPFPE	101.59	101.59	T(0.5)S(0.5)PIPESSPAPFPFPEAPGSLPSSSAPR	T(0)S(0)PIPES(-32.64)S(-42.13)PAPFPFPEAPGS(-86.07)LPS(-96.27)S(-96.16)S(-96.05)APR	1	3	0.22783
A6X8Z5	Rho GTPase-activating protein 31	Arhgap31	155.27	1425	A6X8Z5	1092	RHG31_MOUSE Rho GTPase-activating protein 31 OS=Mus musculus OX=10090 GN=Arhgap31 PE=1 SV=1	A6X8Z5	1092	1092	S	LKNTECGPSKGKHRPSSLNLDSATPIADLFR	112.23	80.813	HRPS(0.499)S(0.499)LNLDS(0.003)ATPIADLFR	HRPS(0)S(0)LNLDS(-22.98)AT(-44)PIADLFR	4	3	0.80339
A6X8Z5	Rho GTPase-activating protein 31	Arhgap31	155.27	1425	A6X8Z5	667	RHG31_MOUSE Rho GTPase-activating protein 31 OS=Mus musculus OX=10090 GN=Arhgap31 PE=1 SV=1	A6X8Z5	667	667	S	SEEEFSSLPPAAQKTSPIPESSPAPFPFPEA	101.59	101.59	T(0.5)S(0.5)PIPESSPAPFPFPEAPGSLPSSSAPR	T(0)S(0)PIPES(-32.64)S(-42.13)PAPFPFPEAPGS(-86.07)LPS(-96.27)S(-96.16)S(-96.05)APR	2	3	0.22783
A6X8Z5	Rho GTPase-activating protein 31	Arhgap31	155.27	1425	A6X8Z5	1163	RHG31_MOUSE Rho GTPase-activating protein 31 OS=Mus musculus OX=10090 GN=Arhgap31 PE=1 SV=1	A6X8Z5	1163	1163	S	QDLDIVAHTLTGRRNSAPVSVSAVRTSFMVK	135.23	135.23	RNS(1)APVSVSAVR	RNS(41.33)APVS(-41.33)VS(-63.7)AVR	3	3	0.51688	60814.7	55482.3	61949.1	60447.8	54859.6	63720.3	59934.4	66218.9	67537.6
A6X8Z5	Rho GTPase-activating protein 31	Arhgap31	155.27	1425	A6X8Z5	272	RHG31_MOUSE Rho GTPase-activating protein 31 OS=Mus musculus OX=10090 GN=Arhgap31 PE=1 SV=1	A6X8Z5	272	272	S	SLATNHPARKERRENSLPEIVPPPFHTVLEL	31.37	31.37	RENS(0.993)LPEIVPPPFHT(0.007)VLELPDNK	RENS(21.39)LPEIVPPPFHT(-21.39)VLELPDNK	4	4	-0.80713	2526.27	2590.36	2132.33	2147.83	2934.75	1887.99	2371.01	2200.69	2186.15
A6X8Z5	Rho GTPase-activating protein 31	Arhgap31	155.27	1425	A6X8Z5	941	RHG31_MOUSE Rho GTPase-activating protein 31 OS=Mus musculus OX=10090 GN=Arhgap31 PE=1 SV=1	A6X8Z5	941	941	S	LERRLCHRPSLRQSHSLDSKTTGNSHWTLEA	99.539	59.367	QS(0.002)HS(0.998)LDSK	QS(-27.94)HS(27.94)LDS(-34.51)K	4	2	0.43121	104778	92655.9	89176.5	90284.6	77386.4	90242.6	98188.7	101596	94802.3
A6X8Z5	Rho GTPase-activating protein 31	Arhgap31	155.27	1425	A6X8Z5	1093	RHG31_MOUSE Rho GTPase-activating protein 31 OS=Mus musculus OX=10090 GN=Arhgap31 PE=1 SV=1	A6X8Z5	1093	1093	S	KNTECGPSKGKHRPSSLNLDSATPIADLFRL	112.23	80.813	HRPS(0.499)S(0.499)LNLDS(0.003)ATPIADLFR	HRPS(0)S(0)LNLDS(-22.98)AT(-44)PIADLFR	5	3	0.80339
A6X8Z5	Rho GTPase-activating protein 31	Arhgap31	155.27	1425	A6X8Z5	343	RHG31_MOUSE Rho GTPase-activating protein 31 OS=Mus musculus OX=10090 GN=Arhgap31 PE=1 SV=1	A6X8Z5	343	343	S	GQRLSVEKATIRPAKSMDSLCSVPVEGKENK	47.639	47.639	S(0.86)MDS(0.139)LCS(0.001)VPVEGK	S(7.91)MDS(-7.91)LCS(-28.06)VPVEGK	1	3	0.33312	2846.44	3159.88	3122.5	3065.71	4111.86	4071.88	3644.19	2757.55	4304.08
A6X8Z5	Rho GTPase-activating protein 31	Arhgap31	155.27	1425	A6X8Z5	1413	RHG31_MOUSE Rho GTPase-activating protein 31 OS=Mus musculus OX=10090 GN=Arhgap31 PE=1 SV=1	A6X8Z5	1413	1413	S	RLETSTSCFYQPQRRSVILDGRSGRQIE___	83.647	67.414	S(1)VILDGR	S(67.41)VILDGR	1	2	-0.47001	55783.1	52103.5	51689.1	46923.2	48613.5	53885.9	52941.1	54099.9	55048.9
A6X8Z5	Rho GTPase-activating protein 31	Arhgap31	155.27	1425	A6X8Z5	935	RHG31_MOUSE Rho GTPase-activating protein 31 OS=Mus musculus OX=10090 GN=Arhgap31 PE=1 SV=1	A6X8Z5	935	935	S	GSQGHRLERRLCHRPSLRQSHSLDSKTTGNS	77.192	43.282	LCHRPS(1)LR	LCHRPS(43.28)LR	6	3	0.88823	33243.7	27315.9	26461.1	28577.9	21844	28395.8	27182.4	28089.2	26488.3
A6X8Z5	Rho GTPase-activating protein 31	Arhgap31	155.27	1425	A6X8Z5	850	RHG31_MOUSE Rho GTPase-activating protein 31 OS=Mus musculus OX=10090 GN=Arhgap31 PE=1 SV=1	A6X8Z5	850	850	S	NARHAVPENKGPGLPSPTKEVDIIPQEEGGA	51.927	47.844	GPGLPS(0.988)PT(0.012)K	GPGLPS(19.14)PT(-19.14)K	6	3	0.49114	26913.6	24510.3	26886.7	25483.5	24055.8	28136.6	27304.6	27937.4	26674.7
A6X8Z5	Rho GTPase-activating protein 31	Arhgap31	155.27	1425	A6X8Z5	765	RHG31_MOUSE Rho GTPase-activating protein 31 OS=Mus musculus OX=10090 GN=Arhgap31 PE=1 SV=1	A6X8Z5	765	765	S	VSSPARIEIGGPRNLSPPLTPAPPPPTPLEE	49.199	49.199	NLS(0.908)PPLT(0.089)PAPPPPT(0.003)PLEEEPEVLLSK	NLS(10.08)PPLT(-10.08)PAPPPPT(-24.92)PLEEEPEVLLS(-47)K	3	4	0.95922	7481.2	8788.31	8652.23	6658.27	12060.8	9098.31	7961.78	7885.31	7893.44
A6X919	Probable C-mannosyltransferase DPY19L1	Dpy19l1	84.186	746	A6X919	46	D19L1_MOUSE Probable C-mannosyltransferase DPY19L1 OS=Mus musculus OX=10090 GN=Dpy19l1 PE=1 SV=1	A6X919	46	46	S	SEVDAGELGSERTPPSPGRRGAAGRKGPRAG	85.533	85.533	TPPS(1)PGRR	T(-40.67)PPS(40.67)PGRR	4	3	-0.12849	80531.3	59485.9	57150.9	57214.3	50998.6	56226	65148.3	65027	55942.4
A6X919	Probable C-mannosyltransferase DPY19L1	Dpy19l1	84.186	746	A6X919	22	D19L1_MOUSE Probable C-mannosyltransferase DPY19L1 OS=Mus musculus OX=10090 GN=Dpy19l1 PE=1 SV=1	A6X919	22	22	S	SKHRDAAPRPPRSARSSPPPLSGASEVDAGE	65.184	65.184	S(0.499)S(0.499)PPPLS(0.001)GASEVDAGELGSER	S(0)S(0)PPPLS(-25.25)GAS(-30.57)EVDAGELGS(-62.26)ER	1	3	-1.6671
A6X919	Probable C-mannosyltransferase DPY19L1	Dpy19l1	84.186	746	A6X919	23	D19L1_MOUSE Probable C-mannosyltransferase DPY19L1 OS=Mus musculus OX=10090 GN=Dpy19l1 PE=1 SV=1	A6X919	23	23	S	KHRDAAPRPPRSARSSPPPLSGASEVDAGEL	65.184	65.184	S(0.499)S(0.499)PPPLS(0.001)GASEVDAGELGSER	S(0)S(0)PPPLS(-25.25)GAS(-30.57)EVDAGELGS(-62.26)ER	2	3	-1.6671
A7E1Z1	Transmembrane protein 215	Tmem215	25.812	235	A7E1Z1	97	TM215_MOUSE Transmembrane protein 215 OS=Mus musculus OX=10090 GN=Tmem215 PE=2 SV=1	A7E1Z1	97	97	T	CFRKPKDKEVVELLRTPSDLESGKGSSDELA	102.95	102.95	T(0.979)PS(0.021)DLESGK	T(16.61)PS(-16.61)DLES(-45.81)GK	1	2	0.0969	23054.9	28339.3	26246.3	28125.3	30335.2	28301.8	30218	30592.4	30695.8
A7E1Z1	Transmembrane protein 215	Tmem215	25.812	235	A7E1Z1	99	TM215_MOUSE Transmembrane protein 215 OS=Mus musculus OX=10090 GN=Tmem215 PE=2 SV=1	A7E1Z1	99	99	S	RKPKDKEVVELLRTPSDLESGKGSSDELAKK	96.015	96.015	T(0.194)PS(0.806)DLESGK	T(-6.19)PS(6.19)DLES(-38.67)GK	3	2	-0.59704	20034.8	23809.9	24231.1	24584	24504.7	26538.3	25729.9	26487.2	26195.1
A7RDN6	Renalase	Rnls	37.597	342	A7RDN6	191	RNLS_MOUSE Renalase OS=Mus musculus OX=10090 GN=Rnls PE=1 SV=2	A7RDN6	191	191	S	LISERQREQLKSVSYSSRYALGLFYEVGMKI	81.215	81.215	SVS(0.218)YS(0.778)S(0.003)R	S(-45.34)VS(-5.52)Y(-48.43)S(5.52)S(-23.49)R	5	2	0.28717	16722.8	17233.4	15847.1	17580.7	17750.9	19022.4	17066.3	16564.6	19420.4
A7RDN6	Renalase	Rnls	37.597	342	A7RDN6	189	RNLS_MOUSE Renalase OS=Mus musculus OX=10090 GN=Rnls PE=1 SV=2	A7RDN6	189	189	S	VNLISERQREQLKSVSYSSRYALGLFYEVGM	91.069	91.069	SVS(0.819)YS(0.18)SR	S(-43.49)VS(6.57)Y(-58.29)S(-6.57)S(-43.03)R	3	2	0.2311
A9JSM3	Transmembrane protein 238	Tmem238	18.226	176	A9JSM3	154	TM238_MOUSE Transmembrane protein 238 OS=Mus musculus OX=10090 GN=Tmem238 PE=2 SV=1	A9JSM3	154	154	S	SARRANRAPQPSSSGSRRVRLQLATLEAGSV	104.55	76.24	APQPS(0.002)S(0.009)S(0.006)GS(0.983)RR	APQPS(-26.09)S(-20.46)S(-22.24)GS(20.46)RR	9	2	-0.17122	166812	133471	131466	124839	108876	144554	139703	145042	136818
A9JSM3	Transmembrane protein 238	Tmem238	18.226	176	A9JSM3	130	TM238_MOUSE Transmembrane protein 238 OS=Mus musculus OX=10090 GN=Tmem238 PE=2 SV=1	A9JSM3	130	130	S	LARKLSRRWSAPATASPRTTAGLRSARRANR	158.47	158.47	WSAPATAS(1)PR	WS(-104.87)APAT(-52.12)AS(52.12)PR	8	2	0.10055	246798	203217	201006	230923	198564	228256	254890	241114	231320
A9JSM3	Transmembrane protein 238	Tmem238	18.226	176	A9JSM3	152	TM238_MOUSE Transmembrane protein 238 OS=Mus musculus OX=10090 GN=Tmem238 PE=2 SV=1	A9JSM3	152	152	S	LRSARRANRAPQPSSSGSRRVRLQLATLEAG	57.293	57.293	APQPS(0.001)S(0.014)S(0.493)GS(0.493)R	APQPS(-29.12)S(-15.47)S(0)GS(0)R	7	2	0.068986
A9JSM3	Transmembrane protein 238	Tmem238	18.226	176	A9JSM3	124	TM238_MOUSE Transmembrane protein 238 OS=Mus musculus OX=10090 GN=Tmem238 PE=2 SV=1	A9JSM3	124	124	S	PSAIARLARKLSRRWSAPATASPRTTAGLRS	152	107.74	RWS(1)APATASPR	RWS(67.92)APAT(-67.92)AS(-91.16)PR	3	3	0.13268	80305.9	90170.8	84505	76935.5	70077.6	78931.5	69334.3	82028.7	78393.2
A9JSM3	Transmembrane protein 238	Tmem238	18.226	176	A9JSM3	128	TM238_MOUSE Transmembrane protein 238 OS=Mus musculus OX=10090 GN=Tmem238 PE=2 SV=1	A9JSM3	128	128	T	ARLARKLSRRWSAPATASPRTTAGLRSARRA	53.3	53.3	RWS(1)APAT(0.54)AS(0.46)PR	RWS(39.64)APAT(0.7)AS(-0.7)PR	7	3	-0.25593	7650.2	8981.21	8558.29	9967.4	8895.32	8754.53	9036.47	9797.54	8995.06
A9JSM3	Transmembrane protein 238	Tmem238	18.226	176	A9JSM3	110	TM238_MOUSE Transmembrane protein 238 OS=Mus musculus OX=10090 GN=Tmem238 PE=2 SV=1	A9JSM3	110	110	S	EISRQELERDYGLRPSAIARLARKLSRRWSA	64.244	62.035	DYGLRPS(1)AIAR	DY(-51.42)GLRPS(51.42)AIAR	7	3	-0.018249	7584.76	9743.27	10293.5	7104.95	7186.32	7369.2	6168.6	8055.1	9637.55
A9JSM3	Transmembrane protein 238	Tmem238	18.226	176	A9JSM3	151	TM238_MOUSE Transmembrane protein 238 OS=Mus musculus OX=10090 GN=Tmem238 PE=2 SV=1	A9JSM3	151	151	S	GLRSARRANRAPQPSSSGSRRVRLQLATLEA	39.424	27.862	APQPS(0.063)S(0.347)S(0.282)GS(0.308)R	APQPS(-7.4)S(0.52)S(-0.89)GS(-0.52)R	6	3	2.0606
A9Z1V5	von Willebrand factor A domain-containing protein 5B1	Vwa5b1	133.97	1215	A9Z1V5	1106	VW5B1_MOUSE von Willebrand factor A domain-containing protein 5B1 OS=Mus musculus OX=10090 GN=Vwa5b1 PE=2 SV=1	A9Z1V5	1106	1106	S	TRRQDLKTQSPQDCTSLSSSPPSCDGISLKS	27.408	27.408	T(0.004)QS(0.007)PQDCT(0.185)S(0.185)LS(0.185)S(0.185)S(0.185)PPS(0.051)CDGIS(0.011)LK	T(-16.86)QS(-13.93)PQDCT(0)S(0)LS(0)S(0)S(0)PPS(-5.57)CDGIS(-12.46)LK	9	3	-0.79281
A9Z1V5	von Willebrand factor A domain-containing protein 5B1	Vwa5b1	133.97	1215	A9Z1V5	175	VW5B1_MOUSE von Willebrand factor A domain-containing protein 5B1 OS=Mus musculus OX=10090 GN=Vwa5b1 PE=2 SV=1	A9Z1V5	175	175	S	APTVPPSCTHRFGSSSPQPQGKDPHCFGTQT	73.435	73.435	FGS(0.07)S(0.465)S(0.465)PQPQGK	FGS(-8.26)S(0)S(0)PQPQGK	5	3	0.5975
A9Z1V5	von Willebrand factor A domain-containing protein 5B1	Vwa5b1	133.97	1215	A9Z1V5	664	VW5B1_MOUSE von Willebrand factor A domain-containing protein 5B1 OS=Mus musculus OX=10090 GN=Vwa5b1 PE=2 SV=1	A9Z1V5	664	664	S	NQISSHKTCPRATTASDPTGTARRYPLRKAK	129.34	61.235	AT(0.014)T(0.045)AS(0.933)DPT(0.008)GT(0.001)AR	AT(-18.26)T(-13.19)AS(13.19)DPT(-20.86)GT(-30.38)AR	5	2	-0.11168	6495.24	6640.41	7012.04	8697.63	6693.7	7153.83	5846.23	5336.02	6125.54
A9Z1V5	von Willebrand factor A domain-containing protein 5B1	Vwa5b1	133.97	1215	A9Z1V5	174	VW5B1_MOUSE von Willebrand factor A domain-containing protein 5B1 OS=Mus musculus OX=10090 GN=Vwa5b1 PE=2 SV=1	A9Z1V5	174	174	S	CAPTVPPSCTHRFGSSSPQPQGKDPHCFGTQ	73.435	73.435	FGS(0.07)S(0.465)S(0.465)PQPQGK	FGS(-8.26)S(0)S(0)PQPQGK	4	3	0.5975
A9Z1V5	von Willebrand factor A domain-containing protein 5B1	Vwa5b1	133.97	1215	A9Z1V5	1105	VW5B1_MOUSE von Willebrand factor A domain-containing protein 5B1 OS=Mus musculus OX=10090 GN=Vwa5b1 PE=2 SV=1	A9Z1V5	1105	1105	T	VTRRQDLKTQSPQDCTSLSSSPPSCDGISLK	27.408	27.408	T(0.004)QS(0.007)PQDCT(0.185)S(0.185)LS(0.185)S(0.185)S(0.185)PPS(0.051)CDGIS(0.011)LK	T(-16.86)QS(-13.93)PQDCT(0)S(0)LS(0)S(0)S(0)PPS(-5.57)CDGIS(-12.46)LK	8	3	-0.79281
A9Z1V5	von Willebrand factor A domain-containing protein 5B1	Vwa5b1	133.97	1215	A9Z1V5	1110	VW5B1_MOUSE von Willebrand factor A domain-containing protein 5B1 OS=Mus musculus OX=10090 GN=Vwa5b1 PE=2 SV=1	A9Z1V5	1110	1110	S	DLKTQSPQDCTSLSSSPPSCDGISLKSEESS	27.408	27.408	T(0.004)QS(0.007)PQDCT(0.185)S(0.185)LS(0.185)S(0.185)S(0.185)PPS(0.051)CDGIS(0.011)LK	T(-16.86)QS(-13.93)PQDCT(0)S(0)LS(0)S(0)S(0)PPS(-5.57)CDGIS(-12.46)LK	13	3	-0.79281
A9Z1V5	von Willebrand factor A domain-containing protein 5B1	Vwa5b1	133.97	1215	A9Z1V5	1108	VW5B1_MOUSE von Willebrand factor A domain-containing protein 5B1 OS=Mus musculus OX=10090 GN=Vwa5b1 PE=2 SV=1	A9Z1V5	1108	1108	S	RQDLKTQSPQDCTSLSSSPPSCDGISLKSEE	27.408	27.408	T(0.004)QS(0.007)PQDCT(0.185)S(0.185)LS(0.185)S(0.185)S(0.185)PPS(0.051)CDGIS(0.011)LK	T(-16.86)QS(-13.93)PQDCT(0)S(0)LS(0)S(0)S(0)PPS(-5.57)CDGIS(-12.46)LK	11	3	-0.79281
A9Z1V5	von Willebrand factor A domain-containing protein 5B1	Vwa5b1	133.97	1215	A9Z1V5	1109	VW5B1_MOUSE von Willebrand factor A domain-containing protein 5B1 OS=Mus musculus OX=10090 GN=Vwa5b1 PE=2 SV=1	A9Z1V5	1109	1109	S	QDLKTQSPQDCTSLSSSPPSCDGISLKSEES	27.408	27.408	T(0.004)QS(0.007)PQDCT(0.185)S(0.185)LS(0.185)S(0.185)S(0.185)PPS(0.051)CDGIS(0.011)LK	T(-16.86)QS(-13.93)PQDCT(0)S(0)LS(0)S(0)S(0)PPS(-5.57)CDGIS(-12.46)LK	12	3	-0.79281
B0V2N1	Receptor-type tyrosine-protein phosphatase S	Ptprs	211.9	1907	B0V2N1	1292	PTPRS_MOUSE Receptor-type tyrosine-protein phosphatase S OS=Mus musculus OX=10090 GN=Ptprs PE=1 SV=1	B0V2N1	1292	1292	S	AILLYKNKPDSKRKDSEPRTKCLLNNADLAP	72.643	72.643	RKDS(1)EPR	RKDS(72.64)EPR	4	3	0.78944	56539.3	52736.7	58483.4	52638.8	48597	53892.6	51470.5	58180.8	55836.7
B1AQJ2	Ubiquitin carboxyl-terminal hydrolase 36	Usp36	119.91	1098	B1AQJ2	512	UBP36_MOUSE Ubiquitin carboxyl-terminal hydrolase 36 OS=Mus musculus OX=10090 GN=Usp36 PE=1 SV=1	B1AQJ2	512	512	S	LKLQNGCAPAKTPAGSPSPRLTPTPTHMPTI	76.345	76.345	T(0.01)PAGS(0.972)PS(0.018)PR	T(-19.91)PAGS(17.39)PS(-17.39)PR	5	2	-0.27824	11611.7	12204.4	12202.9	15471.7	11421.6	12660.3	12018.4	13612.6	12990.4
B1AUC7	Rho GTPase-activating protein 36	Arhgap36	66.599	590	B1AUC7	21	RHG36_MOUSE Rho GTPase-activating protein 36 OS=Mus musculus OX=10090 GN=Arhgap36 PE=2 SV=1	B1AUC7	21	21	S	DCLFASAFEPRPRRVSVLGGAPGQNSDRSMD	48.846	48.846	RVS(1)VLGGAPGQNSDR	RVS(41.44)VLGGAPGQNS(-41.44)DR	3	3	-0.0089912	36530.4	30237.1	29341.9	31128	29713.1	26303.4	30614.1	28235.2	26700.7
B1AUE5	Peroxisome biogenesis factor 10	Pex10	37.157	324	B1AUE5	258	PEX10_MOUSE Peroxisome biogenesis factor 10 OS=Mus musculus OX=10090 GN=Pex10 PE=2 SV=1	B1AUE5	258	258	S	ARKEWRLHRNLSHRRSSLEDRAVCRTPLCTL	70.441	70.363	RS(0.5)S(0.5)LEDR	RS(0)S(0)LEDR	2	3	0.59866	50861.2	45528.7	47583.7	42118.6	37120.2	49384.9	28575	38963.2	37649.1
B1AUE5	Peroxisome biogenesis factor 10	Pex10	37.157	324	B1AUE5	259	PEX10_MOUSE Peroxisome biogenesis factor 10 OS=Mus musculus OX=10090 GN=Pex10 PE=2 SV=1	B1AUE5	259	259	S	RKEWRLHRNLSHRRSSLEDRAVCRTPLCTLC	94.909	94.909	RS(0.048)S(0.952)LEDR	RS(-12.99)S(12.99)LEDR	3	2	0.15721	101349	98148.7	98550	85467.6	76960.5	98655.4	54650.1	76759.8	72484.7
B1AUH1	Receptor-type tyrosine-protein phosphatase U	Ptpru	162.49	1446	B1AUH1	853	PTPRU_MOUSE Receptor-type tyrosine-protein phosphatase U OS=Mus musculus OX=10090 GN=Ptpru PE=1 SV=1	B1AUH1	853	853	S	QRSGGVTEASSLLGGSPRRPCGRKGSPYHTG	90.707	90.707	SGGVTEASSLLGGS(1)PR	S(-78.94)GGVT(-55.36)EAS(-42.53)S(-34.82)LLGGS(34.82)PR	14	2	1.7103	3382.06	5410.16	4181.47	4337.32	5264.52	5777.91	5184.08	4086.55	5077.85
B1AUH1	Receptor-type tyrosine-protein phosphatase U	Ptpru	162.49	1446	B1AUH1	867	PTPRU_MOUSE Receptor-type tyrosine-protein phosphatase U OS=Mus musculus OX=10090 GN=Ptpru PE=1 SV=1	B1AUH1	867	867	T	GSPRRPCGRKGSPYHTGQLHPAVRVADLLQH	91.475	65.092	KGS(0.002)PY(0.002)HT(0.996)GQLHPAVR	KGS(-26.52)PY(-27.54)HT(26.52)GQLHPAVR	7	4	-0.96294	18428.8	18413.7	20106.6	19161	16074.5	21343.9	21029.6	20005.1	21740.1
B1AUR6	Protein MMS22-like	Mms22l	140.58	1238	B1AUR6	45	MMS22_MOUSE Protein MMS22-like OS=Mus musculus OX=10090 GN=Mms22l PE=1 SV=1	B1AUR6	45	45	Y	SCAFDNREGKFSGESYLASGALKRLILNLDP	25.386	25.386	FS(1)GES(1)Y(1)LAS(1)GALK	FS(25.39)GES(25.39)Y(25.39)LAS(25.39)GALK	6	2	-1.2941
B1AVY7	Kinesin-like protein KIF16B	Kif16b	150.06	1312	B1AVY7	662	KI16B_MOUSE Kinesin-like protein KIF16B OS=Mus musculus OX=10090 GN=Kif16b PE=1 SV=1	B1AVY7	662	662	S	VQRQIRKQEESLKRRSFHIENKLKDLLAEKE	64.42	59.35	S(1)FHIENK	S(59.35)FHIENK	1	3	0.18824	16128.9	15326	15492.8	12942.2	13477.7	16719.8	13695.9	14748.6	16246.6
B1AVZ0	Uracil phosphoribosyltransferase homolog	Uprt	34.278	310	B1AVZ0	25	UPP_MOUSE Uracil phosphoribosyltransferase homolog OS=Mus musculus OX=10090 GN=Uprt PE=1 SV=1	B1AVZ0	25	25	S	SMPCHNRQVNSTSSPSPEHLLAEDRVLDHAE	105.46	90.884	QVNSTS(0.001)S(0.007)PS(0.992)PEHLLAEDR	QVNS(-43.6)T(-36.65)S(-29.36)S(-21.75)PS(21.75)PEHLLAEDR	9	3	-0.15799	6120.5	7237.62	6063.71	6121.93	9741.25	6368.27	7337.64	6409.87	6733.9
B1AVZ0	Uracil phosphoribosyltransferase homolog	Uprt	34.278	310	B1AVZ0	23	UPP_MOUSE Uracil phosphoribosyltransferase homolog OS=Mus musculus OX=10090 GN=Uprt PE=1 SV=1	B1AVZ0	23	23	S	PDSMPCHNRQVNSTSSPSPEHLLAEDRVLDH	94.01	94.01	QVNS(0.004)T(0.023)S(0.126)S(0.72)PS(0.126)PEHLLAEDR	QVNS(-22.31)T(-15)S(-7.56)S(7.56)PS(-7.56)PEHLLAEDR	7	3	-0.15974	5328.29	4983.76	3910.1	3963	7396.83	4840.8	4776.98	4238.85	4952.5
B1AX39	Zinc finger CCHC domain-containing protein 7	Zcchc7	63	541	B1AX39	117	ZCHC7_MOUSE Zinc finger CCHC domain-containing protein 7 OS=Mus musculus OX=10090 GN=Zcchc7 PE=2 SV=1	B1AX39	117	117	S	CKRKNIEVQAEEKTQSPATSHSNKVAQKCKR	68.173	68.173	T(0.447)QS(0.532)PAT(0.018)S(0.002)HS(0.001)NK	T(-0.76)QS(0.76)PAT(-14.68)S(-24.57)HS(-27.12)NK	3	3	0.79581	22874	23966.2	22328.6	23435	17827.5	22538.5	23841.3	24855	22050.5
B1AXH1	NHS-like protein 2	Nhsl2	91.872	854	B1AXH1	435	NHSL2_MOUSE NHS-like protein 2 OS=Mus musculus OX=10090 GN=Nhsl2 PE=1 SV=1	B1AXH1	435	435	S	MSISIRSKTKVSRHHSDTNFGVKLAQKTSPN	88.101	50.467	HHS(0.972)DT(0.028)NFGVK	HHS(15.39)DT(-15.39)NFGVK	3	3	-3.6383	34649.7	38050.5	37072.6	34822.5	34247	35526.4	31699.4	39885.9	37634.4
B1AXH1	NHS-like protein 2	Nhsl2	91.872	854	B1AXH1	689	NHSL2_MOUSE NHS-like protein 2 OS=Mus musculus OX=10090 GN=Nhsl2 PE=1 SV=1	B1AXH1	689	689	T	CPSTGDDQKSPGKGVTSPLHTDTEKEAISPG	69.92	62.287	GVT(0.55)S(0.449)PLHTDTEK	GVT(0.88)S(-0.88)PLHT(-32.95)DT(-45.76)EK	3	3	2.3855	11383.6	15869.5	15226.3	18061.3	17009.8	16980.9	15681.5	17722.9	16738.7
B1AXH1	NHS-like protein 2	Nhsl2	91.872	854	B1AXH1	690	NHSL2_MOUSE NHS-like protein 2 OS=Mus musculus OX=10090 GN=Nhsl2 PE=1 SV=1	B1AXH1	690	690	S	PSTGDDQKSPGKGVTSPLHTDTEKEAISPGR	69.92	69.92	GVT(0.498)S(0.498)PLHT(0.004)DTEK	GVT(0)S(0)PLHT(-21.1)DT(-34.57)EK	4	3	3.4952
B1AXH1	NHS-like protein 2	Nhsl2	91.872	854	B1AXH1	843	NHSL2_MOUSE NHS-like protein 2 OS=Mus musculus OX=10090 GN=Nhsl2 PE=1 SV=1	B1AXH1	843	843	S	LKTTNPLARRIIAQFSKDYEPTDNPST____	59.245	59.245	IIAQFS(1)K	IIAQFS(59.25)K	6	2	-0.69723
B1AXH1	NHS-like protein 2	Nhsl2	91.872	854	B1AXH1	447	NHSL2_MOUSE NHS-like protein 2 OS=Mus musculus OX=10090 GN=Nhsl2 PE=1 SV=1	B1AXH1	447	447	T	RHHSDTNFGVKLAQKTSPNQPIMPMVTQSDL	44.415	44.415	T(0.5)S(0.5)PNQPIMPMVTQSDLR	T(0)S(0)PNQPIMPMVT(-40.55)QS(-40.55)DLR	1	3	-1.3033	984.958	1922.54	1928.31	2011.95	1667.16	1322.9	1160.26	1563.27	1817.22
B1AXH1	NHS-like protein 2	Nhsl2	91.872	854	B1AXH1	448	NHSL2_MOUSE NHS-like protein 2 OS=Mus musculus OX=10090 GN=Nhsl2 PE=1 SV=1	B1AXH1	448	448	S	HHSDTNFGVKLAQKTSPNQPIMPMVTQSDLR	44.415	44.415	T(0.5)S(0.5)PNQPIMPMVTQSDLR	T(0)S(0)PNQPIMPMVT(-40.55)QS(-40.55)DLR	2	3	-1.3033	984.958	1922.54	1928.31	2011.95	1667.16	1322.9	1160.26	1563.27	1817.22
B1AY10	Transcriptional repressor NF-X1	Nfx1	123.81	1114	B1AY10	81	NFX1_MOUSE Transcriptional repressor NF-X1 OS=Mus musculus OX=10090 GN=Nfx1 PE=1 SV=1	B1AY10	81	81	S	SAVHQHSYASGSKPKSPQGFFQSSNKSLKNH	73.985	73.985	S(1)PQGFFQSSNK	S(59.87)PQGFFQS(-59.87)S(-64.63)NK	1	2	-0.21658	63779.9	54500.1	56145.8	58970.2	55033	56213.5	56894.2	53864.2	54999.9
B1AY10	Transcriptional repressor NF-X1	Nfx1	123.81	1114	B1AY10	51	NFX1_MOUSE Transcriptional repressor NF-X1 OS=Mus musculus OX=10090 GN=Nfx1 PE=1 SV=1	B1AY10	51	51	S	RRLDSSRIGRRNYSSSPPCHLPRHIPYEDIS	68.277	45.207	NY(0.003)S(0.045)S(0.183)S(0.77)PPCHLPR	NY(-24.2)S(-12.35)S(-6.25)S(6.25)PPCHLPR	5	3	0.094514	38970.5	38892.8	39139.4	41188	36180.3	42647.6	44110.3	42040	42957.2
B1AY10	Transcriptional repressor NF-X1	Nfx1	123.81	1114	B1AY10	50	NFX1_MOUSE Transcriptional repressor NF-X1 OS=Mus musculus OX=10090 GN=Nfx1 PE=1 SV=1	B1AY10	50	50	S	QRRLDSSRIGRRNYSSSPPCHLPRHIPYEDI	68.277	68.277	NYS(0.072)S(0.464)S(0.464)PPCHLPR	NY(-31.97)S(-8.08)S(0)S(0)PPCHLPR	4	3	-0.33557
B1AY10	Transcriptional repressor NF-X1	Nfx1	123.81	1114	B1AY10	147	NFX1_MOUSE Transcriptional repressor NF-X1 OS=Mus musculus OX=10090 GN=Nfx1 PE=1 SV=1	B1AY10	147	147	S	ESVARSESGTNPREHSPSESEKEVVIADPRG	117.94	117.94	EHS(0.964)PS(0.036)ESEK	EHS(14.26)PS(-14.26)ES(-59.47)EK	3	3	-0.40044	179561	171864	163799	155393	137421	162639	172648	173377	161923
B1AY13	Ubiquitin carboxyl-terminal hydrolase 24	Usp24	294	2617	B1AY13	1940	UBP24_MOUSE Ubiquitin carboxyl-terminal hydrolase 24 OS=Mus musculus OX=10090 GN=Usp24 PE=1 SV=1	B1AY13	1940	1940	S	EVGENGRNMDQGGGGSPRKKVALTENYELVG	204.01	52.79	NMDQGGGGS(1)PR	NMDQGGGGS(52.79)PR	9	2	0.76034	39666.7	43194.9	39401.6	37109.5	35720.7	40353.2	40372.7	40325.2	40880.9
B1AY13	Ubiquitin carboxyl-terminal hydrolase 24	Usp24	294	2617	B1AY13	2558	UBP24_MOUSE Ubiquitin carboxyl-terminal hydrolase 24 OS=Mus musculus OX=10090 GN=Usp24 PE=1 SV=1	B1AY13	2558	2558	S	VSNETSTGKTFQRTISAQDTLAYATALLNEK	78.272	78.272	T(0.494)IS(0.494)AQDT(0.012)LAYATALLNEK	T(0)IS(0)AQDT(-16.07)LAY(-53.68)AT(-52.76)ALLNEK	3	3	-0.32064
B1AY13	Ubiquitin carboxyl-terminal hydrolase 24	Usp24	294	2617	B1AY13	2562	UBP24_MOUSE Ubiquitin carboxyl-terminal hydrolase 24 OS=Mus musculus OX=10090 GN=Usp24 PE=1 SV=1	B1AY13	2562	2562	T	TSTGKTFQRTISAQDTLAYATALLNEKEQSG	40.179	40.179	T(0.332)IS(0.332)AQDT(0.332)LAY(0.002)AT(0.001)ALLNEK	T(0)IS(0)AQDT(0)LAY(-21.39)AT(-24.92)ALLNEK	7	3	-0.27608
B1AY13	Ubiquitin carboxyl-terminal hydrolase 24	Usp24	294	2617	B1AY13	1296	UBP24_MOUSE Ubiquitin carboxyl-terminal hydrolase 24 OS=Mus musculus OX=10090 GN=Usp24 PE=1 SV=1	B1AY13	1296	1296	S	MSLCGTPEKSSYRQLSVSDRSSIRVEEIIPA	101.54	78.098	QLS(0.96)VS(0.04)DR	QLS(13.83)VS(-13.83)DR	3	2	0.0053325	64849.9	69313.9	64603	55408.2	48305.2	53450.4	44955.8	48193	54366.6
B1AY13	Ubiquitin carboxyl-terminal hydrolase 24	Usp24	294	2617	B1AY13	2599	UBP24_MOUSE Ubiquitin carboxyl-terminal hydrolase 24 OS=Mus musculus OX=10090 GN=Usp24 PE=1 SV=1	B1AY13	2599	2599	S	SSPANENGERHLQQGSESPMMIGELRSDLDD	43.598	43.598	HLQQGS(0.525)ES(0.475)PMMIGELR	HLQQGS(0.43)ES(-0.43)PMMIGELR	6	3	0.12225	2432.39	3190.53	2350.97	3198.77	3043.86	3221.13	2633.84	3045.31	2711.65
B1AY13	Ubiquitin carboxyl-terminal hydrolase 24	Usp24	294	2617	B1AY13	2601	UBP24_MOUSE Ubiquitin carboxyl-terminal hydrolase 24 OS=Mus musculus OX=10090 GN=Usp24 PE=1 SV=1	B1AY13	2601	2601	S	PANENGERHLQQGSESPMMIGELRSDLDDVD	83.776	74.776	HLQQGS(0.003)ES(0.997)PMMIGELR	HLQQGS(-25.01)ES(25.01)PMMIGELR	8	3	0.88552	8245.38	8318.91	8158.68	7391.5	8988.53	7907.3	7804.87	9239.81	9084.74
B1AY13	Ubiquitin carboxyl-terminal hydrolase 24	Usp24	294	2617	B1AY13	2044	UBP24_MOUSE Ubiquitin carboxyl-terminal hydrolase 24 OS=Mus musculus OX=10090 GN=Usp24 PE=1 SV=1	B1AY13	2044	2044	S	WNAYMLFYQRVSDQNSPVLPKKSRVSVVRQE	97.69	97.69	VSDQNS(1)PVLPK	VS(-38.4)DQNS(38.4)PVLPK	6	3	-0.3545	55603	54008	61026.5	55721.7	50619.5	57941.3	61861.2	58174.1	58118.8
B1AY13	Ubiquitin carboxyl-terminal hydrolase 24	Usp24	294	2617	B1AY13	1138	UBP24_MOUSE Ubiquitin carboxyl-terminal hydrolase 24 OS=Mus musculus OX=10090 GN=Usp24 PE=1 SV=1	B1AY13	1138	1138	S	RKKTLLSETSSQSSKSPSLSSKQQHQPSASS	147.67	72.138	S(0.994)PS(0.004)LS(0.001)S(0.001)K	S(24.29)PS(-24.29)LS(-28.95)S(-28.95)K	1	2	-0.46975	307572	228039	263593	241082	197005	250161	277291	262379	254558
B1AY13	Ubiquitin carboxyl-terminal hydrolase 24	Usp24	294	2617	B1AY13	1282	UBP24_MOUSE Ubiquitin carboxyl-terminal hydrolase 24 OS=Mus musculus OX=10090 GN=Usp24 PE=1 SV=1	B1AY13	1282	1282	S	SRPFRNVSRQTSRQMSLCGTPEKSSYRQLSV	54.524	54.524	QMS(0.999)LCGT(0.001)PEK	QMS(30.85)LCGT(-30.85)PEK	3	2	0.39398	16470.9	15477.8	16359.3	14240.3	13724.7	14573.2	14600.1	12910.6	14973.5
B1AY13	Ubiquitin carboxyl-terminal hydrolase 24	Usp24	294	2617	B1AY13	2556	UBP24_MOUSE Ubiquitin carboxyl-terminal hydrolase 24 OS=Mus musculus OX=10090 GN=Usp24 PE=1 SV=1	B1AY13	2556	2556	T	SNVSNETSTGKTFQRTISAQDTLAYATALLN	78.272	78.272	T(0.494)IS(0.494)AQDT(0.012)LAYATALLNEK	T(0)IS(0)AQDT(-16.07)LAY(-53.68)AT(-52.76)ALLNEK	1	3	-0.32064
B1AY13	Ubiquitin carboxyl-terminal hydrolase 24	Usp24	294	2617	B1AY13	1136	UBP24_MOUSE Ubiquitin carboxyl-terminal hydrolase 24 OS=Mus musculus OX=10090 GN=Usp24 PE=1 SV=1	B1AY13	1136	1136	S	LGRKKTLLSETSSQSSKSPSLSSKQQHQPSA	93.006	93.006	TLLSETS(0.001)S(0.001)QS(0.02)S(0.504)KS(0.363)PS(0.099)LS(0.01)S(0.002)K	T(-61.39)LLS(-48.95)ET(-34.64)S(-26.96)S(-28.14)QS(-14.03)S(1.42)KS(-1.42)PS(-7.07)LS(-17.23)S(-23.24)K	11	4	-0.21537	4204.7	3902.83	4007.09	3685.22	4525.09	3982.87	5229.42	4017.31	3626.56
B1AZ99	OTU domain-containing protein 3	Otud3	44.576	396	B1AZ99	306	OTUD3_MOUSE OTU domain-containing protein 3 OS=Mus musculus OX=10090 GN=Otud3 PE=1 SV=1	B1AZ99	306	306	S	QRGPSREEAGSGRRLSGNQGRNEGRMETSEA	123.96	115.7	RLS(1)GNQGR	RLS(115.7)GNQGR	3	3	0.19756	147890	124848	118826	113470	93954.9	115682	86857.6	103947	96227.2
B1AZA5	Transmembrane protein 245	Tmem245	97.356	876	B1AZA5	16	TM245_MOUSE Transmembrane protein 245 OS=Mus musculus OX=10090 GN=Tmem245 PE=1 SV=1	B1AZA5	16	16	S	MADRGGPAEAPSPRGSPRPESRAPRTVGPGE	98.898	98.898	GS(1)PRPESR	GS(43.22)PRPES(-43.22)R	2	3	0.64775	70534.2	64546.5	67444.5	57855.8	49662.4	68047	66186.7	75158.9	73673
B1AZA5	Transmembrane protein 245	Tmem245	97.356	876	B1AZA5	95	TM245_MOUSE Transmembrane protein 245 OS=Mus musculus OX=10090 GN=Tmem245 PE=1 SV=1	B1AZA5	95	95	S	LLWAVLCGTFLHPFKSSLTRLGRLWLRRLHR	64.654	63.216	S(0.9)S(0.087)LT(0.013)RLGR	S(10.13)S(-10.13)LT(-18.5)RLGR	1	2	-1.5644	199009	145817	157360	187896	108717	142809	232865	187400	175544
B1AZA5	Transmembrane protein 245	Tmem245	97.356	876	B1AZA5	12	TM245_MOUSE Transmembrane protein 245 OS=Mus musculus OX=10090 GN=Tmem245 PE=1 SV=1	B1AZA5	12	12	S	____MADRGGPAEAPSPRGSPRPESRAPRTV	110.08	77.279	GGPAEAPS(1)PR	GGPAEAPS(77.28)PR	8	3	-0.069971	174045	175329	175477	153591	134826	160831	172364	156010	159906
B1AZA5	Transmembrane protein 245	Tmem245	97.356	876	B1AZA5	329	TM245_MOUSE Transmembrane protein 245 OS=Mus musculus OX=10090 GN=Tmem245 PE=1 SV=1	B1AZA5	329	329	S	SASSSSSSRSSPSSPSPTLGRQRPEMGTFLR	182.25	66.485	SSPS(0.002)S(0.008)PS(0.968)PT(0.022)LGR	S(-48.62)S(-48.62)PS(-27.32)S(-20.66)PS(16.38)PT(-16.38)LGR	7	3	0.26153	32783.3	32130.8	33754.7	43749.3	30319	38206.2	38128.7	38074.9	35626.2
B1AZA5	Transmembrane protein 245	Tmem245	97.356	876	B1AZA5	331	TM245_MOUSE Transmembrane protein 245 OS=Mus musculus OX=10090 GN=Tmem245 PE=1 SV=1	B1AZA5	331	331	T	SSSSSSRSSPSSPSPTLGRQRPEMGTFLRKK	78.692	78.692	SSPS(0.001)S(0.008)PS(0.496)PT(0.496)LGR	S(-52.03)S(-47.54)PS(-27.68)S(-18.2)PS(0)PT(0)LGR	9	2	0.32244
B1AZA5	Transmembrane protein 245	Tmem245	97.356	876	B1AZA5	326	TM245_MOUSE Transmembrane protein 245 OS=Mus musculus OX=10090 GN=Tmem245 PE=1 SV=1	B1AZA5	326	326	S	PALSASSSSSSRSSPSSPSPTLGRQRPEMGT	35.793	35.793	S(0.005)S(0.005)PS(0.442)S(0.442)PS(0.099)PT(0.008)LGR	S(-19.58)S(-19.58)PS(0)S(0)PS(-6.5)PT(-17.45)LGR	4	3	0.95245
B1AZA5	Transmembrane protein 245	Tmem245	97.356	876	B1AZA5	327	TM245_MOUSE Transmembrane protein 245 OS=Mus musculus OX=10090 GN=Tmem245 PE=1 SV=1	B1AZA5	327	327	S	ALSASSSSSSRSSPSSPSPTLGRQRPEMGTF	169.65	110.08	SSPS(0.026)S(0.964)PS(0.009)PTLGR	S(-47.67)S(-35.12)PS(-15.61)S(15.61)PS(-20.27)PT(-36.45)LGR	5	2	-0.30654	26945.7	30743	24898.1	31684.1	24269.9	27247.8	22515.5	24046.9	27225.3
B1AZI6	THO complex subunit 2	Thoc2	182.77	1594	B1AZI6	1393	THOC2_MOUSE THO complex subunit 2 OS=Mus musculus OX=10090 GN=Thoc2 PE=1 SV=1	B1AZI6	1393	1393	S	NVKGGEKTPVSGSLKSPVPRSDISEPDREQK	66.289	66.289	TPVS(0.001)GS(0.003)LKS(0.996)PVPR	T(-35.71)PVS(-28.85)GS(-25.57)LKS(25.57)PVPR	9	3	0.043727	51200.1	45523.4	49313.9	58050.2	43352.9	49074.1	50738.3	55174.8	49200.1
B1AZI6	THO complex subunit 2	Thoc2	182.77	1594	B1AZI6	1289	THOC2_MOUSE THO complex subunit 2 OS=Mus musculus OX=10090 GN=Thoc2 PE=1 SV=1	B1AZI6	1289	1289	T	VKEKEKEKKEKTPATTPEARALGKDSKEKPK	97.277	97.277	TPAT(0.005)T(0.995)PEAR	T(-48.12)PAT(-22.85)T(22.85)PEAR	5	2	-1.1206	17275.2	17966.4	18610.2	20149.2	16301.2	18714.8	17429.5	16725.3	17791.3
B1AZI6	THO complex subunit 2	Thoc2	182.77	1594	B1AZI6	1388	THOC2_MOUSE THO complex subunit 2 OS=Mus musculus OX=10090 GN=Thoc2 PE=1 SV=1	B1AZI6	1388	1388	S	MKSKENVKGGEKTPVSGSLKSPVPRSDISEP	42.083	42.083	GGEKT(0.116)PVS(0.699)GS(0.185)LK	GGEKT(-7.82)PVS(5.76)GS(-5.76)LK	8	3	1.0211	9508.36	8097.74	9934.39	10468	8830.32	9064.72	9435.7	8876.38	9482.03
B1AZI6	THO complex subunit 2	Thoc2	182.77	1594	B1AZI6	1516	THOC2_MOUSE THO complex subunit 2 OS=Mus musculus OX=10090 GN=Thoc2 PE=1 SV=1	B1AZI6	1516	1516	S	KEENGTMGVSKHKSESPCESQYPNEKDKEKN	73.296	73.296	S(0.254)ES(0.691)PCES(0.056)QYPNEK	S(-4.35)ES(4.35)PCES(-10.94)QY(-46.58)PNEK	3	3	-2.0513	17735.2	19579.1	18792.7	19905.7	21794.7	20876.8	19942.1	19652.2	20682.5
B1AZI6	THO complex subunit 2	Thoc2	182.77	1594	B1AZI6	1419	THOC2_MOUSE THO complex subunit 2 OS=Mus musculus OX=10090 GN=Thoc2 PE=1 SV=1	B1AZI6	1419	1419	S	DREQKRRKIDSHPSPSHSSTVKDSLIDLKDS	46.892	46.892	IDS(0.011)HPS(0.19)PS(0.721)HS(0.036)S(0.032)T(0.011)VK	IDS(-18.26)HPS(-5.8)PS(5.8)HS(-13.02)S(-13.58)T(-18.26)VK	8	4	-0.33317	33099.8	37545.8	33236.4	32778.4	31452.7	35868.3	35282.1	34185.2	35418
B1AZI6	THO complex subunit 2	Thoc2	182.77	1594	B1AZI6	1222	THOC2_MOUSE THO complex subunit 2 OS=Mus musculus OX=10090 GN=Thoc2 PE=1 SV=1	B1AZI6	1222	1222	S	GTSSSSIGNASKSDESGAEETDKSRERSQCG	62.162	62.162	S(0.129)DES(0.871)GAEETDK	S(-8.29)DES(8.29)GAEET(-47.29)DK	4	3	-0.38817
B1AZI6	THO complex subunit 2	Thoc2	182.77	1594	B1AZI6	1364	THOC2_MOUSE THO complex subunit 2 OS=Mus musculus OX=10090 GN=Thoc2 PE=1 SV=1	B1AZI6	1364	1364	S	VESKSTQEREREKEPSRERDVAKEMKSKENV	61.363	60	EKEPS(1)RER	EKEPS(60)RER	5	3	-0.42098	202305	194054	198113	191585	160032	186165	206297	201400	195706
B1AZI6	THO complex subunit 2	Thoc2	182.77	1594	B1AZI6	1417	THOC2_MOUSE THO complex subunit 2 OS=Mus musculus OX=10090 GN=Thoc2 PE=1 SV=1	B1AZI6	1417	1417	S	EPDREQKRRKIDSHPSPSHSSTVKDSLIDLK	65.085	55.864	IDS(0.025)HPS(0.949)PS(0.025)HS(0.001)STVK	IDS(-15.78)HPS(15.78)PS(-15.78)HS(-30.36)S(-36.57)T(-36.04)VK	6	3	-0.2444	96264.6	92154.8	85691.5	90958	72599.8	84091.8	89723	79471.5	81001.7
B1AZP2	Disks large-associated protein 4	Dlgap4	108.04	992	B1AZP2	973	DLGP4_MOUSE Disks large-associated protein 4 OS=Mus musculus OX=10090 GN=Dlgap4 PE=1 SV=1	B1AZP2	973	973	S	KRLLAAKRAASVRQNSATESADSIEIYVPEA	76.504	76.504	QNS(0.608)AT(0.386)ES(0.003)ADS(0.003)IEIYVPEAQTR	QNS(1.98)AT(-1.98)ES(-23.65)ADS(-22.95)IEIY(-56.78)VPEAQT(-72.09)R	3	3	-0.68523	28868.7	29105.8	27028	29808.2	41770	31409.8	36042	31917.2	35513.9
B1AZP2	Disks large-associated protein 4	Dlgap4	108.04	992	B1AZP2	666	DLGP4_MOUSE Disks large-associated protein 4 OS=Mus musculus OX=10090 GN=Dlgap4 PE=1 SV=1	B1AZP2	666	666	S	SSESHSEAIPKRKLSSIGIQVDCIQPVPKEE	85.35	85.35	KLS(0.433)S(0.567)IGIQVDCIQPVPK	KLS(-1.17)S(1.17)IGIQVDCIQPVPK	4	3	-1.0782	5751.29	5370.94	4966.96	5883.6	8437.23	6472.43	5480.68	4603.61	5276.56
B1AZP2	Disks large-associated protein 4	Dlgap4	108.04	992	B1AZP2	665	DLGP4_MOUSE Disks large-associated protein 4 OS=Mus musculus OX=10090 GN=Dlgap4 PE=1 SV=1	B1AZP2	665	665	S	TSSESHSEAIPKRKLSSIGIQVDCIQPVPKE	95.996	94.201	KLS(0.87)S(0.13)IGIQVDCIQPVPK	KLS(8.26)S(-8.26)IGIQVDCIQPVPK	3	4	-1.0481	31149	33804.6	31344.9	30572.7	34099.9	33537.5	25781.8	28440.7	27021.6
B1AZP2	Disks large-associated protein 4	Dlgap4	108.04	992	B1AZP2	975	DLGP4_MOUSE Disks large-associated protein 4 OS=Mus musculus OX=10090 GN=Dlgap4 PE=1 SV=1	B1AZP2	975	975	T	LLAAKRAASVRQNSATESADSIEIYVPEAQT	59.555	59.555	QNS(0.354)AT(0.614)ES(0.018)ADS(0.014)IEIYVPEAQTR	QNS(-2.4)AT(2.4)ES(-15.39)ADS(-16.36)IEIY(-39.83)VPEAQT(-56.75)R	5	3	-0.85052	11337.5	13755.2	10622.2	12422.6	22557.4	12731.5	17075.6	12045.7	12888.9
B2B9E1	Triple QxxK/R motif-containing protein	Triqk	9.7223	86	B2B9E1	6	TRIQK_MOUSE Triple QxxK/R motif-containing protein OS=Mus musculus OX=10090 GN=Triqk PE=2 SV=1	B2B9E1	6	6	S	__________MGRKDSSNTKLPVDQYRKQIG	57.348	48.785	KDS(0.47)S(0.47)NT(0.06)K	KDS(0)S(0)NT(-8.91)K	3	3	0.39201
B2B9E1	Triple QxxK/R motif-containing protein	Triqk	9.7223	86	B2B9E1	7	TRIQK_MOUSE Triple QxxK/R motif-containing protein OS=Mus musculus OX=10090 GN=Triqk PE=2 SV=1	B2B9E1	7	7	S	_________MGRKDSSNTKLPVDQYRKQIGK	48.785	43.297	KDS(0.374)S(0.612)NT(0.014)K	KDS(-2.13)S(2.13)NT(-16.41)K	4	3	0.055889	43498.6	38776.7	42648	29621	24889.7	32005.1	23731.9	21818.2	23959.4
B2RPY5	G-protein coupled receptor 161	Gpr161	60.302	545	B2RPY5	376	GP161_MOUSE G-protein coupled receptor 161 OS=Mus musculus OX=10090 GN=Gpr161 PE=1 SV=1	B2RPY5	376	376	S	YRESFVQRQRTSRLFSISNRITDLGLSPHLT	80.455	70.747	LFS(0.968)IS(0.032)NR	LFS(14.87)IS(-14.87)NR	3	2	1.6426	27244	24813.1	24186.3	23350.8	21065	26807	17996.1	22606.4	22224.3
B2RQC2	Ubiquitin carboxyl-terminal hydrolase 42	Usp42	146.22	1324	B2RQC2	1125	UBP42_MOUSE Ubiquitin carboxyl-terminal hydrolase 42 OS=Mus musculus OX=10090 GN=Usp42 PE=1 SV=1	B2RQC2	1125	1125	S	GWELQSRGKERPHFNSPREAPSLAVPLERHL	89.301	79.492	ERPHFNS(1)PR	ERPHFNS(79.49)PR	7	3	1.1034	20966.1	18487.7	21125.9	18590.1	16006.6	19099.1	21147.4	18861.7	20188.2
B2RQC2	Ubiquitin carboxyl-terminal hydrolase 42	Usp42	146.22	1324	B2RQC2	936	UBP42_MOUSE Ubiquitin carboxyl-terminal hydrolase 42 OS=Mus musculus OX=10090 GN=Usp42 PE=1 SV=1	B2RQC2	936	936	S	DRGDGGHVGPKAQEPSPAKEKMSSLRKVDRG	50.194	45.825	AQEPS(1)PAKEK	AQEPS(45.83)PAKEK	5	3	-0.44494	36161.5	30292.2	32174.8	35784.6	27939.8	31245.7	34747.8	32664.9	32696.4
B2RQC2	Ubiquitin carboxyl-terminal hydrolase 42	Usp42	146.22	1324	B2RQC2	858	UBP42_MOUSE Ubiquitin carboxyl-terminal hydrolase 42 OS=Mus musculus OX=10090 GN=Usp42 PE=1 SV=1	B2RQC2	858	858	S	EKAQDSAMAEVVERLSPAPSVLTGDGCEQKL	72.421	49.306	LS(0.948)PAPS(0.051)VLT(0.001)GDGCEQK	LS(12.71)PAPS(-12.71)VLT(-29.26)GDGCEQK	2	3	0.93158	4100.16	3983.88	3684.05	3601	5170.53	3879.44	3905.25	4814.42	4533.36
B2RQC6	CAD protein	Cad	243.24	2225	B2RQC6	1828	PYR1_MOUSE CAD protein OS=Mus musculus OX=10090 GN=Cad PE=1 SV=1	B2RQC6	1828	1828	T	PQGVVPQPPPSTPATTEITTTPERPRRVIPG	38.714	37.763	KWPQGVVPQPPPS(0.015)T(0.015)PAT(0.194)T(0.194)EIT(0.194)T(0.194)T(0.194)PERPR	KWPQGVVPQPPPS(-11.08)T(-11.08)PAT(0)T(0)EIT(0)T(0)T(0)PERPR	18	5	0.046208
B2RQC6	CAD protein	Cad	243.24	2225	B2RQC6	1831	PYR1_MOUSE CAD protein OS=Mus musculus OX=10090 GN=Cad PE=1 SV=1	B2RQC6	1831	1831	T	VVPQPPPSTPATTEITTTPERPRRVIPGLPD	37.763	37.763	KWPQGVVPQPPPS(0.015)T(0.015)PAT(0.194)T(0.194)EIT(0.194)T(0.194)T(0.194)PERPR	KWPQGVVPQPPPS(-11.08)T(-11.08)PAT(0)T(0)EIT(0)T(0)T(0)PERPR	21	5	0.046208
B2RQC6	CAD protein	Cad	243.24	2225	B2RQC6	1832	PYR1_MOUSE CAD protein OS=Mus musculus OX=10090 GN=Cad PE=1 SV=1	B2RQC6	1832	1832	T	VPQPPPSTPATTEITTTPERPRRVIPGLPDG	37.763	37.763	KWPQGVVPQPPPS(0.015)T(0.015)PAT(0.194)T(0.194)EIT(0.194)T(0.194)T(0.194)PERPR	KWPQGVVPQPPPS(-11.08)T(-11.08)PAT(0)T(0)EIT(0)T(0)T(0)PERPR	22	5	0.046208
B2RQC6	CAD protein	Cad	243.24	2225	B2RQC6	1824	PYR1_MOUSE CAD protein OS=Mus musculus OX=10090 GN=Cad PE=1 SV=1	B2RQC6	1824	1824	T	VRKWPQGVVPQPPPSTPATTEITTTPERPRR	78.642	78.642	KWPQGVVPQPPPS(0.149)T(0.517)PAT(0.149)T(0.149)EIT(0.011)T(0.013)T(0.013)PERPR	KWPQGVVPQPPPS(-5.41)T(5.41)PAT(-5.41)T(-5.41)EIT(-16.92)T(-15.94)T(-15.94)PERPR	14	4	-0.63198	1311.32	1829.74	1877.54	3050.52	3123.26	2785	1617.27	1699.2	1715.24
B2RQC6	CAD protein	Cad	243.24	2225	B2RQC6	1827	PYR1_MOUSE CAD protein OS=Mus musculus OX=10090 GN=Cad PE=1 SV=1	B2RQC6	1827	1827	T	WPQGVVPQPPPSTPATTEITTTPERPRRVIP	38.714	37.763	KWPQGVVPQPPPS(0.015)T(0.015)PAT(0.194)T(0.194)EIT(0.194)T(0.194)T(0.194)PERPR	KWPQGVVPQPPPS(-11.08)T(-11.08)PAT(0)T(0)EIT(0)T(0)T(0)PERPR	17	5	0.046208
B2RQC6	CAD protein	Cad	243.24	2225	B2RQC6	1859	PYR1_MOUSE CAD protein OS=Mus musculus OX=10090 GN=Cad PE=1 SV=1	B2RQC6	1859	1859	S	LPDGRFHLPPRIHRASDPGLPAEEPKEKPPR	237.27	105.77	IHRAS(1)DPGLPAEEPK	IHRAS(105.77)DPGLPAEEPK	5	4	-0.024468	472236	463448	411070	452281	434644	438867	370505	396302	392531
B2RQC6	CAD protein	Cad	243.24	2225	B2RQC6	1823	PYR1_MOUSE CAD protein OS=Mus musculus OX=10090 GN=Cad PE=1 SV=1	B2RQC6	1823	1823	S	DVRKWPQGVVPQPPPSTPATTEITTTPERPR	33.937	27.389	KWPQGVVPQPPPS(0.277)T(0.277)PAT(0.089)T(0.089)EIT(0.089)T(0.089)T(0.089)PERPR	KWPQGVVPQPPPS(0)T(0)PAT(-4.93)T(-4.93)EIT(-4.93)T(-4.93)T(-4.93)PERPR	13	4	-1.1431
B2RQC6	CAD protein	Cad	243.24	2225	B2RQC6	1833	PYR1_MOUSE CAD protein OS=Mus musculus OX=10090 GN=Cad PE=1 SV=1	B2RQC6	1833	1833	T	PQPPPSTPATTEITTTPERPRRVIPGLPDGR	110.9	110.9	KWPQGVVPQPPPSTPAT(0.001)T(0.001)EIT(0.052)T(0.195)T(0.751)PERPR	KWPQGVVPQPPPS(-48.07)T(-42.17)PAT(-30.99)T(-27.33)EIT(-11.63)T(-5.85)T(5.85)PERPR	23	4	-0.28693	12169.9	15253.7	12742.8	14144.1	18740.4	14608.3	18980.4	14951.7	14744.6
B2RQC6	CAD protein	Cad	243.24	2225	B2RQC6	1407	PYR1_MOUSE CAD protein OS=Mus musculus OX=10090 GN=Cad PE=1 SV=1	B2RQC6	1407	1407	S	VINLSMRGAGGRRLSSFVTKGYRTRRLAADF	127.03	65.224	LS(0.022)S(0.978)FVTK	LS(-16.43)S(16.43)FVT(-38.84)K	3	2	-0.10687	216662	161851	133978	145480	110319	138549	67742.2	94433.3	80690.4
B2RQC6	CAD protein	Cad	243.24	2225	B2RQC6	1406	PYR1_MOUSE CAD protein OS=Mus musculus OX=10090 GN=Cad PE=1 SV=1	B2RQC6	1406	1406	S	LVINLSMRGAGGRRLSSFVTKGYRTRRLAAD	127.03	88.576	RLS(0.977)S(0.023)FVTK	RLS(16.3)S(-16.3)FVT(-52.15)K	3	2	-0.32888	176393	137118	116470	119616	103443	110304	74891.8	91967.2	83284.2
B2RR83	3'-5' RNA helicase YTHDC2	Ythdc2	161.09	1445	B2RR83	1236	YTDC2_MOUSE 3'-5' RNA helicase YTHDC2 OS=Mus musculus OX=10090 GN=Ythdc2 PE=1 SV=1	B2RR83	1236	1236	S	EFADGSTTGERVLMKSPSPALHPPQKYKDRG	33.886	33.886	S(0.5)PS(0.5)PALHPPQK	S(0)PS(0)PALHPPQK	1	3	-1.1199	3478.82	3677.22	3271.25	2828.96	3770.54	2846.09	3176.28	3564.91	3178.93
B2RR83	3'-5' RNA helicase YTHDC2	Ythdc2	161.09	1445	B2RR83	1238	YTDC2_MOUSE 3'-5' RNA helicase YTHDC2 OS=Mus musculus OX=10090 GN=Ythdc2 PE=1 SV=1	B2RR83	1238	1238	S	ADGSTTGERVLMKSPSPALHPPQKYKDRGIL	33.886	33.886	S(0.5)PS(0.5)PALHPPQK	S(0)PS(0)PALHPPQK	3	3	-1.1199	3478.82	3677.22	3271.25	2828.96	3770.54	2846.09	3176.28	3564.91	3178.93
B2RRD7	Peregrin	Brpf1	137.31	1212	B2RRD7	889	BRPF1_MOUSE Peregrin OS=Mus musculus OX=10090 GN=Brpf1 PE=1 SV=1	B2RRD7	889	889	S	PNMSSTPAHEVGRRTSVLFSKKNPKTAGPPK	55.353	55.353	RT(0.5)S(0.5)VLFSK	RT(0)S(0)VLFS(-47.75)K	3	3	-0.19867	5714.13	4341.86	4982.82	3924.38	3282.08	4469.77	2784	2585.73	3380.94
B2RRD7	Peregrin	Brpf1	137.31	1212	B2RRD7	888	BRPF1_MOUSE Peregrin OS=Mus musculus OX=10090 GN=Brpf1 PE=1 SV=1	B2RRD7	888	888	T	GPNMSSTPAHEVGRRTSVLFSKKNPKTAGPP	55.353	55.353	RT(0.5)S(0.5)VLFSK	RT(0)S(0)VLFS(-47.75)K	2	3	-0.19867	5714.13	4341.86	4982.82	3924.38	3282.08	4469.77	2784	2585.73	3380.94
B2RRD7	Peregrin	Brpf1	137.31	1212	B2RRD7	844	BRPF1_MOUSE Peregrin OS=Mus musculus OX=10090 GN=Brpf1 PE=1 SV=1	B2RRD7	844	844	T	RDGPERHGPSGRGNLTPHPAACDKDGQTDSA	55.186	45.723	GNLT(1)PHPAACDK	GNLT(45.72)PHPAACDK	4	3	0.20673	26940.1	30559.2	27699.2	24829.5	27638.1	29903.8	27955.6	31217.4	29070.4
B2RRE7	OTU domain-containing protein 4	Otud4	123.05	1107	B2RRE7	415	OTUD4_MOUSE OTU domain-containing protein 4 OS=Mus musculus OX=10090 GN=Otud4 PE=1 SV=1	B2RRE7	415	415	S	SQKSSSEHKNLSRMPSQITRKPDRERAEDFD	90.919	90.919	MPS(0.999)QIT(0.001)R	MPS(32.99)QIT(-32.99)R	3	2	0.79301	15748.4	9795.61	11266	16166.2	10316.7	12643.2	12207.5	12221	12013.2
B2RU80	Receptor-type tyrosine-protein phosphatase beta	Ptprb	224.49	1998	B2RU80	1667	PTPRB_MOUSE Receptor-type tyrosine-protein phosphatase beta OS=Mus musculus OX=10090 GN=Ptprb PE=1 SV=1	B2RU80	1667	1667	S	ERPSARLSIRRDRPLSVHLNLGQKGNRKTSC	59.862	59.862	DRPLS(1)VHLNLGQK	DRPLS(59.86)VHLNLGQK	5	4	-0.1045	1067.72	1310.43	1660.72	1242.66	1502.48	1419.81	1255.06	1607.71	1958.32
B2RUJ5	Amyloid-beta A4 precursor protein-binding family A member 1	Apba1	92.908	842	B2RUJ5	309	APBA1_MOUSE Amyloid-beta A4 precursor protein-binding family A member 1 OS=Mus musculus OX=10090 GN=Apba1 PE=1 SV=2	B2RUJ5	309	309	T	AEDMPEAEQDLERAPTPGGGHPDSPGLPAPA	59.282	53.262	APT(0.992)PGGGHPDS(0.008)PGLPAPAGQQQR	APT(20.89)PGGGHPDS(-20.89)PGLPAPAGQQQR	3	3	0.24267	16330.1	18892.7	19775.7	19056.3	24211.3	19886.9	18273.8	18596.3	20294.4
B2RUJ5	Amyloid-beta A4 precursor protein-binding family A member 1	Apba1	92.908	842	B2RUJ5	375	APBA1_MOUSE Amyloid-beta A4 precursor protein-binding family A member 1 OS=Mus musculus OX=10090 GN=Apba1 PE=1 SV=2	B2RUJ5	375	375	T	EAIEEVKTRTIRSPYTPDEPKEPIWVMRQDI	38.577	38.577	S(0.125)PY(0.006)T(0.869)PDEPKEPIWVMR	S(-8.43)PY(-21.89)T(8.43)PDEPKEPIWVMR	4	3	-0.072305	2561	3028.33	3154.02	3206.32	3628.96	3420.82	3663.44	2600.84	2890.42
B2RUJ5	Amyloid-beta A4 precursor protein-binding family A member 1	Apba1	92.908	842	B2RUJ5	317	APBA1_MOUSE Amyloid-beta A4 precursor protein-binding family A member 1 OS=Mus musculus OX=10090 GN=Apba1 PE=1 SV=2	B2RUJ5	317	317	S	QDLERAPTPGGGHPDSPGLPAPAGQQQRVVG	58.272	58.272	APTPGGGHPDS(1)PGLPAPAGQQQR	APT(-34.99)PGGGHPDS(34.99)PGLPAPAGQQQR	11	3	-0.47054	1256.59	1036.2	1717.36	1939.77	2081.62	1749.59	1466.81	1336.14	1993.64
B2RUJ5	Amyloid-beta A4 precursor protein-binding family A member 1	Apba1	92.908	842	B2RUJ5	289	APBA1_MOUSE Amyloid-beta A4 precursor protein-binding family A member 1 OS=Mus musculus OX=10090 GN=Apba1 PE=1 SV=2	B2RUJ5	289	289	S	IDQIVAEVKQSMSSQSLDKAAEDMPEAEQDL	82.069	82.069	QSMSS(0.001)QS(0.999)LDK	QS(-57.98)MS(-44.06)S(-32.77)QS(32.77)LDK	7	3	0.38966	34060.7	35819	37174.9	34475.8	34650.9	36479.4	33940.5	38416.4	38370.8
B2RUJ5	Amyloid-beta A4 precursor protein-binding family A member 1	Apba1	92.908	842	B2RUJ5	82	APBA1_MOUSE Amyloid-beta A4 precursor protein-binding family A member 1 OS=Mus musculus OX=10090 GN=Apba1 PE=1 SV=2	B2RUJ5	82	82	S	PQEEEEEERGECLARSASTESGFHNHTDTAE	45.511	45.511	S(0.421)AS(0.421)T(0.111)ES(0.034)GFHNHT(0.01)DT(0.003)AEGDVLAAAR	S(0)AS(0)T(-5.77)ES(-10.95)GFHNHT(-16.19)DT(-20.86)AEGDVLAAAR	1	4	0.83685
B2RUJ5	Amyloid-beta A4 precursor protein-binding family A member 1	Apba1	92.908	842	B2RUJ5	573	APBA1_MOUSE Amyloid-beta A4 precursor protein-binding family A member 1 OS=Mus musculus OX=10090 GN=Apba1 PE=1 SV=2	B2RUJ5	573	573	S	NIVVLMARRRMPRSNSQENVEASHPSQDGKR	111.38	75.064	S(0.5)NS(0.5)QENVEASHPSQDGK	S(0)NS(0)QENVEAS(-38.26)HPS(-58.94)QDGK	3	3	-0.14554	1280.57	2208.5	2238.9	1674.06	2889.76	2135.22	1820.75	2455.05	2207.72
B2RUJ5	Amyloid-beta A4 precursor protein-binding family A member 1	Apba1	92.908	842	B2RUJ5	571	APBA1_MOUSE Amyloid-beta A4 precursor protein-binding family A member 1 OS=Mus musculus OX=10090 GN=Apba1 PE=1 SV=2	B2RUJ5	571	571	S	IGNIVVLMARRRMPRSNSQENVEASHPSQDG	111.38	75.064	S(0.5)NS(0.5)QENVEASHPSQDGK	S(0)NS(0)QENVEAS(-38.26)HPS(-58.94)QDGK	1	3	-0.14554	1280.57	2208.5	2238.9	1674.06	2889.76	2135.22	1820.75	2455.05	2207.72
B2RUJ5	Amyloid-beta A4 precursor protein-binding family A member 1	Apba1	92.908	842	B2RUJ5	84	APBA1_MOUSE Amyloid-beta A4 precursor protein-binding family A member 1 OS=Mus musculus OX=10090 GN=Apba1 PE=1 SV=2	B2RUJ5	84	84	S	EEEEEERGECLARSASTESGFHNHTDTAEGD	45.511	45.511	S(0.421)AS(0.421)T(0.111)ES(0.034)GFHNHT(0.01)DT(0.003)AEGDVLAAAR	S(0)AS(0)T(-5.77)ES(-10.95)GFHNHT(-16.19)DT(-20.86)AEGDVLAAAR	3	4	0.83685
B2RUR8	OTU domain-containing protein 7B	Otud7b	91.982	840	B2RUR8	730	OTU7B_MOUSE OTU domain-containing protein 7B OS=Mus musculus OX=10090 GN=Otud7b PE=1 SV=1	B2RUR8	730	730	T	QLAGGPCVGGLPSYATFPRQYPGRPYPHQDN	100.76	100.76	QLAGGPCVGGLPS(0.013)YAT(0.987)FPR	QLAGGPCVGGLPS(-18.88)Y(-42.05)AT(18.88)FPR	16	3	-0.86149	5497.65	6777.99	5806.27	5794.41	8624.66	6548.6	8076	6114.7	6665.67
B2RWS6	Histone acetyltransferase p300	Ep300	263.3	2412	B2RWS6	2306	EP300_MOUSE Histone acetyltransferase p300 OS=Mus musculus OX=10090 GN=Ep300 PE=1 SV=2	B2RWS6	2306	2306	S	LQGQQIPNSLSNQVRSPQPVPSPRPQSQPPH	86.014	86.014	S(1)PQPVPSPR	S(49.33)PQPVPS(-49.33)PR	1	2	-1.9177
B2RWS6	Histone acetyltransferase p300	Ep300	263.3	2412	B2RWS6	1037	EP300_MOUSE Histone acetyltransferase p300 OS=Mus musculus OX=10090 GN=Ep300 PE=1 SV=2	B2RWS6	1037	1037	S	GKEEEEQPSTSATQSSPAPGQSKKKIFKPEE	64.488	64.488	TDGKEEEEQPS(0.002)T(0.01)S(0.01)AT(0.326)QS(0.326)S(0.326)PAPGQS(0.001)K	T(-46.69)DGKEEEEQPS(-22.03)T(-15.24)S(-15.24)AT(0)QS(0)S(0)PAPGQS(-27.26)K	18	4	-0.24014
B2RWS6	Histone acetyltransferase p300	Ep300	263.3	2412	B2RWS6	1034	EP300_MOUSE Histone acetyltransferase p300 OS=Mus musculus OX=10090 GN=Ep300 PE=1 SV=2	B2RWS6	1034	1034	T	KTDGKEEEEQPSTSATQSSPAPGQSKKKIFK	68.516	68.516	TDGKEEEEQPS(0.021)T(0.094)S(0.094)AT(0.565)QS(0.112)S(0.112)PAPGQSK	T(-44.74)DGKEEEEQPS(-14.2)T(-7.79)S(-7.79)AT(7.02)QS(-7.02)S(-7.02)PAPGQS(-44.6)K	15	4	0.50602	760.438	872.456	1643.16	1510.94	3177.77	1784.36	1665.6	2147.67	1561.22
B2RWS6	Histone acetyltransferase p300	Ep300	263.3	2412	B2RWS6	1036	EP300_MOUSE Histone acetyltransferase p300 OS=Mus musculus OX=10090 GN=Ep300 PE=1 SV=2	B2RWS6	1036	1036	S	DGKEEEEQPSTSATQSSPAPGQSKKKIFKPE	64.488	64.488	TDGKEEEEQPS(0.002)T(0.01)S(0.01)AT(0.326)QS(0.326)S(0.326)PAPGQS(0.001)K	T(-46.69)DGKEEEEQPS(-22.03)T(-15.24)S(-15.24)AT(0)QS(0)S(0)PAPGQS(-27.26)K	17	4	-0.24014
B2RX12	Canalicular multispecific organic anion transporter 2	Abcc3	169.12	1523	B2RX12	923	MRP3_MOUSE Canalicular multispecific organic anion transporter 2 OS=Mus musculus OX=10090 GN=Abcc3 PE=1 SV=1	B2RX12	923	923	S	EGEVQNRTMPKKHTNSLEKEALVTKTKETGA	39.018	39.018	KHT(0.092)NS(0.908)LEK	KHT(-9.93)NS(9.93)LEK	5	3	-0.32993	6216.02	5715.04	6987.84	6842.58	5861.67	7092.11	6273.1	6870.82	5742.69
B2RX14	Terminal uridylyltransferase 4	Tut4	184.65	1644	B2RX14	176	TUT4_MOUSE Terminal uridylyltransferase 4 OS=Mus musculus OX=10090 GN=Tut4 PE=1 SV=2	B2RX14	176	176	S	ENTPTSQMKLQKTPRSPLEPENVPSLLLKEN	60.489	60.489	S(1)PLEPENVPSLLLK	S(41.66)PLEPENVPS(-41.66)LLLK	1	3	0.37772	2304.91	3065.92	3538.74	3579.92	3224.49	3198.21	2702.72	2399.05	2383.99
B2RX14	Terminal uridylyltransferase 4	Tut4	184.65	1644	B2RX14	131	TUT4_MOUSE Terminal uridylyltransferase 4 OS=Mus musculus OX=10090 GN=Tut4 PE=1 SV=2	B2RX14	131	131	S	EKTPSLQTKAEKVPKSPNLPVKAEKAPCTTA	82.645	41.052	VPKS(1)PNLPVK	VPKS(41.05)PNLPVK	4	3	-1.1773	37943.1	36138.8	37983	33307.9	30937.4	36768	40922.2	38898.9	39116.5
B2RX14	Terminal uridylyltransferase 4	Tut4	184.65	1644	B2RX14	173	TUT4_MOUSE Terminal uridylyltransferase 4 OS=Mus musculus OX=10090 GN=Tut4 PE=1 SV=2	B2RX14	173	173	T	RKEENTPTSQMKLQKTPRSPLEPENVPSLLL	35.174	35.174	T(0.477)PRS(0.477)PLEPENVPS(0.046)LLLK	T(0)PRS(0)PLEPENVPS(-10.12)LLLK	1	3	0.40735
B2RXC5	Zinc finger protein 382	Znf382	66.546	579	B2RXC5	146	ZN382_MOUSE Zinc finger protein 382 OS=Mus musculus OX=10090 GN=Znf382 PE=1 SV=1	B2RXC5	146	146	S	SIVIIKHKKLIKERSSVYGEALGKNRVVSKT	28.635	28.635	ERS(0.025)S(0.956)VY(0.019)GEALGKNR	ERS(-15.79)S(15.79)VY(-17.05)GEALGKNR	4	4	4.2817	33617.9	29197.7	31765.9	30233.4	27455.2	32006.8	36590.1	36044.9	35698.8
B2RXR6	Serine/threonine-protein phosphatase 6 regulatory ankyrin repeat subunit B	Ankrd44	107.38	993	B2RXR6	983	ANR44_MOUSE Serine/threonine-protein phosphatase 6 regulatory ankyrin repeat subunit B OS=Mus musculus OX=10090 GN=Ankrd44 PE=1 SV=1	B2RXR6	983	983	S	VLAVDENASRSNGPRSPPGTAVRKEE_____	65.474	65.474	S(1)PPGTAVR	S(36.04)PPGT(-36.04)AVR	1	2	-0.3557	31932.3	31631.2	35120.2	34138.7	30996.6	40713.9	30917.6	38095.1	33203.3
B2RY04	Dedicator of cytokinesis protein 5	Dock5	214.43	1868	B2RY04	1287	DOCK5_MOUSE Dedicator of cytokinesis protein 5 OS=Mus musculus OX=10090 GN=Dock5 PE=1 SV=2	B2RY04	1287	1287	S	QWSDKPCVPHLLQRDSYYVYTQQELKEKLYQ	33.147	33.147	DS(0.62)Y(0.184)Y(0.184)VY(0.006)T(0.007)QQELK	DS(5.29)Y(-5.29)Y(-5.29)VY(-20.01)T(-19.74)QQELK	2	3	-2.6689	1629.56	1684	2194.57	2543.62	2098.99	2006.69	2015.88	2978.51	2131.79
B2RY56	RNA-binding protein 25	Rbm25	99.551	838	B2RY56	578	RBM25_MOUSE RNA-binding protein 25 OS=Mus musculus OX=10090 GN=Rbm25 PE=1 SV=2	B2RY56	578	578	S	EAERRRQPQIKQEPESEEEEEEKQEKEEKRE	93.371	93.371	QEPES(1)EEEEEEKQEK	QEPES(93.37)EEEEEEKQEK	5	4	0.71463	8008.18	10412.8	8757.58	11820.4	28836.1	8671.53	14177.8	10552.2	10376.9
B2RY56	RNA-binding protein 25	Rbm25	99.551	838	B2RY56	672	RBM25_MOUSE RNA-binding protein 25 OS=Mus musculus OX=10090 GN=Rbm25 PE=1 SV=2	B2RY56	672	672	S	HRPKIGLSLKLGASNSPGQPNSVKRKKLPVD	191.63	191.63	LGAS(0.005)NS(0.995)PGQPNSVK	LGAS(-22.71)NS(22.71)PGQPNS(-78.1)VK	6	2	0.20993	99069.6	93191.5	95391.2	84166.3	81705.9	91907.8	100704	98517.8	96909.7
B9EJ80	PDZ domain-containing protein 8	Pdzd8	127.74	1147	B9EJ80	532	PDZD8_MOUSE PDZ domain-containing protein 8 OS=Mus musculus OX=10090 GN=Pdzd8 PE=1 SV=1	B9EJ80	532	532	S	KRTPTTLSIKPLGAISPVLNRKLISGIHPPP	130.01	37.696	PLGAIS(1)PVLNR	PLGAIS(37.7)PVLNR	6	3	0.034054	54781.3	45905.9	45466.8	42595.2	47425.2	47283.1	50650.7	53330.5	57114.9
B9EJ80	PDZ domain-containing protein 8	Pdzd8	127.74	1147	B9EJ80	515	PDZD8_MOUSE PDZ domain-containing protein 8 OS=Mus musculus OX=10090 GN=Pdzd8 PE=1 SV=1	B9EJ80	515	515	S	RVQTELKEETQPLSHSPKRTPTTLSIKPLGA	123.99	123.99	VQTELKEETQPLS(0.006)HS(0.994)PK	VQT(-94.15)ELKEET(-72.47)QPLS(-22.29)HS(22.29)PK	15	4	0.056266	153410	146720	158870	150150	135769	150126	158378	161316	158685
B9EJ86	Oxysterol-binding protein-related protein 8	Osbpl8	101.27	889	B9EJ86	65	OSBL8_MOUSE Oxysterol-binding protein-related protein 8 OS=Mus musculus OX=10090 GN=Osbpl8 PE=1 SV=1	B9EJ86	65	65	S	DANPTPTRDLPQPSLSPASLHSQGFERGKED	44.587	44.587	DLPQPS(0.165)LS(0.831)PAS(0.004)LHSQGFER	DLPQPS(-7.04)LS(7.04)PAS(-23.19)LHS(-36.5)QGFER	8	3	0.63737	4183.4	5300.54	5127.31	5232.76	7717.41	5674.53	4631.69	5867.77	5277.27
B9EJ86	Oxysterol-binding protein-related protein 8	Osbpl8	101.27	889	B9EJ86	63	OSBL8_MOUSE Oxysterol-binding protein-related protein 8 OS=Mus musculus OX=10090 GN=Osbpl8 PE=1 SV=1	B9EJ86	63	63	S	GRDANPTPTRDLPQPSLSPASLHSQGFERGK	31.473	31.473	DLPQPS(0.516)LS(0.45)PAS(0.031)LHS(0.002)QGFER	DLPQPS(0.59)LS(-0.59)PAS(-12.15)LHS(-23.19)QGFER	6	3	0.016397	2569	1983.57	2130.15	1531.33	3013.58	2087.61	2333.99	2482.86	2757.9
B9EJA2	Cortactin-binding protein 2	Cttnbp2	178.77	1648	B9EJA2	360	CTTB2_MOUSE Cortactin-binding protein 2 OS=Mus musculus OX=10090 GN=Cttnbp2 PE=1 SV=2	B9EJA2	360	360	S	GPSALLIRPGIDRQSSHSDLGPSPPTALPSS	63.291	63.291	QS(0.229)S(0.694)HS(0.077)DLGPSPPTALPSSANR	QS(-4.82)S(4.82)HS(-9.54)DLGPS(-44.78)PPT(-56.58)ALPS(-62.79)S(-62.79)ANR	3	3	-0.97414	1863	1862.94	2054.34	2225.61	3136.22	2074.76	1847.35	1964.84	2573.49
B9EJA2	Cortactin-binding protein 2	Cttnbp2	178.77	1648	B9EJA2	1570	CTTB2_MOUSE Cortactin-binding protein 2 OS=Mus musculus OX=10090 GN=Cttnbp2 PE=1 SV=2	B9EJA2	1570	1570	S	SAPLNLRTPVPQKEASPPSSRQTAECSNSKS	65.933	65.933	EAS(0.984)PPS(0.015)S(0.001)R	EAS(18.23)PPS(-18.23)S(-30.73)R	3	2	1.1191
B9EJA2	Cortactin-binding protein 2	Cttnbp2	178.77	1648	B9EJA2	472	CTTB2_MOUSE Cortactin-binding protein 2 OS=Mus musculus OX=10090 GN=Cttnbp2 PE=1 SV=2	B9EJA2	472	472	S	DQNGNNTQSPPSRDVSPTSRDNLVAKQLARN	104.06	104.06	DVS(0.634)PT(0.364)S(0.002)R	DVS(2.41)PT(-2.41)S(-25.91)R	3	2	1.192	26847.3	28375.3	24743	24880.4	23689.8	26741.8	20175	28953.5	25232
B9EJA2	Cortactin-binding protein 2	Cttnbp2	178.77	1648	B9EJA2	359	CTTB2_MOUSE Cortactin-binding protein 2 OS=Mus musculus OX=10090 GN=Cttnbp2 PE=1 SV=2	B9EJA2	359	359	S	VGPSALLIRPGIDRQSSHSDLGPSPPTALPS	29.028	29.028	QS(0.414)S(0.414)HS(0.161)DLGPS(0.01)PPT(0.001)ALPS(0.001)S(0.001)ANR	QS(0)S(0)HS(-4.11)DLGPS(-16.35)PPT(-26.42)ALPS(-29.03)S(-29.03)ANR	2	3	-0.36671
B9EJA2	Cortactin-binding protein 2	Cttnbp2	178.77	1648	B9EJA2	1528	CTTB2_MOUSE Cortactin-binding protein 2 OS=Mus musculus OX=10090 GN=Cttnbp2 PE=1 SV=2	B9EJA2	1528	1528	S	EADLVKELQSMCSSKSESDISKIADSRDDLR	78.334	78.334	S(0.999)ES(0.001)DISK	S(32.18)ES(-32.18)DIS(-55.59)K	1	2	-1.9688	7094.51	8196.16	8365.44	7276.67	7156.51	7576.35	5798.5	7575.22	6792.06
B9EKI3	TATA element modulatory factor	Tmf1	121.8	1091	B9EKI3	926	TMF1_MOUSE TATA element modulatory factor OS=Mus musculus OX=10090 GN=Tmf1 PE=1 SV=2	B9EKI3	926	926	S	QEALKEKDHKLFSVCSTPTMSRSSSISGVDA	42.809	42.809	LFS(0.018)VCS(0.573)T(0.145)PT(0.132)MS(0.132)R	LFS(-14.95)VCS(5.96)T(-5.96)PT(-6.39)MS(-6.39)R	6	2	-4.4108	3175.5	3571.31	3974.49	4099.16	4594.28	3732.77	3715.54	2923.22	3790.99
B9EKI3	TATA element modulatory factor	Tmf1	121.8	1091	B9EKI3	142	TMF1_MOUSE TATA element modulatory factor OS=Mus musculus OX=10090 GN=Tmf1 PE=1 SV=2	B9EKI3	142	142	S	EEVKSSLQESSSPGQSRVSETAEVRDSVCVS	28.627	28.627	S(0.001)S(0.001)LQES(0.122)S(0.235)S(0.21)PGQS(0.431)R	S(-26.23)S(-26.23)LQES(-5.49)S(-2.63)S(-3.13)PGQS(2.63)R	12	3	-1.3282
B9EKI3	TATA element modulatory factor	Tmf1	121.8	1091	B9EKI3	357	TMF1_MOUSE TATA element modulatory factor OS=Mus musculus OX=10090 GN=Tmf1 PE=1 SV=2	B9EKI3	357	357	S	DELPGKGYALVPIIVSPSTPKTKVVESTEEN	99.451	99.451	GYALVPIIVS(0.997)PS(0.003)T(0.001)PK	GY(-83.31)ALVPIIVS(25.47)PS(-25.47)T(-32.49)PK	10	3	-0.52331	5878.7	7673.7	6123.84	7996.28	9048.89	7186.76	7064.27	9169.04	7873.53
B9EKI3	TATA element modulatory factor	Tmf1	121.8	1091	B9EKI3	927	TMF1_MOUSE TATA element modulatory factor OS=Mus musculus OX=10090 GN=Tmf1 PE=1 SV=2	B9EKI3	927	927	T	EALKEKDHKLFSVCSTPTMSRSSSISGVDAA	83.182	74.611	LFS(0.001)VCS(0.159)T(0.838)PT(0.002)MSR	LFS(-30.31)VCS(-7.23)T(7.23)PT(-26.04)MS(-32.58)R	7	2	-0.69277	10522.2	8587.36	9123.26	10399.8	11533.3	8761.42	10334.7	9905.51	10422.6
C0HKE9	Histone H2A type 1-P	Hist1h2ap	14.135	130	C0HKE9;C0HKE8;C0HKE7;C0HKE6;C0HKE5;C0HKE4;C0HKE3;C0HKE2;C0HKE1;Q8CGP6;Q8CGP5;Q8BFU2;Q6GSS7	123;123;123;123;123;123;123;123;123;123;123;123;123	H2A1P_MOUSE Histone H2A type 1-P OS=Mus musculus OX=10090 GN=Hist1h2ap PE=1 SV=1;H2A1O_MOUSE Histone H2A type 1-O OS=Mus musculus OX=10090 GN=Hist1h2ao PE=1 SV=1;H2A1N_MOUSE Histone H2A type 1-N OS=Mus musculus OX=10090 GN=Hist1h2an PE=1 SV=1;H2A1I_MOUSE H	C0HKE9	123	123	S	VLPNIQAVLLPKKTESHHKAKGK________	51.092	51.092	KT(0.023)ES(0.977)HHK	KT(-16.29)ES(16.29)HHK	4	4	0.61384	298248	250313	285992	318775	214675	299963	290150	265227	251761
D0QMC3	Myeloid cell nuclear differentiation antigen-like protein	Mndal	60.526	538	D0QMC3	176	MNDAL_MOUSE Myeloid cell nuclear differentiation antigen-like protein OS=Mus musculus OX=10090 GN=Mndal PE=1 SV=1	D0QMC3	176	176	T	KTEEDCLQNSPKPPPTSPSSSSNKKKRKEIT	48.641	48.641	TEEDCLQNS(0.184)PKPPPT(0.354)S(0.354)PS(0.028)S(0.032)S(0.038)S(0.01)NK	T(-34.06)EEDCLQNS(-2.86)PKPPPT(0)S(0)PS(-11.08)S(-10.4)S(-9.71)S(-15.57)NK	15	4	-0.56518
D0QMC3	Myeloid cell nuclear differentiation antigen-like protein	Mndal	60.526	538	D0QMC3	177	MNDAL_MOUSE Myeloid cell nuclear differentiation antigen-like protein OS=Mus musculus OX=10090 GN=Mndal PE=1 SV=1	D0QMC3	177	177	S	TEEDCLQNSPKPPPTSPSSSSNKKKRKEITK	48.641	48.641	TEEDCLQNS(0.184)PKPPPT(0.354)S(0.354)PS(0.028)S(0.032)S(0.038)S(0.01)NK	T(-34.06)EEDCLQNS(-2.86)PKPPPT(0)S(0)PS(-11.08)S(-10.4)S(-9.71)S(-15.57)NK	16	4	-0.56518
D3YUB6	BTB/POZ domain-containing protein 8	Btbd8	41.582	377	D3YUB6	224	BTBD8_MOUSE BTB/POZ domain-containing protein 8 OS=Mus musculus OX=10090 GN=Btbd8 PE=3 SV=1	D3YUB6	224	224	S	ICVDGRSFRAHRAILSARSSYFAAMLSGCWA	36	36	SFRAHRAILS(1)AR	S(-34.81)FRAHRAILS(34.81)AR	10	3	-3.7268	55362.8	51050.9	48331.8	54063.7	40853.8	51951.4	52372.3	49116	47525.2
D3YVE8	Solute carrier family 35 member G2	Slc35g2	46.395	412	D3YVE8	409	S35G2_MOUSE Solute carrier family 35 member G2 OS=Mus musculus OX=10090 GN=Slc35g2 PE=1 SV=1	D3YVE8	409	409	S	YWRNVRREDYQEILDSPIK____________	98.281	98.281	REDYQEILDS(1)PIK	REDY(-64.1)QEILDS(64.1)PIK	10	3	-1.9157	79446.9	81991.6	87734.5	90655.9	88516.4	86977.7	95168.1	85839.7	85710.4
D3YVE8	Solute carrier family 35 member G2	Slc35g2	46.395	412	D3YVE8	85	S35G2_MOUSE Solute carrier family 35 member G2 OS=Mus musculus OX=10090 GN=Slc35g2 PE=1 SV=1	D3YVE8	85	85	S	GTMDTQPSSSEDPRASGMGQFQSFAEKNIFQ	46.121	46.121	AS(1)GMGQFQSFAEK	AS(35.18)GMGQFQS(-35.18)FAEK	2	3	3.3188	4447.64	6586.49	6781.47	5590.38	6189.31	5995.59	6725.85	3012.2	4419.8
D3YVE8	Solute carrier family 35 member G2	Slc35g2	46.395	412	D3YVE8	92	S35G2_MOUSE Solute carrier family 35 member G2 OS=Mus musculus OX=10090 GN=Slc35g2 PE=1 SV=1	D3YVE8	92	92	S	SSSEDPRASGMGQFQSFAEKNIFQSRKMWLV	74.141	74.141	ASGMGQFQS(1)FAEK	AS(-49.66)GMGQFQS(49.66)FAEK	9	3	0.34031	7620.7	11883.1	12913	7113.59	9670.6	8414.43	6119.58	8651.58	10026.6
D3YXK1	Atherin	Samd1	54.532	519	D3YXK1	146	SAMD1_MOUSE Atherin OS=Mus musculus OX=10090 GN=Samd1 PE=1 SV=1	D3YXK1	146	146	T	APVAAPTRAPRAAAATAPPSPGPAQPGPRAQ	44.567	44.567	AAAAT(0.564)APPS(0.436)PGPAQPGPR	AAAAT(1.11)APPS(-1.11)PGPAQPGPR	5	3	0.92311	21385.1	19696.2	21753.1	24444.6	19851.4	20900.7	23917.3	20018.6	17949
D3YXK1	Atherin	Samd1	54.532	519	D3YXK1	150	SAMD1_MOUSE Atherin OS=Mus musculus OX=10090 GN=Samd1 PE=1 SV=1	D3YXK1	150	150	S	APTRAPRAAAATAPPSPGPAQPGPRAQRAAP	73.783	73.783	AAAAT(0.004)APPS(0.996)PGPAQPGPR	AAAAT(-24.01)APPS(24.01)PGPAQPGPR	9	3	0.3466	8158.8	8947.11	10176.2	11999.1	10814.7	8898.44	9449.69	9358.21	10048.6
D3YXK2	Scaffold attachment factor B1	Safb	105.1	937	D3YXK2	604	SAFB1_MOUSE Scaffold attachment factor B1 OS=Mus musculus OX=10090 GN=Safb PE=1 SV=2	D3YXK2	604	604	S	DKSKGVPVISVKTSGSKERASKSQDRKSASR	80.688	80.688	TSGS(1)KER	T(-51.73)S(-36.37)GS(36.37)KER	4	3	-0.27153	191700	160710	161166	157186	125312	163918	176031	175724	165296
D3YXK2	Scaffold attachment factor B1	Safb	105.1	937	D3YXK2	611	SAFB1_MOUSE Scaffold attachment factor B1 OS=Mus musculus OX=10090 GN=Safb PE=1 SV=2	D3YXK2	611	611	S	VISVKTSGSKERASKSQDRKSASREKRSVVS	64.82	64.82	AS(0.001)KS(0.999)QDR	AS(-29.17)KS(29.17)QDR	4	2	-0.088371	372367	264005	291655	270873	201133	273432	318079	285506	280521
D3YXK2	Scaffold attachment factor B1	Safb	105.1	937	D3YXK2	509	SAFB1_MOUSE Scaffold attachment factor B1 OS=Mus musculus OX=10090 GN=Safb PE=1 SV=2	D3YXK2	509	509	T	LHGKMISVEKAKSEPTGKRVPDRRDGDSKKE	50.703	50.703	AKS(0.238)EPT(0.762)GK	AKS(-5.05)EPT(5.05)GK	6	3	-1.6889	74712.9	60010.4	64725.4	67455.6	56644.2	67289.3	66410.4	109883	118796
D3YXK2	Scaffold attachment factor B1	Safb	105.1	937	D3YXK2;Q80YR5	397;418	SAFB1_MOUSE Scaffold attachment factor B1 OS=Mus musculus OX=10090 GN=Safb PE=1 SV=2;SAFB2_MOUSE Scaffold attachment factor B2 OS=Mus musculus OX=10090 GN=Safb2 PE=1 SV=2	D3YXK2;Q80YR5	397;418	397	S	DACNDVPAPPKESSASEGADQKMSSVEEDSD;DACNDVPAPPKESSASEGADQKMSSVKEEQD	80.312	80.312	ES(0.004)S(0.019)AS(0.977)EGADQK	ES(-24.17)S(-17.13)AS(17.13)EGADQK	5	3	0.21125	11729	11363.5	12374.8	11142.7	10223.4	11670.6	11523.8	9711.74	10939.3
D3YXK2	Scaffold attachment factor B1	Safb	105.1	937	D3YXK2	783	SAFB1_MOUSE Scaffold attachment factor B1 OS=Mus musculus OX=10090 GN=Safb PE=1 SV=2	D3YXK2	783	783	S	FHDFDHRDRGRYPNHSVDRREGSRSMMGDRE	51.765	51.762	YPNHS(1)VDR	Y(-38.5)PNHS(38.5)VDR	5	2	-0.042865	40278.7	40350.1	37941	35645.8	32755	36049.8	38650.8	39095.6	35948.5
D3YXK2	Scaffold attachment factor B1	Safb	105.1	937	D3YXK2;Q80YR5	394;415	SAFB1_MOUSE Scaffold attachment factor B1 OS=Mus musculus OX=10090 GN=Safb PE=1 SV=2;SAFB2_MOUSE Scaffold attachment factor B2 OS=Mus musculus OX=10090 GN=Safb2 PE=1 SV=2	D3YXK2;Q80YR5	394;415	394	S	FAFDACNDVPAPPKESSASEGADQKMSSVEE;FAFDACNDVPAPPKESSASEGADQKMSSVKE	43.761	43.761	ES(0.446)S(0.446)AS(0.108)EGADQK	ES(0)S(0)AS(-6.15)EGADQK	2	3	0.65189
D3YXK2	Scaffold attachment factor B1	Safb	105.1	937	D3YXK2	609	SAFB1_MOUSE Scaffold attachment factor B1 OS=Mus musculus OX=10090 GN=Safb PE=1 SV=2	D3YXK2	609	609	S	VPVISVKTSGSKERASKSQDRKSASREKRSV	42.718	42.718	AS(0.5)KS(0.5)QDRK	AS(0)KS(0)QDRK	2	4	0.10336	56876.3	38951.3	49163.3	42967.2	29612.6	41818.2	52565	42861.8	41435.4
D3YXK2	Scaffold attachment factor B1	Safb	105.1	937	D3YXK2;Q80YR5	296;290	SAFB1_MOUSE Scaffold attachment factor B1 OS=Mus musculus OX=10090 GN=Safb PE=1 SV=2;SAFB2_MOUSE Scaffold attachment factor B2 OS=Mus musculus OX=10090 GN=Safb2 PE=1 SV=2	D3YXK2;Q80YR5	296;290	296	S	EQEEEGDLALASSSKSESPSTRCQWSEADAP	80.219	60.892	S(0.998)ES(0.002)PSTR	S(27.47)ES(-27.47)PS(-42.56)T(-48.34)R	1	2	1.0409	94652.3	89752.5	90431	93556.4	79442.5	98480.7	92808.1	106949	96943.9
D3YXK2	Scaffold attachment factor B1	Safb	105.1	937	D3YXK2	636	SAFB1_MOUSE Scaffold attachment factor B1 OS=Mus musculus OX=10090 GN=Safb PE=1 SV=2	D3YXK2	636	636	S	KRSVVSFDKVKESRKSRDSESRRERERSERE	87.568	87.568	KS(1)RDSESR	KS(34.49)RDS(-34.49)ES(-49.01)R	2	3	0.37492	89302	53596.7	49809.2	63201.6	46379.2	50399.6	63444.1	50104.1	47683.6
D3YXK2	Scaffold attachment factor B1	Safb	105.1	937	D3YXK2	639	SAFB1_MOUSE Scaffold attachment factor B1 OS=Mus musculus OX=10090 GN=Safb PE=1 SV=2	D3YXK2	639	639	S	VVSFDKVKESRKSRDSESRRERERSEREQRL	41.109	41.109	KS(0.126)RDS(0.9)ES(0.974)R	KS(-9.42)RDS(9.42)ES(15.2)R	5	3	-0.42605	28498.3	43305.6	30520.9	33726.4	34497	31803.9	25420.5	31627.3	24903.1
D3YXK2	Scaffold attachment factor B1	Safb	105.1	937	D3YXK2;Q80YR5	395;416	SAFB1_MOUSE Scaffold attachment factor B1 OS=Mus musculus OX=10090 GN=Safb PE=1 SV=2;SAFB2_MOUSE Scaffold attachment factor B2 OS=Mus musculus OX=10090 GN=Safb2 PE=1 SV=2	D3YXK2;Q80YR5	395;416	395	S	AFDACNDVPAPPKESSASEGADQKMSSVEED;AFDACNDVPAPPKESSASEGADQKMSSVKEE	43.761	43.761	ES(0.446)S(0.446)AS(0.108)EGADQK	ES(0)S(0)AS(-6.15)EGADQK	3	3	0.65189
D3YXK2	Scaffold attachment factor B1	Safb	105.1	937	D3YXK2;Q80YR5	366;387	SAFB1_MOUSE Scaffold attachment factor B1 OS=Mus musculus OX=10090 GN=Safb PE=1 SV=2;SAFB2_MOUSE Scaffold attachment factor B2 OS=Mus musculus OX=10090 GN=Safb2 PE=1 SV=2	D3YXK2;Q80YR5	366;387	366	S	EATSQELVRAPTAALSPEPQDSKEDVKKFAF	184.17	114.04	APTAALS(1)PEPQDSKEDVKK	APT(-51.42)AALS(51.42)PEPQDS(-51.97)KEDVKK	7	4	-0.082853	773419	683815	678124	707026	685854	688081	755976	724575	720018
D3YXK2	Scaffold attachment factor B1	Safb	105.1	937	D3YXK2	641	SAFB1_MOUSE Scaffold attachment factor B1 OS=Mus musculus OX=10090 GN=Safb PE=1 SV=2	D3YXK2	641	641	S	SFDKVKESRKSRDSESRRERERSEREQRLQA	41.109	41.109	KS(0.126)RDS(0.9)ES(0.974)R	KS(-9.42)RDS(9.42)ES(15.2)R	7	3	-0.42605	28498.3	43305.6	30520.9	33726.4	34497	31803.9	25420.5	31627.3	24903.1
D3YXK2	Scaffold attachment factor B1	Safb	105.1	937	D3YXK2;Q80YR5	298;292	SAFB1_MOUSE Scaffold attachment factor B1 OS=Mus musculus OX=10090 GN=Safb PE=1 SV=2;SAFB2_MOUSE Scaffold attachment factor B2 OS=Mus musculus OX=10090 GN=Safb2 PE=1 SV=2	D3YXK2;Q80YR5	298;292	298	S	EEEGDLALASSSKSESPSTRCQWSEADAPLA	137.06	117.89	S(0.001)ES(0.993)PS(0.006)T(0.001)R	S(-31.55)ES(22.28)PS(-22.28)T(-32.51)R	3	2	-0.36219	113740	98433.6	98316.7	105544	70999.4	95294.9	98500.8	101290	87451.4
D3YXK2	Scaffold attachment factor B1	Safb	105.1	937	D3YXK2	623	SAFB1_MOUSE Scaffold attachment factor B1 OS=Mus musculus OX=10090 GN=Safb PE=1 SV=2	D3YXK2	623	623	S	ASKSQDRKSASREKRSVVSFDKVKESRKSRD	123.86	123.86	S(1)VVSFDK	S(36.6)VVS(-36.6)FDK	1	2	0.78345	336091	270567	271932	285400	219834	273440	287808	288896	273804
D3YXK2	Scaffold attachment factor B1	Safb	105.1	937	D3YXK2	626	SAFB1_MOUSE Scaffold attachment factor B1 OS=Mus musculus OX=10090 GN=Safb PE=1 SV=2	D3YXK2	626	626	S	SQDRKSASREKRSVVSFDKVKESRKSRDSES	114.5	99.5	SVVS(1)FDKVK	S(-44.05)VVS(44.05)FDKVK	4	3	-0.04875	731380	545564	511066	542959	414344	483250	612073	572198	515447
D3YYI7	Probable E3 ubiquitin-protein ligase RNF217	Rnf217	56.036	515	D3YYI7	27	RN217_MOUSE Probable E3 ubiquitin-protein ligase RNF217 OS=Mus musculus OX=10090 GN=Rnf217 PE=3 SV=2	D3YYI7	27	27	S	GGARASGGGSAGQPESPRPRGDRVRTAGPRA	111.65	99.413	ASGGGSAGQPES(1)PRPR	AS(-83.69)GGGS(-73.52)AGQPES(73.52)PRPR	12	3	0.73105	12122.8	12657.3	13955.8	13847.5	12754.9	12846.3	13320.9	13744.5	13957.9
D3YZP9	Coiled-coil domain-containing protein 6	Ccdc6	52.938	469	D3YZP9	364	CCDC6_MOUSE Coiled-coil domain-containing protein 6 OS=Mus musculus OX=10090 GN=Ccdc6 PE=1 SV=1	D3YZP9	364	364	S	YTPSPSSSRPISPGLSYASHTVGFTPPTSLT	133.15	133.15	PIS(0.255)PGLS(0.743)YAS(0.002)HTVGFTPPTSLTR	PIS(-4.65)PGLS(4.65)Y(-52.47)AS(-25.28)HT(-48.62)VGFT(-74.23)PPT(-91.53)S(-91.89)LT(-90.98)R	7	3	1.1858	7001.71	6331.98	6696.67	6860.92	8302.96	7297.56	7753.77	6968.4	8243.62
D3YZP9	Coiled-coil domain-containing protein 6	Ccdc6	52.938	469	D3YZP9	45	CCDC6_MOUSE Coiled-coil domain-containing protein 6 OS=Mus musculus OX=10090 GN=Ccdc6 PE=1 SV=1	D3YZP9	45	45	S	GSGGGGGGKSGGIVISPFRLEELTNRLASLQ	60.598	59.84	SGGIVIS(1)PFR	S(-43.59)GGIVIS(43.59)PFR	7	2	-0.48898	14883.2	15740.7	15388.6	17304.3	17873.4	17765.9	16132.4	16721.4	16215.2
D3YZP9	Coiled-coil domain-containing protein 6	Ccdc6	52.938	469	D3YZP9	237	CCDC6_MOUSE Coiled-coil domain-containing protein 6 OS=Mus musculus OX=10090 GN=Ccdc6 PE=1 SV=1	D3YZP9	237	237	S	RILQEKLDQPVSAPPSPRDISMEIDSPENMM	158.52	158.52	LDQPVSAPPS(1)PR	LDQPVS(-69.06)APPS(69.06)PR	10	2	0.96311	170990	154494	139441	162160	134258	150927	142561	148459	144307
D3YZP9	Coiled-coil domain-containing protein 6	Ccdc6	52.938	469	D3YZP9	360	CCDC6_MOUSE Coiled-coil domain-containing protein 6 OS=Mus musculus OX=10090 GN=Ccdc6 PE=1 SV=1	D3YZP9	360	360	S	SPIPYTPSPSSSRPISPGLSYASHTVGFTPP	171.16	171.16	PIS(1)PGLSYASHTVGFTPPTSLTR	PIS(35.99)PGLS(-35.99)Y(-83.35)AS(-64.65)HT(-94.87)VGFT(-130.97)PPT(-144.85)S(-148.76)LT(-147.87)R	3	3	0.2417	11544.8	11822.1	9659.01	10052.5	13420.3	12105.6	12133	11772.1	12191
D3YZP9	Coiled-coil domain-containing protein 6	Ccdc6	52.938	469	D3YZP9	412	CCDC6_MOUSE Coiled-coil domain-containing protein 6 OS=Mus musculus OX=10090 GN=Ccdc6 PE=1 SV=1	D3YZP9	412	412	S	GASHGITRPSPRRSSSPDKFKRPTPPPSPNT	110.39	110.39	SS(0.001)S(0.999)PDKFK	S(-39.32)S(-29.37)S(29.37)PDKFK	3	3	-0.2715	533027	414850	415656	432817	357219	445634	534697	546916	506519
D3YZP9	Coiled-coil domain-containing protein 6	Ccdc6	52.938	469	D3YZP9	410	CCDC6_MOUSE Coiled-coil domain-containing protein 6 OS=Mus musculus OX=10090 GN=Ccdc6 PE=1 SV=1	D3YZP9	410	410	S	HMGASHGITRPSPRRSSSPDKFKRPTPPPSP	73.196	73.196	RS(0.548)S(0.291)S(0.161)PDK	RS(2.76)S(-2.76)S(-5.32)PDK	2	3	0.38282	48630.6	36431.4	37102	40648.5	26840.5	40172.1	50768.8	48149.9	43678.6
D3YZP9	Coiled-coil domain-containing protein 6	Ccdc6	52.938	469	D3YZP9	411	CCDC6_MOUSE Coiled-coil domain-containing protein 6 OS=Mus musculus OX=10090 GN=Ccdc6 PE=1 SV=1	D3YZP9	411	411	S	MGASHGITRPSPRRSSSPDKFKRPTPPPSPN	77.597	58.474	RS(0.132)S(0.855)S(0.013)PDK	RS(-8.1)S(8.1)S(-18.23)PDK	3	3	0.1787	266050	186001	187470	203314	148243	195669	217977	197576	178245
D3YZP9	Coiled-coil domain-containing protein 6	Ccdc6	52.938	469	D3YZP9	233	CCDC6_MOUSE Coiled-coil domain-containing protein 6 OS=Mus musculus OX=10090 GN=Ccdc6 PE=1 SV=1	D3YZP9	233	233	S	EAEKRILQEKLDQPVSAPPSPRDISMEIDSP	90.731	90.731	LDQPVS(1)APPSPR	LDQPVS(41.31)APPS(-41.31)PR	6	2	0.14683	22496.7	23653.6	21492.5	22820.8	23901.5	21939.2	24754.2	21786.5	24437.8
D3YZP9	Coiled-coil domain-containing protein 6	Ccdc6	52.938	469	D3YZP9	344	CCDC6_MOUSE Coiled-coil domain-containing protein 6 OS=Mus musculus OX=10090 GN=Ccdc6 PE=1 SV=1	D3YZP9	344	344	S	YFNEMSAQGLRPRTVSSPIPYTPSPSSSRPI	87.24	79.652	T(0.001)VS(0.963)S(0.036)PIPYTPSPSSSR	T(-29.35)VS(14.28)S(-14.28)PIPY(-46.79)T(-50.59)PS(-55.93)PS(-62.02)S(-62.02)S(-62.02)R	3	2	-0.21529	23442.2	27274.7	26688.7	23332.4	25849.2	26846.9	24684.7	24442.8	25153.9
D3YZP9	Coiled-coil domain-containing protein 6	Ccdc6	52.938	469	D3YZP9	345	CCDC6_MOUSE Coiled-coil domain-containing protein 6 OS=Mus musculus OX=10090 GN=Ccdc6 PE=1 SV=1	D3YZP9	345	345	S	FNEMSAQGLRPRTVSSPIPYTPSPSSSRPIS	172.43	164.88	TVS(0.022)S(0.978)PIPYTPSPSSSR	T(-49.06)VS(-16.48)S(16.48)PIPY(-87.96)T(-49.82)PS(-83.18)PS(-96.72)S(-95.91)S(-95.91)R	4	2	-0.39489	43645	45837	44751	47526.2	46433.7	45225.4	46594.7	51430.4	47844.6
D3YZV8	Coiled-coil domain-containing protein 8 homolog	Ccdc8	73.937	685	D3YZV8	325	CCDC8_MOUSE Coiled-coil domain-containing protein 8 homolog OS=Mus musculus OX=10090 GN=Ccdc8 PE=1 SV=2	D3YZV8	325	325	S	QRAEPLASPRAEAAASPRAETAADPRVEAVA	87.258	87.258	AEAAAS(1)PR	AEAAAS(87.26)PR	6	2	0.076008	56741.8	54574	55617.9	54093.2	46757.8	52016	52829.5	54191.8	54425.8
D3YZV8	Coiled-coil domain-containing protein 8 homolog	Ccdc8	73.937	685	D3YZV8	317	CCDC8_MOUSE Coiled-coil domain-containing protein 8 homolog OS=Mus musculus OX=10090 GN=Ccdc8 PE=1 SV=2	D3YZV8	317	317	S	QGAEAAANQRAEPLASPRAEAAASPRAETAA	50.307	50.307	AEPLAS(1)PR	AEPLAS(50.31)PR	6	2	1.1931
D3Z2R5	Selenoprotein N	Selenon	62.491	557	D3Z2R5	13	SELN_MOUSE Selenoprotein N OS=Mus musculus OX=10090 GN=Selenon PE=3 SV=2	D3Z2R5	13	13	S	___MGQARPAARRPHSPDPGAQPAPPRRRAR	24.011	24.011	RPHS(1)PDPGAQPAPPR	RPHS(24.01)PDPGAQPAPPR	4	4	-0.44622	12899.7	15267.8	16439.9	14965.5	14072	15063.3	13245.5	13634.7	13616
D3Z4R1	Probable ATP-dependent DNA helicase HFM1	Hfm1	161.38	1434	D3Z4R1	1390	HFM1_MOUSE Probable ATP-dependent DNA helicase HFM1 OS=Mus musculus OX=10090 GN=Hfm1 PE=3 SV=2	D3Z4R1	1390	1390	S	VIERMCFAHSKKTPQSPKFKEVDIFIGNSGS	63.283	45.63	KT(0.002)PQS(0.998)PK	KT(-27.02)PQS(27.02)PK	5	3	0.33677	178348	145714	147083	151412	120700	143156	154562	177499	145020
D3Z6Q9	Bridging integrator 2	Bin2	52.553	489	D3Z6Q9	430	BIN2_MOUSE Bridging integrator 2 OS=Mus musculus OX=10090 GN=Bin2 PE=1 SV=1	D3Z6Q9	430	430	S	PPPRASGSGSCNAPGSPEGSSQLCSPRASPD	38.768	38.768	AS(0.001)GS(0.001)GS(0.012)CNAPGS(0.925)PEGS(0.04)S(0.017)QLCS(0.003)PR	AS(-30.6)GS(-28.13)GS(-18.74)CNAPGS(13.61)PEGS(-13.61)S(-17.42)QLCS(-24.35)PR	12	3	0.65128	4778.16	6796.25	6429.98	6521.3	8632.55	7135.76	6438.85	6505.54	8131.29
D3Z6Q9	Bridging integrator 2	Bin2	52.553	489	D3Z6Q9	392	BIN2_MOUSE Bridging integrator 2 OS=Mus musculus OX=10090 GN=Bin2 PE=1 SV=1	D3Z6Q9	392	392	S	DTPSPGDVVLRARASSEGAEQSKRAASIQRT	113.22	113.22	AS(0.002)S(0.998)EGAEQSK	AS(-27.41)S(27.41)EGAEQS(-48.49)K	3	2	0.43676	12209.4	14144.8	14891.9	12032.7	14175.7	14298.6	12669.3	13407.5	14944.7
E1U8D0	Protein SOGA1	Soga1	159.18	1418	E1U8D0	1218	SOGA1_MOUSE Protein SOGA1 OS=Mus musculus OX=10090 GN=Soga1 PE=1 SV=3	E1U8D0	1218	1218	S	LQRRSVSKLDSTKDRSLWNLHQGKQNGSAWA	70.373	57.804	DRS(1)LWNLHQGK	DRS(57.8)LWNLHQGK	3	4	-0.063338	42767.4	40012.5	41883	47126.8	44764.6	52462.6	45626.7	41008.1	43577.7
E1U8D0	Protein SOGA1	Soga1	159.18	1418	E1U8D0	1302	SOGA1_MOUSE Protein SOGA1 OS=Mus musculus OX=10090 GN=Soga1 PE=1 SV=3	E1U8D0	1302	1302	T	VQEFFRNVCGRAPSPTTAAGEESCKKPEPLS	73.093	73.093	APS(0.416)PT(0.547)T(0.037)AAGEESCK	APS(-1.18)PT(1.18)T(-11.72)AAGEES(-60.95)CK	5	3	-1.2127	6683.34	7026.77	7081.67	6185.66	6222.03	6636.88	6738.1	6867.44	6558.95
E1U8D0	Protein SOGA1	Soga1	159.18	1418	E1U8D0	1180	SOGA1_MOUSE Protein SOGA1 OS=Mus musculus OX=10090 GN=Soga1 PE=1 SV=3	E1U8D0	1180	1180	S	PRSSSLVSVRSKQISSSLDKVHSRIERPCCS	89.886	89.886	QIS(0.003)S(0.905)S(0.093)LDK	QIS(-25.05)S(9.9)S(-9.9)LDK	4	2	-0.47042	4968.37	6749.48	6458.49	7051.03	7067.04	7217.88	7155.87	6726.22	5666.72
E1U8D0	Protein SOGA1	Soga1	159.18	1418	E1U8D0	1015	SOGA1_MOUSE Protein SOGA1 OS=Mus musculus OX=10090 GN=Soga1 PE=1 SV=3	E1U8D0	1015	1015	S	RSYTAPDKTGIRVYYSPPVARRLGVPVVHDK	118.71	118.71	VYYS(1)PPVAR	VY(-58.2)Y(-52.93)S(52.93)PPVAR	4	2	1.3304	101459	87859.5	88132.1	83938.1	79029.1	90817.2	95994.5	99378.2	99852.3
E1U8D0	Protein SOGA1	Soga1	159.18	1418	E1U8D0	1303	SOGA1_MOUSE Protein SOGA1 OS=Mus musculus OX=10090 GN=Soga1 PE=1 SV=3	E1U8D0	1303	1303	T	QEFFRNVCGRAPSPTTAAGEESCKKPEPLSP	36.112	36.112	APS(0.287)PT(0.356)T(0.356)AAGEES(0.001)CK	APS(-0.94)PT(0)T(0)AAGEES(-26.74)CK	6	3	-2.017
E1U8D0	Protein SOGA1	Soga1	159.18	1418	E1U8D0	1300	SOGA1_MOUSE Protein SOGA1 OS=Mus musculus OX=10090 GN=Soga1 PE=1 SV=3	E1U8D0	1300	1300	S	GIVQEFFRNVCGRAPSPTTAAGEESCKKPEP	40.616	40.616	APS(0.474)PT(0.473)T(0.052)AAGEES(0.001)CK	APS(0.01)PT(-0.01)T(-9.58)AAGEES(-29.35)CK	3	3	-1.6855
E2JF22	Piezo-type mechanosensitive ion channel component 1	Piezo1	292	2547	E2JF22	1646	PIEZ1_MOUSE Piezo-type mechanosensitive ion channel component 1 OS=Mus musculus OX=10090 GN=Piezo1 PE=1 SV=1	E2JF22	1646	1646	S	SQELLANARTRMRTASELLLDRRLHIPELEE	141.1	100.69	T(0.009)AS(0.991)ELLLDR	T(-20.59)AS(20.59)ELLLDR	3	2	-0.51524	13991.1	16142.9	14324.6	14528.8	14775.9	14626.3	17039.3	14599.4	14936.8
E9PV82	Protein FAM53A	Fam53a	43.083	402	E9PV82	180	FA53A_MOUSE Protein FAM53A OS=Mus musculus OX=10090 GN=Fam53a PE=1 SV=1	E9PV82	180	180	S	TLQGTLVPGLPRRPVSPAGPTSPLTPRPASA	37.379	37.379	RPVS(0.997)PAGPT(0.002)S(0.001)PLTPR	RPVS(28.08)PAGPT(-28.08)S(-31.07)PLT(-35.83)PR	4	3	0.24356	4689.39	6308.8	6484.62	6299.82	6509.5	5449.81	8073.85	5311.19	5934.64
E9PY46	Intraflagellar transport protein 140 homolog	Ift140	165.87	1464	E9PY46	190	IF140_MOUSE Intraflagellar transport protein 140 homolog OS=Mus musculus OX=10090 GN=Ift140 PE=1 SV=1	E9PY46	190	190	S	SGDEKALDMFNWRKSSFGSFLKTGSQEGLSF	65.347	65.347	S(0.095)S(0.904)FGSFLK	S(-9.78)S(9.78)FGS(-33.93)FLK	2	2	-0.46234	11400	10756.7	13527.7	6423.75	7400.14	10340.9	5866.92	7196.85	9371.3
E9PYL2	Proline-rich protein 12	Prr12	211.87	2035	E9PYL2	859	PRR12_MOUSE Proline-rich protein 12 OS=Mus musculus OX=10090 GN=Prr12 PE=1 SV=1	E9PYL2	859	859	S	LEAHLRGHGLEPTAPSPRLRPEESLEPPGAM	74.737	63.09	GHGLEPT(0.056)APS(0.944)PR	GHGLEPT(-12.25)APS(12.25)PR	10	3	-0.35218	18165.7	20699.8	20970.3	19367.6	20625.3	20779	19522.5	20447.4	21734
E9PYL2	Proline-rich protein 12	Prr12	211.87	2035	E9PYL2	330	PRR12_MOUSE Proline-rich protein 12 OS=Mus musculus OX=10090 GN=Prr12 PE=1 SV=1	E9PYL2	330	330	S	GGSYPSMGHRASLACSPLGGGEPSPGAGEPS	38.535	38.535	AS(0.057)LACS(0.92)PLGGGEPS(0.022)PGAGEPS(0.001)K	AS(-12.07)LACS(12.07)PLGGGEPS(-16.16)PGAGEPS(-31.34)K	6	3	0.0018325	3144.71	2411.69	3017.75	2991.28	4056.92	2971.09	2994.76	3219.06	3225.79
E9PYL2	Proline-rich protein 12	Prr12	211.87	2035	E9PYL2	648	PRR12_MOUSE Proline-rich protein 12 OS=Mus musculus OX=10090 GN=Prr12 PE=1 SV=1	E9PYL2	648	648	S	TEDEEFLIQHLLQAPSPPRTSGADGLVGEDG	171.84	125.62	TEDEEFLIQHLLQAPS(1)PPR	T(-91.79)EDEEFLIQHLLQAPS(91.79)PPR	16	3	0.24256	5787.04	7216.26	7212.86	6677.95	8422.1	7056.75	7392.03	6850.36	8893.05
E9PYL2	Proline-rich protein 12	Prr12	211.87	2035	E9PYL2	1069	PRR12_MOUSE Proline-rich protein 12 OS=Mus musculus OX=10090 GN=Prr12 PE=1 SV=1	E9PYL2	1069	1069	S	SPIFCSTKPKKLLKTSSFHLLRRRDPPFQTP	53.089	53.089	T(0.451)S(0.451)S(0.098)FHLLR	T(0)S(0)S(-6.63)FHLLR	2	3	0.38654
E9PYL2	Proline-rich protein 12	Prr12	211.87	2035	E9PYL2	383	PRR12_MOUSE Proline-rich protein 12 OS=Mus musculus OX=10090 GN=Prr12 PE=1 SV=1	E9PYL2	383	383	S	GGAAGGGGGYRPIIQSPGYKTSKGGYGPATG	79.408	79.408	ATGPETAGGGAAGGGGGY(0.026)RPIIQS(0.973)PGY(0.001)K	AT(-60.29)GPET(-49.61)AGGGAAGGGGGY(-15.78)RPIIQS(15.78)PGY(-28.46)K	24	4	-1.1791	2581.66	2580.09	3332.54	3251.41	3396.16	3405.17	1875.84	2444.78	2882.39
E9PYL2	Proline-rich protein 12	Prr12	211.87	2035	E9PYL2	909	PRR12_MOUSE Proline-rich protein 12 OS=Mus musculus OX=10090 GN=Prr12 PE=1 SV=1	E9PYL2	909	909	S	GPPNSEGKDPAGAYRSPSPQGTKAPRFVPLT	51.276	51.276	S(0.567)PS(0.433)PQGTK	S(1.17)PS(-1.17)PQGT(-31.06)K	1	3	0.40339	30826	27272	26017	24056.1	21825.7	23915.6	27691.7	24857.9	26604.5
E9PYL2	Proline-rich protein 12	Prr12	211.87	2035	E9PYL2	911	PRR12_MOUSE Proline-rich protein 12 OS=Mus musculus OX=10090 GN=Prr12 PE=1 SV=1	E9PYL2	911	911	S	PNSEGKDPAGAYRSPSPQGTKAPRFVPLTSI	125.54	125.54	S(0.04)PS(0.96)PQGTK	S(-13.81)PS(13.81)PQGT(-57.06)K	3	2	-0.32519	72636.1	66521.8	71613.7	58110.1	49910.5	60773.2	65036	67383.1	69732
E9PYL2	Proline-rich protein 12	Prr12	211.87	2035	E9PYL2	441	PRR12_MOUSE Proline-rich protein 12 OS=Mus musculus OX=10090 GN=Prr12 PE=1 SV=1	E9PYL2	441	441	S	AGKASGAGGAGSQAYSPGQPQGLLGPQAYGQ	33.84	33.84	AS(0.018)GAGGAGS(0.148)QAY(0.238)S(0.379)PGQPQGLLGPQAY(0.216)GQGFGGGQAQDLS(0.001)K	AS(-13.15)GAGGAGS(-4.09)QAY(-2.02)S(2.02)PGQPQGLLGPQAY(-2.44)GQGFGGGQAQDLS(-26.26)K	13	4	0.99623
E9PYL2	Proline-rich protein 12	Prr12	211.87	2035	E9PYL2	326	PRR12_MOUSE Proline-rich protein 12 OS=Mus musculus OX=10090 GN=Prr12 PE=1 SV=1	E9PYL2	326	326	S	YLSCGGSYPSMGHRASLACSPLGGGEPSPGA	27.274	27.274	AS(0.505)LACS(0.415)PLGGGEPS(0.076)PGAGEPS(0.004)K	AS(0.86)LACS(-0.86)PLGGGEPS(-8.23)PGAGEPS(-20.56)K	2	3	0.39634	2565.97	2485.54	2378.3	3337.61	3106.04	2346.8	2484.37	2747.28	2006.54
E9PYL2	Proline-rich protein 12	Prr12	211.87	2035	E9PYL2	1068	PRR12_MOUSE Proline-rich protein 12 OS=Mus musculus OX=10090 GN=Prr12 PE=1 SV=1	E9PYL2	1068	1068	T	TSPIFCSTKPKKLLKTSSFHLLRRRDPPFQT	53.089	53.089	T(0.451)S(0.451)S(0.098)FHLLR	T(0)S(0)S(-6.63)FHLLR	1	3	0.38654
E9PYL2	Proline-rich protein 12	Prr12	211.87	2035	E9PYL2	1299	PRR12_MOUSE Proline-rich protein 12 OS=Mus musculus OX=10090 GN=Prr12 PE=1 SV=1	E9PYL2	1299	1299	S	KRHPPLYQAGLTPPLSPPKSVPASVPTRGLQ	46.319	42.172	HPPLY(0.001)QAGLT(0.031)PPLS(0.969)PPK	HPPLY(-32.01)QAGLT(-14.96)PPLS(14.96)PPK	14	3	0.72926	64468	62719	59365.9	55093	51727.1	59910.4	58180.4	58721.9	54109.6
E9PZ19	Protein turtle homolog B	Igsf9b	144.95	1328	E9PZ19	1215	TUTLB_MOUSE Protein turtle homolog B OS=Mus musculus OX=10090 GN=Igsf9b PE=1 SV=1	E9PZ19	1215	1215	S	RLSPLTQSPLSSRTGSPELAARARPRPGLLQ	58.699	58.699	T(0.158)GS(0.842)PELAAR	T(-7.25)GS(7.25)PELAAR	3	2	-0.40347
E9PZM4	Chromodomain-helicase-DNA-binding protein 2	Chd2	210.8	1827	E9PZM4	1365	CHD2_MOUSE Chromodomain-helicase-DNA-binding protein 2 OS=Mus musculus OX=10090 GN=Chd2 PE=1 SV=1	E9PZM4	1365	1365	S	NKAPRLKDEHGLEPASPRHSDNPSEEGEVKD	83.418	47.68	LKDEHGLEPAS(1)PR	LKDEHGLEPAS(47.68)PR	11	3	1.3203	66886.8	63458.4	67022	66456.6	59505.7	68335.4	65301.1	75896.7	72899.9
E9PZM4	Chromodomain-helicase-DNA-binding protein 2	Chd2	210.8	1827	E9PZM4	1727	CHD2_MOUSE Chromodomain-helicase-DNA-binding protein 2 OS=Mus musculus OX=10090 GN=Chd2 PE=1 SV=1	E9PZM4	1727	1727	S	RDYYDRHHHDSKRRRSDDFRPQNYHQQDFRR	46.131	46.131	S(0.999)DDFRPQNY(0.001)HQQDFR	S(29.95)DDFRPQNY(-29.95)HQQDFR	1	3	1.137	7401.58	7083.5	6777.61	10025	9637.23	7488.68	5401.83	5909.39	5363.14
E9Q1P8	Interferon regulatory factor 2-binding protein 2	Irf2bp2	59.291	570	E9Q1P8	300	I2BP2_MOUSE Interferon regulatory factor 2-binding protein 2 OS=Mus musculus OX=10090 GN=Irf2bp2 PE=1 SV=1	E9Q1P8	300	300	S	KTVRDTLLALHQHGHSGPFESKFKKEPALTA	78.976	78.976	DTLLALHQHGHS(1)GPFESK	DT(-58.78)LLALHQHGHS(40.25)GPFES(-40.25)K	12	4	1.517	14055.9	14849.4	13526.9	10983.4	11582.7	13633.6	11361.7	9773.44	11571.5
E9Q1P8	Interferon regulatory factor 2-binding protein 2	Irf2bp2	59.291	570	E9Q1P8	440	I2BP2_MOUSE Interferon regulatory factor 2-binding protein 2 OS=Mus musculus OX=10090 GN=Irf2bp2 PE=1 SV=1	E9Q1P8	440	440	S	KDATQVHSTTRRNSSSPPSPSSMNQRRLGPR	27.208	25.965	RNS(0.61)S(0.612)S(0.649)PPS(0.087)PS(0.02)S(0.021)MNQR	RNS(0)S(0)S(0)PPS(-7.95)PS(-15.2)S(-14.98)MNQR	5	3	-0.40474	1314.87	2016.56	2472.58	2182.75	3184.55	2606.54	2344.45	2675.42	2271.27
E9Q1P8	Interferon regulatory factor 2-binding protein 2	Irf2bp2	59.291	570	E9Q1P8	387	I2BP2_MOUSE Interferon regulatory factor 2-binding protein 2 OS=Mus musculus OX=10090 GN=Irf2bp2 PE=1 SV=1	E9Q1P8	387	387	T	IPITPTSSFVSPPPPTASPHSNRTTPPEAAQ	45.489	45.489	IPITPTSSFVS(0.002)PPPPT(0.527)AS(0.352)PHS(0.118)NR	IPIT(-38.54)PT(-32.69)S(-32.81)S(-32.81)FVS(-24.57)PPPPT(1.76)AS(-1.76)PHS(-6.5)NR	16	4	0.32443	3615.43	3292.81	3401.89	4295.97	4215.34	3155.78	3692.17	3637.85	3383.7
E9Q1P8	Interferon regulatory factor 2-binding protein 2	Irf2bp2	59.291	570	E9Q1P8	439	I2BP2_MOUSE Interferon regulatory factor 2-binding protein 2 OS=Mus musculus OX=10090 GN=Irf2bp2 PE=1 SV=1	E9Q1P8	439	439	S	SKDATQVHSTTRRNSSSPPSPSSMNQRRLGP	44.577	44.577	RNS(0.878)S(0.694)S(0.4)PPS(0.023)PS(0.003)S(0.002)MNQR	RNS(7.29)S(3.05)S(-3.05)PPS(-17.08)PS(-26.58)S(-26.83)MNQR	4	3	-0.18182	2673.76	4355.48	4955.56	5038.66	5330.26	5053.39	4504	5411.66	4707.08
E9Q1P8	Interferon regulatory factor 2-binding protein 2	Irf2bp2	59.291	570	E9Q1P8	71	I2BP2_MOUSE Interferon regulatory factor 2-binding protein 2 OS=Mus musculus OX=10090 GN=Irf2bp2 PE=1 SV=1	E9Q1P8	71	71	S	ARQLKRAHGCFPEGRSPTGAQPAAAKPPPLS	120.85	120.85	S(0.976)PT(0.024)GAQPAAAKPPPLSAK	S(16.15)PT(-16.15)GAQPAAAKPPPLS(-87.08)AK	1	3	0.17996	99286.4	89484.6	89231	98595.2	92240.8	98123.1	98188.7	100640	99954.7
E9Q1P8	Interferon regulatory factor 2-binding protein 2	Irf2bp2	59.291	570	E9Q1P8	443	I2BP2_MOUSE Interferon regulatory factor 2-binding protein 2 OS=Mus musculus OX=10090 GN=Irf2bp2 PE=1 SV=1	E9Q1P8	443	443	S	TQVHSTTRRNSSSPPSPSSMNQRRLGPREVG	64.298	64.298	NSS(0.001)S(0.002)PPS(0.918)PS(0.064)S(0.015)MNQR	NS(-37.46)S(-32.62)S(-27.34)PPS(11.57)PS(-11.57)S(-17.78)MNQR	7	3	-0.52292	6911.55	8515.48	9146.92	7936.74	10500	7458.19	9681.95	9922.86	10384.8
E9Q1P8	Interferon regulatory factor 2-binding protein 2	Irf2bp2	59.291	570	E9Q1P8	73	I2BP2_MOUSE Interferon regulatory factor 2-binding protein 2 OS=Mus musculus OX=10090 GN=Irf2bp2 PE=1 SV=1	E9Q1P8	73	73	T	QLKRAHGCFPEGRSPTGAQPAAAKPPPLSAK	87.411	87.411	S(0.176)PT(0.824)GAQPAAAKPPPLSAK	S(-6.71)PT(6.71)GAQPAAAKPPPLS(-73.79)AK	3	4	0.091194	28051.8	25181.6	28357.3	29719	28214.5	30632.4	29824.7	28380.2	29140.6
E9Q1P8	Interferon regulatory factor 2-binding protein 2	Irf2bp2	59.291	570	E9Q1P8	438	I2BP2_MOUSE Interferon regulatory factor 2-binding protein 2 OS=Mus musculus OX=10090 GN=Irf2bp2 PE=1 SV=1	E9Q1P8	438	438	S	ASKDATQVHSTTRRNSSSPPSPSSMNQRRLG	44.577	44.577	RNS(0.878)S(0.694)S(0.4)PPS(0.023)PS(0.003)S(0.002)MNQR	RNS(7.29)S(3.05)S(-3.05)PPS(-17.08)PS(-26.58)S(-26.83)MNQR	3	3	-0.18182	2673.76	4355.48	4955.56	5038.66	5330.26	5053.39	4504	5411.66	4707.08
E9Q1P8	Interferon regulatory factor 2-binding protein 2	Irf2bp2	59.291	570	E9Q1P8	389	I2BP2_MOUSE Interferon regulatory factor 2-binding protein 2 OS=Mus musculus OX=10090 GN=Irf2bp2 PE=1 SV=1	E9Q1P8	389	389	S	ITPTSSFVSPPPPTASPHSNRTTPPEAAQNG	77.533	69.952	IPITPTSSFVS(0.001)PPPPT(0.055)AS(0.888)PHS(0.055)NR	IPIT(-48.74)PT(-43.68)S(-38.51)S(-36.5)FVS(-29.82)PPPPT(-12.05)AS(12.05)PHS(-12.05)NR	18	4	0.024609	18227.3	21120	19233.3	23198.1	26525.7	22172.1	23632.7	18202.9	20544.1
E9Q1P8	Interferon regulatory factor 2-binding protein 2	Irf2bp2	59.291	570	E9Q1P8	343	I2BP2_MOUSE Interferon regulatory factor 2-binding protein 2 OS=Mus musculus OX=10090 GN=Irf2bp2 PE=1 SV=1	E9Q1P8	343	343	S	NGSKAVARTARKRKPSPEPEGEVGPPKINGE	109.89	70.335	RKPS(1)PEPEGEVGPPK	RKPS(70.34)PEPEGEVGPPK	4	5	0.15234	259816	282030	252395	256115	246000	242786	262193	257663	259875
E9Q1P8	Interferon regulatory factor 2-binding protein 2	Irf2bp2	59.291	570	E9Q1P8	169	I2BP2_MOUSE Interferon regulatory factor 2-binding protein 2 OS=Mus musculus OX=10090 GN=Irf2bp2 PE=1 SV=1	E9Q1P8	169	169	S	NGFSKLEEPPELNRQSPNPRRAHAVPPTLVP	161.75	46.663	LEEPPELNRQS(1)PNPR	LEEPPELNRQS(46.66)PNPR	11	4	0.34069	161008	159877	151695	130910	146100	145662	151056	150158	152842
E9Q1P8	Interferon regulatory factor 2-binding protein 2	Irf2bp2	59.291	570	E9Q1P8	226	I2BP2_MOUSE Interferon regulatory factor 2-binding protein 2 OS=Mus musculus OX=10090 GN=Irf2bp2 PE=1 SV=1	E9Q1P8	226	226	S	LGAQPAELGTHKRPASVSSAAAEHEAREPSK	197.1	197.1	RPAS(0.999)VS(0.001)SAAAEHEAR	RPAS(28.53)VS(-28.53)S(-55.87)AAAEHEAR	4	3	-0.045732	15861.6	19706.7	17650.9	18238.2	17866.4	20990	18984.1	16551.1	18613
E9Q286	Little elongation complex subunit 1	Ice1	242.25	2241	E9Q286	1616	ICE1_MOUSE Little elongation complex subunit 1 OS=Mus musculus OX=10090 GN=Ice1 PE=1 SV=1	E9Q286	1616	1616	S	LPPLIATPPRSSQTLSPLVPNSGPSSRSSPA	61.345	61.345	S(0.007)S(0.007)QT(0.022)LS(0.964)PLVPNSGPSSR	S(-21.15)S(-21.15)QT(-16.48)LS(16.48)PLVPNS(-48.4)GPS(-55.23)S(-55.12)R	6	3	0.73953	5860.39	6309.78	5981.27	6597	6939.73	4889.91	6676.39	5465.28	6353.55
E9Q286	Little elongation complex subunit 1	Ice1	242.25	2241	E9Q286	1582	ICE1_MOUSE Little elongation complex subunit 1 OS=Mus musculus OX=10090 GN=Ice1 PE=1 SV=1	E9Q286	1582	1582	S	QPIMAGTDRSTPTNCSPDTLSKIRQEVGPPL	41.092	41.092	S(0.097)T(0.097)PT(0.402)NCS(0.402)PDT(0.001)LSK	S(-6.18)T(-6.18)PT(0)NCS(0)PDT(-26.62)LS(-31.51)K	7	3	-2.1555
E9Q286	Little elongation complex subunit 1	Ice1	242.25	2241	E9Q286	1607	ICE1_MOUSE Little elongation complex subunit 1 OS=Mus musculus OX=10090 GN=Ice1 PE=1 SV=1	E9Q286	1607	1607	T	EVGPPLPPLLPPLIATPPRSSQTLSPLVPNS	31.18	31.18	QEVGPPLPPLLPPLIAT(1)PPR	QEVGPPLPPLLPPLIAT(31.18)PPR	17	3	0.093044	1098.75	758.853	1034.58	684.078	1003.72	533.837	458.471	765.194	550.823
E9Q286	Little elongation complex subunit 1	Ice1	242.25	2241	E9Q286	1579	ICE1_MOUSE Little elongation complex subunit 1 OS=Mus musculus OX=10090 GN=Ice1 PE=1 SV=1	E9Q286	1579	1579	T	SQAQPIMAGTDRSTPTNCSPDTLSKIRQEVG	71.806	41.092	S(0.097)T(0.097)PT(0.402)NCS(0.402)PDT(0.001)LSK	S(-6.18)T(-6.18)PT(0)NCS(0)PDT(-26.62)LS(-31.51)K	4	3	-2.1555
E9Q309	Centrosome-associated protein 350	Cep350	346.45	3095	E9Q309	1928	CE350_MOUSE Centrosome-associated protein 350 OS=Mus musculus OX=10090 GN=Cep350 PE=1 SV=1	E9Q309	1928	1928	S	TEQKGIASEEGSPMPSYSPRNSESCIPEDLG	46.494	46.494	GIASEEGS(0.012)PMPS(0.454)Y(0.081)S(0.454)PR	GIAS(-38.34)EEGS(-15.95)PMPS(0)Y(-7.5)S(0)PR	12	3	-0.34576
E9Q309	Centrosome-associated protein 350	Cep350	346.45	3095	E9Q309	1930	CE350_MOUSE Centrosome-associated protein 350 OS=Mus musculus OX=10090 GN=Cep350 PE=1 SV=1	E9Q309	1930	1930	S	QKGIASEEGSPMPSYSPRNSESCIPEDLGSP	46.494	46.494	GIASEEGS(0.012)PMPS(0.454)Y(0.081)S(0.454)PR	GIAS(-38.34)EEGS(-15.95)PMPS(0)Y(-7.5)S(0)PR	14	3	-0.34576
E9Q309	Centrosome-associated protein 350	Cep350	346.45	3095	E9Q309	1200	CE350_MOUSE Centrosome-associated protein 350 OS=Mus musculus OX=10090 GN=Cep350 PE=1 SV=1	E9Q309	1200	1200	S	TGSAQNPLIDEEKVQSDSERGSHPSRKLGTG	121.5	121.5	VQS(1)DSER	VQS(36.98)DS(-36.98)ER	3	2	0.102	47351.3	60596.5	51033.4	49260.6	51211.5	56491.8	54975.5	52587	57552
E9Q309	Centrosome-associated protein 350	Cep350	346.45	3095	E9Q309	2221	CE350_MOUSE Centrosome-associated protein 350 OS=Mus musculus OX=10090 GN=Cep350 PE=1 SV=1	E9Q309	2221	2221	S	AQTESRDSLESAPSLSPVKELNAPDRIYDVS	47.991	46.319	DSLES(0.003)APS(0.097)LS(0.9)PVK	DS(-33.18)LES(-25.49)APS(-9.68)LS(9.68)PVK	10	3	0.80525	9802.74	12381.3	12651.3	11994.7	13496.4	12471.7	11988.6	11709.5	13124.3
E9Q394	A-kinase anchor protein 13	Akap13	303.97	2776	E9Q394	1218	AKP13_MOUSE A-kinase anchor protein 13 OS=Mus musculus OX=10090 GN=Akap13 PE=1 SV=1	E9Q394	1218	1218	S	TTVSTQAADVPTRADSIEETATRIVEAVIRQ	151.92	142.71	ADS(0.997)IEET(0.003)ATR	ADS(24.76)IEET(-24.76)AT(-50.81)R	3	2	-0.36641	80953	90945.1	93242.7	93875.7	84630	94596	79250.4	86690	96483.2
E9Q394	A-kinase anchor protein 13	Akap13	303.97	2776	E9Q394	2684	AKP13_MOUSE A-kinase anchor protein 13 OS=Mus musculus OX=10090 GN=Akap13 PE=1 SV=1	E9Q394	2684	2684	S	DEFSSPSAPSVTKSGSLDSELSVSPKRNSIS	95.417	95.417	S(0.12)GS(0.875)LDS(0.006)ELSVSPK	S(-8.65)GS(8.65)LDS(-21.98)ELS(-45.06)VS(-57.4)PK	3	2	0.39369	23915.6	28796.6	28455.4	20217.7	27554.2	23176.6	21333.9	25040.4	27719.5
E9Q394	A-kinase anchor protein 13	Akap13	303.97	2776	E9Q394	2462	AKP13_MOUSE A-kinase anchor protein 13 OS=Mus musculus OX=10090 GN=Akap13 PE=1 SV=1	E9Q394	2462	2462	S	EKEEGDDGQDLRRTESDSGLKKGGNGNLVFM	129.74	129.74	RT(0.002)ES(0.986)DS(0.012)GLK	RT(-26.31)ES(19.1)DS(-19.1)GLK	4	3	-0.0025526	711153	648750	643631	767980	571949	682837	752952	774695	726138
E9Q394	A-kinase anchor protein 13	Akap13	303.97	2776	E9Q394	2530	AKP13_MOUSE A-kinase anchor protein 13 OS=Mus musculus OX=10090 GN=Akap13 PE=1 SV=1	E9Q394	2530	2530	S	LVLTEKVLTRSASRPSSLIEQEKQRSLEKQR	91.355	91.355	S(0.25)AS(0.25)RPS(0.25)S(0.25)LIEQEK	S(0)AS(0)RPS(0)S(0)LIEQEK	6	4	-0.071494
E9Q394	A-kinase anchor protein 13	Akap13	303.97	2776	E9Q394	2531	AKP13_MOUSE A-kinase anchor protein 13 OS=Mus musculus OX=10090 GN=Akap13 PE=1 SV=1	E9Q394	2531	2531	S	VLTEKVLTRSASRPSSLIEQEKQRSLEKQRQ	91.355	91.355	S(0.25)AS(0.25)RPS(0.25)S(0.25)LIEQEK	S(0)AS(0)RPS(0)S(0)LIEQEK	7	4	-0.071494
E9Q394	A-kinase anchor protein 13	Akap13	303.97	2776	E9Q394	1858	AKP13_MOUSE A-kinase anchor protein 13 OS=Mus musculus OX=10090 GN=Akap13 PE=1 SV=1	E9Q394	1858	1858	S	LADEATAAPMFTNRRSQQSVSLSKSVSIQNI	99.5	99.5	S(1)QQSVSLSK	S(47.25)QQS(-47.25)VS(-67.17)LS(-83.3)K	1	2	0.69078	6978.46	8557.6	7333.51	7298.55	9108.58	9254.2	7537.04	8364.93	8476.07
E9Q394	A-kinase anchor protein 13	Akap13	303.97	2776	E9Q394	1861	AKP13_MOUSE A-kinase anchor protein 13 OS=Mus musculus OX=10090 GN=Akap13 PE=1 SV=1	E9Q394	1861	1861	S	EATAAPMFTNRRSQQSVSLSKSVSIQNITGV	146.16	50.275	S(0.033)QQS(0.957)VS(0.01)LSK	S(-14.63)QQS(14.63)VS(-19.84)LS(-39.9)K	4	3	-1.2328	57785.1	67465.3	69075.8	41827.6	60324.8	65701	55964.4	69960.1	71039.1
E9Q394	A-kinase anchor protein 13	Akap13	303.97	2776	E9Q394	2361	AKP13_MOUSE A-kinase anchor protein 13 OS=Mus musculus OX=10090 GN=Akap13 PE=1 SV=1	E9Q394	2361	2361	S	FRDMTECSTPLPEDCSPTHSPRVLFRSNTEE	99.078	99.078	DMTECST(0.004)PLPEDCS(0.975)PT(0.02)HS(0.001)PR	DMT(-56.27)ECS(-37.98)T(-24.29)PLPEDCS(16.9)PT(-16.9)HS(-30.01)PR	14	3	-0.85961	9689.1	13494.5	11158.8	11695.7	19438.6	12296	12125.5	12142	11426.9
E9Q394	A-kinase anchor protein 13	Akap13	303.97	2776	E9Q394	1892	AKP13_MOUSE A-kinase anchor protein 13 OS=Mus musculus OX=10090 GN=Akap13 PE=1 SV=1	E9Q394	1892	1892	S	GNDENMSNTWKFLSHSTDSLNKICKVNESTE	182.43	174.89	FLSHS(0.983)T(0.017)DSLNK	FLS(-36.94)HS(17.67)T(-17.67)DS(-79.71)LNK	5	3	0.19889	118821	122256	114640	110843	108664	129252	134309	135952	130752
E9Q394	A-kinase anchor protein 13	Akap13	303.97	2776	E9Q394	1895	AKP13_MOUSE A-kinase anchor protein 13 OS=Mus musculus OX=10090 GN=Akap13 PE=1 SV=1	E9Q394	1895	1895	S	ENMSNTWKFLSHSTDSLNKICKVNESTESLT	81.278	70.622	FLSHS(0.001)T(0.029)DS(0.971)LNK	FLS(-49.38)HS(-30.56)T(-15.31)DS(15.31)LNK	8	3	0.97922	7535.05	6683.63	6495.46	8536.67	8748.87	8545.75	10315.1	11079.4	9627.01
E9Q394	A-kinase anchor protein 13	Akap13	303.97	2776	E9Q394	1532	AKP13_MOUSE A-kinase anchor protein 13 OS=Mus musculus OX=10090 GN=Akap13 PE=1 SV=1	E9Q394	1532	1532	S	FLRSSMRSLSPFRRHSWGPGKNAASDAEMNQ	117.52	91.549	RHS(1)WGPGK	RHS(91.55)WGPGK	3	3	0.18025	711983	570670	564652	505107	431490	573485	569952	650468	594918
E9Q394	A-kinase anchor protein 13	Akap13	303.97	2776	E9Q394	2663	AKP13_MOUSE A-kinase anchor protein 13 OS=Mus musculus OX=10090 GN=Akap13 PE=1 SV=1	E9Q394	2663	2663	S	LCQVSNKHGRLMRIPSFLPNSDEFSSPSAPS	113.68	80.664	IPS(0.998)FLPNS(0.002)DEFSSPSAPSVTK	IPS(26.96)FLPNS(-26.96)DEFS(-44.67)S(-45.65)PS(-59.05)APS(-69.2)VT(-76.5)K	3	3	1.1027	38956.1	40443.5	41090	37174.9	42728.4	38799	38228.5	41059.9	39388.4
E9Q394	A-kinase anchor protein 13	Akap13	303.97	2776	E9Q394	1608	AKP13_MOUSE A-kinase anchor protein 13 OS=Mus musculus OX=10090 GN=Akap13 PE=1 SV=1	E9Q394	1608	1608	S	SSELRNPFGGEEQRNSLMSLSEEHLEPDQRQ	121.21	46.368	NS(0.854)LMS(0.092)LS(0.054)EEHLEPDQR	NS(9.68)LMS(-9.68)LS(-11.98)EEHLEPDQR	2	3	-1.327	11459.2	13573.2	12459.9	12172.4	16503.4	13328.7	14864.2	13211.1	15376.2
E9Q394	A-kinase anchor protein 13	Akap13	303.97	2776	E9Q394	1613	AKP13_MOUSE A-kinase anchor protein 13 OS=Mus musculus OX=10090 GN=Akap13 PE=1 SV=1	E9Q394	1613	1613	S	NPFGGEEQRNSLMSLSEEHLEPDQRQHHRMF	130.05	130.05	NSLMS(0.017)LS(0.983)EEHLEPDQR	NS(-39.83)LMS(-17.73)LS(17.73)EEHLEPDQR	7	3	-0.59684	60810.2	62054.1	63704	60866	67980.9	60793.3	60372	61930.3	66021.3
E9Q394	A-kinase anchor protein 13	Akap13	303.97	2776	E9Q394	2460	AKP13_MOUSE A-kinase anchor protein 13 OS=Mus musculus OX=10090 GN=Akap13 PE=1 SV=1	E9Q394	2460	2460	T	GGEKEEGDDGQDLRRTESDSGLKKGGNGNLV	47.189	47.189	RT(0.579)ES(0.42)DS(0.001)GLKK	RT(1.4)ES(-1.4)DS(-26.76)GLKK	2	3	0.074743	13837.3	13480.4	12339.1	15168.3	11251.3	12353.4	17669.2	14463.7	13287
E9Q394	A-kinase anchor protein 13	Akap13	303.97	2776	E9Q394	2464	AKP13_MOUSE A-kinase anchor protein 13 OS=Mus musculus OX=10090 GN=Akap13 PE=1 SV=1	E9Q394	2464	2464	S	EEGDDGQDLRRTESDSGLKKGGNGNLVFMLK	68.033	65.5	RT(0.009)ES(0.446)DS(0.544)GLK	RT(-17.61)ES(-0.86)DS(0.86)GLK	6	2	0.3546	6610.89	7614.98	7300.49	8772.1	7623.61	7142.51	7196.15	8069.18	7391.89
E9Q394	A-kinase anchor protein 13	Akap13	303.97	2776	E9Q394	2525	AKP13_MOUSE A-kinase anchor protein 13 OS=Mus musculus OX=10090 GN=Akap13 PE=1 SV=1	E9Q394	2525	2525	S	IEDQKLVLTEKVLTRSASRPSSLIEQEKQRS	108.14	75.463	S(0.513)AS(0.439)RPS(0.027)S(0.022)LIEQEK	S(0.68)AS(-0.68)RPS(-12.82)S(-13.77)LIEQEK	1	3	-0.16292	17309.3	20476.4	21870.2	26297.6	21450.6	21400.9	18631.3	22494.9	20436.2
E9Q394	A-kinase anchor protein 13	Akap13	303.97	2776	E9Q394	2527	AKP13_MOUSE A-kinase anchor protein 13 OS=Mus musculus OX=10090 GN=Akap13 PE=1 SV=1	E9Q394	2527	2527	S	DQKLVLTEKVLTRSASRPSSLIEQEKQRSLE	127.61	127.61	S(0.083)AS(0.917)RPSSLIEQEK	S(-10.41)AS(10.41)RPS(-46.01)S(-47.77)LIEQEK	3	3	0.015411	58381.3	59649.1	61853.3	74611.5	53407.6	58615.9	57798.1	55472.7	57614.7
E9Q394	A-kinase anchor protein 13	Akap13	303.97	2776	E9Q394	1569	AKP13_MOUSE A-kinase anchor protein 13 OS=Mus musculus OX=10090 GN=Akap13 PE=1 SV=1	E9Q394	1569	1569	S	LGHVVRRPPIHRRSFSLEGLTGGGVGNKPSS	257.38	61.409	S(0.041)FS(0.943)LEGLT(0.016)GGGVGNK	S(-13.64)FS(13.64)LEGLT(-17.65)GGGVGNK	3	2	1.7053	22537.5	25001.7	24692.6	24218.3	30977.3	24203.4	25780.9	24119	26051.1
E9Q394	A-kinase anchor protein 13	Akap13	303.97	2776	E9Q394	2682	AKP13_MOUSE A-kinase anchor protein 13 OS=Mus musculus OX=10090 GN=Akap13 PE=1 SV=1	E9Q394	2682	2682	S	NSDEFSSPSAPSVTKSGSLDSELSVSPKRNS	85.909	85.909	S(0.498)GS(0.498)LDS(0.003)ELSVSPK	S(0)GS(0)LDS(-21.67)ELS(-66.07)VS(-64.96)PK	1	3	-0.10402
E9Q394	A-kinase anchor protein 13	Akap13	303.97	2776	E9Q394	1839	AKP13_MOUSE A-kinase anchor protein 13 OS=Mus musculus OX=10090 GN=Akap13 PE=1 SV=1	E9Q394	1839	1839	S	VIMRNKSSQPKERPRSAVLLADEATAAPMFT	185.28	88.872	S(1)AVLLADEATAAPMFTNR	S(63.29)AVLLADEAT(-63.29)AAPMFT(-85.44)NR	1	3	-0.25627	35591	35989.4	38396.8	34119.4	44433.2	36052.3	43687.6	40918.9	41851.1
E9Q394	A-kinase anchor protein 13	Akap13	303.97	2776	E9Q394	1567	AKP13_MOUSE A-kinase anchor protein 13 OS=Mus musculus OX=10090 GN=Akap13 PE=1 SV=1	E9Q394	1567	1567	S	RALGHVVRRPPIHRRSFSLEGLTGGGVGNKP	99.451	99.451	S(0.554)FS(0.446)LEGLTGGGVGNK	S(0.94)FS(-0.94)LEGLT(-33.51)GGGVGNK	1	3	0.3922	6261.16	9305.79	8860.46	9016.78	9870.06	8929.46	8582.32	7656.36	9673.57
E9Q394	A-kinase anchor protein 13	Akap13	303.97	2776	E9Q394	2431	AKP13_MOUSE A-kinase anchor protein 13 OS=Mus musculus OX=10090 GN=Akap13 PE=1 SV=1	E9Q394	2431	2431	T	QEVMAAPISLPRRAETFGGFDCHQMNASKGG	139.11	139.11	AET(1)FGGFDCHQMNASK	AET(80.28)FGGFDCHQMNAS(-80.28)K	3	3	-0.082337	145030	157156	154979	165384	153778	152571	164434	167958	168515
E9Q394	A-kinase anchor protein 13	Akap13	303.97	2776	E9Q394	2692	AKP13_MOUSE A-kinase anchor protein 13 OS=Mus musculus OX=10090 GN=Akap13 PE=1 SV=1	E9Q394	2692	2692	S	PSVTKSGSLDSELSVSPKRNSISRTQKDKGP	143.98	100.55	SGSLDSELS(0.002)VS(0.998)PK	S(-79.3)GS(-79.6)LDS(-60.44)ELS(-27.09)VS(27.09)PK	11	2	0.84157	75561.4	72714.6	73426.1	77125	80436.8	73191.5	81934.7	80816.6	80056.8
E9Q394	A-kinase anchor protein 13	Akap13	303.97	2776	E9Q394	1252	AKP13_MOUSE A-kinase anchor protein 13 OS=Mus musculus OX=10090 GN=Akap13 PE=1 SV=1	E9Q394	1252	1252	S	SNALMAKVETQNPSLSSPETKQLENAYTESA	87.18	75.574	VETQNPS(0.001)LS(0.589)S(0.408)PET(0.002)K	VET(-47.41)QNPS(-28.68)LS(1.59)S(-1.59)PET(-25.52)K	9	3	-0.036657	8997.4	9582.68	9451.96	10010.8	20178.3	9130.18	11794.9	8367.73	9820.26
E9Q394	A-kinase anchor protein 13	Akap13	303.97	2776	E9Q394	2687	AKP13_MOUSE A-kinase anchor protein 13 OS=Mus musculus OX=10090 GN=Akap13 PE=1 SV=1	E9Q394	2687	2687	S	SSPSAPSVTKSGSLDSELSVSPKRNSISRTQ	117.79	117.79	S(0.032)GS(0.251)LDS(0.715)ELS(0.003)VSPK	S(-13.55)GS(-4.55)LDS(4.55)ELS(-24.45)VS(-65.55)PK	6	2	0.09257	6086.91	9351.94	8821.27	4086.54	8161.35	6518.13	5141.09	5938.36	8218.98
E9Q394	A-kinase anchor protein 13	Akap13	303.97	2776	E9Q394	1526	AKP13_MOUSE A-kinase anchor protein 13 OS=Mus musculus OX=10090 GN=Akap13 PE=1 SV=1	E9Q394	1526	1526	S	VPANCSFLRSSMRSLSPFRRHSWGPGKNAAS	62.546	62.546	SLS(1)PFRR	S(-33.38)LS(33.38)PFRR	3	3	-0.2255	21885.7	11279.3	11121.4	11174.5	10702.7	10868.6	17552.1	13286.2	15507.2
E9Q394	A-kinase anchor protein 13	Akap13	303.97	2776	E9Q394	1867	AKP13_MOUSE A-kinase anchor protein 13 OS=Mus musculus OX=10090 GN=Akap13 PE=1 SV=1	E9Q394	1867	1867	S	MFTNRRSQQSVSLSKSVSIQNITGVGNDENM	47.018	32.882	S(0.711)VS(0.236)IQNIT(0.042)GVGNDENMS(0.009)NT(0.002)WK	S(4.79)VS(-4.79)IQNIT(-12.26)GVGNDENMS(-19.01)NT(-24.99)WK	1	3	-0.38823	5440.79	7337.23	5497.42	6252.05	11528.1	6625.02	6483.46	6337.36	7565.79
E9Q394	A-kinase anchor protein 13	Akap13	303.97	2776	E9Q394	1655	AKP13_MOUSE A-kinase anchor protein 13 OS=Mus musculus OX=10090 GN=Akap13 PE=1 SV=1	E9Q394	1655	1655	S	GFNYCTSAISSPLTKSISLMTISHPGLDSSR	62.468	62.468	S(0.548)IS(0.445)LMT(0.006)ISHPGLDSSR	S(0.91)IS(-0.91)LMT(-19.35)IS(-34.52)HPGLDS(-52.68)S(-52.68)R	1	3	-1.9762	13544.1	15171.6	14292.2	14527.9	14954.5	13815.9	15905.6	14328.9	15401.5
E9Q394	A-kinase anchor protein 13	Akap13	303.97	2776	E9Q394	1657	AKP13_MOUSE A-kinase anchor protein 13 OS=Mus musculus OX=10090 GN=Akap13 PE=1 SV=1	E9Q394	1657	1657	S	NYCTSAISSPLTKSISLMTISHPGLDSSRPF	94.838	94.838	S(0.046)IS(0.916)LMT(0.038)ISHPGLDSSR	S(-12.97)IS(12.97)LMT(-13.8)IS(-42.11)HPGLDS(-76.17)S(-76.17)R	3	3	-0.9218	27977.7	32909.2	32761	31837.1	37316.9	31896	31492.2	31937.4	31872
E9Q394	A-kinase anchor protein 13	Akap13	303.97	2776	E9Q394	1863	AKP13_MOUSE A-kinase anchor protein 13 OS=Mus musculus OX=10090 GN=Akap13 PE=1 SV=1	E9Q394	1863	1863	S	TAAPMFTNRRSQQSVSLSKSVSIQNITGVGN	130.1	72.531	S(0.025)QQS(0.284)VS(0.69)LSK	S(-14.36)QQS(-3.86)VS(3.86)LS(-36.94)K	6	3	-1.2328
E9Q394	A-kinase anchor protein 13	Akap13	303.97	2776	E9Q394	2374	AKP13_MOUSE A-kinase anchor protein 13 OS=Mus musculus OX=10090 GN=Akap13 PE=1 SV=1	E9Q394	2374	2374	T	DCSPTHSPRVLFRSNTEEALKGGPLMKSAIN	79.036	71.896	SNT(1)EEALK	S(-33.11)NT(33.11)EEALK	3	2	-0.75943	86826.7	91558.6	99825.4	85815.8	73447.6	88777	82848.3	86675.7	95937.2
E9Q394	A-kinase anchor protein 13	Akap13	303.97	2776	E9Q394	1869	AKP13_MOUSE A-kinase anchor protein 13 OS=Mus musculus OX=10090 GN=Akap13 PE=1 SV=1	E9Q394	1869	1869	S	TNRRSQQSVSLSKSVSIQNITGVGNDENMSN	160.21	119.2	S(0.046)VS(0.954)IQNITGVGNDENMSNTWK	S(-13.14)VS(13.14)IQNIT(-37.41)GVGNDENMS(-96.29)NT(-105.18)WK	3	3	-0.36433	50483.4	57990.1	53447.9	50990.9	81939.3	56064.2	64973.4	60078.1	59705.3
E9Q394	A-kinase anchor protein 13	Akap13	303.97	2776	E9Q394	1253	AKP13_MOUSE A-kinase anchor protein 13 OS=Mus musculus OX=10090 GN=Akap13 PE=1 SV=1	E9Q394	1253	1253	S	NALMAKVETQNPSLSSPETKQLENAYTESAC	87.18	87.18	VETQNPS(0.001)LS(0.499)S(0.499)PET(0.001)K	VET(-53.48)QNPS(-28.51)LS(0)S(0)PET(-29.66)K	10	3	-0.4332
E9Q394	A-kinase anchor protein 13	Akap13	303.97	2776	E9Q394	1632	AKP13_MOUSE A-kinase anchor protein 13 OS=Mus musculus OX=10090 GN=Akap13 PE=1 SV=1	E9Q394	1632	1632	T	LEPDQRQHHRMFDQQTCYRSKQQGFNYCTSA	82.494	82.494	MFDQQT(1)CYR	MFDQQT(66.61)CY(-66.61)R	6	2	1.2981	6618.85	6374.33	7595.5	4944.66	7959.63	8046.94	7621.68	7649.99	8195.56
E9Q394	A-kinase anchor protein 13	Akap13	303.97	2776	E9Q394	1848	AKP13_MOUSE A-kinase anchor protein 13 OS=Mus musculus OX=10090 GN=Akap13 PE=1 SV=1	E9Q394	1848	1848	T	PKERPRSAVLLADEATAAPMFTNRRSQQSVS	126.71	126.71	S(0.402)AVLLADEAT(0.598)AAPMFTNR	S(-1.72)AVLLADEAT(1.72)AAPMFT(-40.36)NR	10	2	-0.10068	4027.27	4721.06	4234.18	4022.31	5866.01	3771.95	5578.52	5880.32	5857.29
E9Q3C1	C2 domain-containing protein 2	C2cd2	76.535	696	E9Q3C1	506	C2CD2_MOUSE C2 domain-containing protein 2 OS=Mus musculus OX=10090 GN=C2cd2 PE=1 SV=1	E9Q3C1	506	506	S	LSESSKLKLKSPRKKSTIIISGISKTSLSQD	89.403	89.403	S(0.982)T(0.016)IIIS(0.002)GISK	S(17.85)T(-17.85)IIIS(-27.4)GIS(-44.96)K	1	2	0.6569	12114	12957.1	11693.2	10760.2	12417.7	10383.9	9227	10990.7	11077
E9Q3C1	C2 domain-containing protein 2	C2cd2	76.535	696	E9Q3C1	436	C2CD2_MOUSE C2 domain-containing protein 2 OS=Mus musculus OX=10090 GN=C2cd2 PE=1 SV=1	E9Q3C1	436	436	S	KPRFDTGRATPLNSESPVRTPVTVKVIEKDI	130.77	113.07	ATPLNS(0.005)ES(0.995)PVR	AT(-67.01)PLNS(-23.41)ES(23.41)PVR	8	2	1.3631	30229.8	36573.8	30337.8	31209.4	58842.8	31353.9	36594.7	30454.2	34901.2
E9Q3C1	C2 domain-containing protein 2	C2cd2	76.535	696	E9Q3C1	649	C2CD2_MOUSE C2 domain-containing protein 2 OS=Mus musculus OX=10090 GN=C2cd2 PE=1 SV=1	E9Q3C1	649	649	S	FFRRRHQQKDPGLSQSHNDLVFLQQPEGRQK	83.09	75.326	DPGLS(0.205)QS(0.795)HNDLVFLQQPEGR	DPGLS(-5.89)QS(5.89)HNDLVFLQQPEGR	7	3	-0.47804	11245.4	10839.1	10140.4	12373.1	15979	12803.5	12438.4	9220.33	11643.4
E9Q3L2	Phosphatidylinositol 4-kinase alpha	Pi4ka	237.04	2105	E9Q3L2	1467	PI4KA_MOUSE Phosphatidylinositol 4-kinase alpha OS=Mus musculus OX=10090 GN=Pi4ka PE=1 SV=2	E9Q3L2	1467	1467	T	TQGWINTYPLSSGMSTISKKSGMSKKTNRGS	73.676	73.676	QQATQGWINTY(0.003)PLS(0.03)S(0.024)GMS(0.423)T(0.482)IS(0.037)K	QQAT(-61.33)QGWINT(-34.03)Y(-21.65)PLS(-12.07)S(-13.06)GMS(-0.57)T(0.57)IS(-11.09)K	19	3	0.5108
E9Q3L2	Phosphatidylinositol 4-kinase alpha	Pi4ka	237.04	2105	E9Q3L2	268	PI4KA_MOUSE Phosphatidylinositol 4-kinase alpha OS=Mus musculus OX=10090 GN=Pi4ka PE=1 SV=2	E9Q3L2	268	268	S	TLKRKTSSVSSISQVSPERGIPPPSSPGGSA	88.768	88.768	TSSVSSIS(0.003)QVS(0.997)PER	T(-79.49)S(-75.35)S(-70.38)VS(-48.49)S(-37.96)IS(-25.48)QVS(25.48)PER	11	2	-0.41848
E9Q3L2	Phosphatidylinositol 4-kinase alpha	Pi4ka	237.04	2105	E9Q3L2	1463	PI4KA_MOUSE Phosphatidylinositol 4-kinase alpha OS=Mus musculus OX=10090 GN=Pi4ka PE=1 SV=2	E9Q3L2	1463	1463	S	RQQATQGWINTYPLSSGMSTISKKSGMSKKT	26.417	26.417	QQAT(0.002)QGWINT(0.166)Y(0.158)PLS(0.166)S(0.166)GMS(0.166)T(0.166)IS(0.012)K	QQAT(-19.31)QGWINT(0)Y(-0.21)PLS(0)S(0)GMS(0)T(0)IS(-11.29)K	15	3	-1.08
E9Q3L2	Phosphatidylinositol 4-kinase alpha	Pi4ka	237.04	2105	E9Q3L2	1458	PI4KA_MOUSE Phosphatidylinositol 4-kinase alpha OS=Mus musculus OX=10090 GN=Pi4ka PE=1 SV=2	E9Q3L2	1458	1458	T	ITVGSRQQATQGWINTYPLSSGMSTISKKSG	26.417	26.417	QQAT(0.002)QGWINT(0.166)Y(0.158)PLS(0.166)S(0.166)GMS(0.166)T(0.166)IS(0.012)K	QQAT(-19.31)QGWINT(0)Y(-0.21)PLS(0)S(0)GMS(0)T(0)IS(-11.29)K	10	3	-1.08
E9Q3L2	Phosphatidylinositol 4-kinase alpha	Pi4ka	237.04	2105	E9Q3L2	258	PI4KA_MOUSE Phosphatidylinositol 4-kinase alpha OS=Mus musculus OX=10090 GN=Pi4ka PE=1 SV=2	E9Q3L2	258	258	T	SNLLTVCQEGTLKRKTSSVSSISQVSPERGI	57.746	53.861	T(0.429)S(0.429)S(0.132)VS(0.007)S(0.002)ISQVSPER	T(0)S(0)S(-5.13)VS(-17.75)S(-23.32)IS(-30.02)QVS(-45.68)PER	1	3	-0.45223
E9Q3L2	Phosphatidylinositol 4-kinase alpha	Pi4ka	237.04	2105	E9Q3L2	263	PI4KA_MOUSE Phosphatidylinositol 4-kinase alpha OS=Mus musculus OX=10090 GN=Pi4ka PE=1 SV=2	E9Q3L2	263	263	S	VCQEGTLKRKTSSVSSISQVSPERGIPPPSS	86.498	66.215	TSSVS(0.046)S(0.881)IS(0.07)QVS(0.003)PER	T(-48.12)S(-42.37)S(-36.72)VS(-12.84)S(11.02)IS(-11.02)QVS(-24.22)PER	6	2	0.5401
E9Q3L2	Phosphatidylinositol 4-kinase alpha	Pi4ka	237.04	2105	E9Q3L2	1427	PI4KA_MOUSE Phosphatidylinositol 4-kinase alpha OS=Mus musculus OX=10090 GN=Pi4ka PE=1 SV=2	E9Q3L2	1427	1427	S	KFWTAMFSDKKYLTASQLVPPDNQDTRSNLD	43.955	43.955	Y(0.004)LT(0.151)AS(0.845)QLVPPDNQDTR	Y(-23.02)LT(-7.47)AS(7.47)QLVPPDNQDT(-38.41)R	5	3	1.4575	2866.15	3183.16	4156.69	2348.17	3917.41	3642.51	3168.85	3056.24	3384.77
E9Q3L2	Phosphatidylinositol 4-kinase alpha	Pi4ka	237.04	2105	E9Q3L2	1462	PI4KA_MOUSE Phosphatidylinositol 4-kinase alpha OS=Mus musculus OX=10090 GN=Pi4ka PE=1 SV=2	E9Q3L2	1462	1462	S	SRQQATQGWINTYPLSSGMSTISKKSGMSKK	26.417	26.417	QQAT(0.002)QGWINT(0.166)Y(0.158)PLS(0.166)S(0.166)GMS(0.166)T(0.166)IS(0.012)K	QQAT(-19.31)QGWINT(0)Y(-0.21)PLS(0)S(0)GMS(0)T(0)IS(-11.29)K	14	3	-1.08
E9Q3L2	Phosphatidylinositol 4-kinase alpha	Pi4ka	237.04	2105	E9Q3L2	1466	PI4KA_MOUSE Phosphatidylinositol 4-kinase alpha OS=Mus musculus OX=10090 GN=Pi4ka PE=1 SV=2	E9Q3L2	1466	1466	S	ATQGWINTYPLSSGMSTISKKSGMSKKTNRG	26.417	26.417	QQAT(0.002)QGWINT(0.166)Y(0.158)PLS(0.166)S(0.166)GMS(0.166)T(0.166)IS(0.012)K	QQAT(-19.31)QGWINT(0)Y(-0.21)PLS(0)S(0)GMS(0)T(0)IS(-11.29)K	18	3	-1.08
E9Q3L2	Phosphatidylinositol 4-kinase alpha	Pi4ka	237.04	2105	E9Q3L2	1439	PI4KA_MOUSE Phosphatidylinositol 4-kinase alpha OS=Mus musculus OX=10090 GN=Pi4ka PE=1 SV=2	E9Q3L2	1439	1439	S	LTASQLVPPDNQDTRSNLDITVGSRQQATQG	69.795	51.726	S(0.993)NLDIT(0.006)VGS(0.001)R	S(21.92)NLDIT(-21.92)VGS(-30.13)R	1	2	-0.53026	28730.5	29914	33540.9	33777.9	35342.2	34613.7	37641.8	36195.5	39340
E9Q3L2	Phosphatidylinositol 4-kinase alpha	Pi4ka	237.04	2105	E9Q3L2	265	PI4KA_MOUSE Phosphatidylinositol 4-kinase alpha OS=Mus musculus OX=10090 GN=Pi4ka PE=1 SV=2	E9Q3L2	265	265	S	QEGTLKRKTSSVSSISQVSPERGIPPPSSPG	34.515	34.515	T(0.001)S(0.001)S(0.001)VS(0.011)S(0.028)IS(0.676)QVS(0.282)PER	T(-28.91)S(-28.91)S(-26.7)VS(-17.78)S(-13.86)IS(3.8)QVS(-3.8)PER	8	3	0.35346	23912.3	25763.1	24829.3	25529	22990.5	32189.4	23070.9	28681.7	30151.3
E9Q3L2	Phosphatidylinositol 4-kinase alpha	Pi4ka	237.04	2105	E9Q3L2	259	PI4KA_MOUSE Phosphatidylinositol 4-kinase alpha OS=Mus musculus OX=10090 GN=Pi4ka PE=1 SV=2	E9Q3L2	259	259	S	NLLTVCQEGTLKRKTSSVSSISQVSPERGIP	155.49	66.285	T(0.149)S(0.827)S(0.024)VSSISQVSPER	T(-7.45)S(7.45)S(-15.44)VS(-36.3)S(-36.3)IS(-47.04)QVS(-53.17)PER	2	2	0.85806	82741.6	89908.1	83249.5	80834.2	76498.5	78479.3	79097.8	84092.1	75773.5
E9Q3L2	Phosphatidylinositol 4-kinase alpha	Pi4ka	237.04	2105	E9Q3L2	260	PI4KA_MOUSE Phosphatidylinositol 4-kinase alpha OS=Mus musculus OX=10090 GN=Pi4ka PE=1 SV=2	E9Q3L2	260	260	S	LLTVCQEGTLKRKTSSVSSISQVSPERGIPP	133.87	100.23	T(0.129)S(0.129)S(0.718)VS(0.024)SISQVSPER	T(-7.45)S(-7.45)S(7.45)VS(-14.76)S(-36.55)IS(-70.29)QVS(-88.31)PER	3	3	0.68122	6658.35	7992.64	8068.47	8266.79	8420.78	7609.17	7566.19	7007.2	8144.14
E9Q3L2	Phosphatidylinositol 4-kinase alpha	Pi4ka	237.04	2105	E9Q3L2	1482	PI4KA_MOUSE Phosphatidylinositol 4-kinase alpha OS=Mus musculus OX=10090 GN=Pi4ka PE=1 SV=2	E9Q3L2	1482	1482	S	TISKKSGMSKKTNRGSQLHKYYMKRRTLLLS	60.08	60.08	T(0.036)NRGS(0.964)QLHK	T(-14.32)NRGS(14.32)QLHK	5	3	-0.7454	18647.9	14875.9	14158	21779.7	14633.2	17333.4	16745.7	14310.6	14706.2
E9Q4F7	Ankyrin repeat domain-containing protein 11	Ankrd11	296.18	2643	E9Q4F7	1676	ANR11_MOUSE Ankyrin repeat domain-containing protein 11 OS=Mus musculus OX=10090 GN=Ankrd11 PE=1 SV=1	E9Q4F7	1676	1676	S	KDWLSGQPLKEVLPASPRTEQSRPTGVPTPT	85.29	85.29	EVLPAS(1)PR	EVLPAS(85.29)PR	6	2	0.18311	37721.4	129763	43385.9	56267.1	40431.1	43398.5	38524.2	41355.2	68394.6
E9Q4F7	Ankyrin repeat domain-containing protein 11	Ankrd11	296.18	2643	E9Q4F7	505	ANR11_MOUSE Ankyrin repeat domain-containing protein 11 OS=Mus musculus OX=10090 GN=Ankrd11 PE=1 SV=1	E9Q4F7	505	505	S	EDDGDSVGSSGCLKGSPLVLKDPSLFSSLSA	89.698	70.256	GS(1)PLVLK	GS(70.26)PLVLK	2	2	-0.31628	17758.4	20335.7	19936.3	18622.7	17456.2	18661.1	17291.1	19483	22784.9
E9Q4F7	Ankyrin repeat domain-containing protein 11	Ankrd11	296.18	2643	E9Q4F7	1070	ANR11_MOUSE Ankyrin repeat domain-containing protein 11 OS=Mus musculus OX=10090 GN=Ankrd11 PE=1 SV=1	E9Q4F7	1070	1070	S	GKEKHKDIHSKDRKASFDQLREKKEKVFSSI	73.951	73.951	KAS(1)FDQLR	KAS(73.95)FDQLR	3	3	0.37588	43962.4	34282.8	36995.7	43156.2	29395.3	35248.7	30247.6	26711	29665.5
E9Q4F7	Ankyrin repeat domain-containing protein 11	Ankrd11	296.18	2643	E9Q4F7	1832	ANR11_MOUSE Ankyrin repeat domain-containing protein 11 OS=Mus musculus OX=10090 GN=Ankrd11 PE=1 SV=1	E9Q4F7	1832	1832	S	KAPLPPVPAEKFACLSPGYYSPDYGIPSPKV	40.137	40.137	FACLS(0.906)PGY(0.022)Y(0.015)S(0.04)PDY(0.015)GIPS(0.003)PK	FACLS(13.51)PGY(-16.24)Y(-17.92)S(-13.51)PDY(-17.92)GIPS(-24.54)PK	5	3	0.62818
E9Q4N7	AT-rich interactive domain-containing protein 1B	Arid1b	237.79	2244	E9Q4N7	1757	ARI1B_MOUSE AT-rich interactive domain-containing protein 1B OS=Mus musculus OX=10090 GN=Arid1b PE=1 SV=1	E9Q4N7	1757	1757	S	EEEEDSEKIESEGKSSPALAAPDASVDPKET	139.04	115.66	S(0.5)S(0.5)PALAAPDASVDPK	S(0)S(0)PALAAPDAS(-82.65)VDPK	2	3	0.32517	43734.9	44141.4	43430.9	43783.3	43106.4	42725.1	47118.8	45117.8	47683.6
E9Q4N7	AT-rich interactive domain-containing protein 1B	Arid1b	237.79	2244	E9Q4N7	1756	ARI1B_MOUSE AT-rich interactive domain-containing protein 1B OS=Mus musculus OX=10090 GN=Arid1b PE=1 SV=1	E9Q4N7	1756	1756	S	EEEEEDSEKIESEGKSSPALAAPDASVDPKE	139.04	115.66	S(0.5)S(0.5)PALAAPDASVDPK	S(0)S(0)PALAAPDAS(-82.65)VDPK	1	3	0.32517	43734.9	44141.4	43430.9	43783.3	43106.4	42725.1	47118.8	45117.8	47683.6
E9Q4N7	AT-rich interactive domain-containing protein 1B	Arid1b	237.79	2244	E9Q4N7	1550	ARI1B_MOUSE AT-rich interactive domain-containing protein 1B OS=Mus musculus OX=10090 GN=Arid1b PE=1 SV=1	E9Q4N7	1550	1550	S	YQTPPSLPNHISRAPSPASFQRSLESRMSPS	156.57	156.57	APS(1)PASFQR	APS(57.23)PAS(-57.23)FQR	3	2	0.0023303	32648.3	34384.2	34603.2	29917.6	37664.9	34606.1	34519.4	35105.5	36501.4
E9Q4N7	AT-rich interactive domain-containing protein 1B	Arid1b	237.79	2244	E9Q4N7	454	ARI1B_MOUSE AT-rich interactive domain-containing protein 1B OS=Mus musculus OX=10090 GN=Arid1b PE=1 SV=1	E9Q4N7	454	454	S	SPAWAAAQQRSHPAMSPGTPGPTMGRSQGSP	146.81	117.84	SHPAMS(1)PGTPGPTMGR	S(-59.71)HPAMS(49.67)PGT(-49.67)PGPT(-83.19)MGR	6	3	0.49817	35832.5	29426.3	30173.7	35649.3	29533.9	31244.8	27579.7	30926.5	28191
E9Q4Z2	Acetyl-CoA carboxylase 2	Acacb	275.75	2448	E9Q4Z2	136	ACACB_MOUSE Acetyl-CoA carboxylase 2 OS=Mus musculus OX=10090 GN=Acacb PE=1 SV=1	E9Q4Z2	136	136	S	NGLSFPARPPSQRTVSPSREDRKQAHIKRQL	36.679	36.679	T(0.092)VS(0.702)PS(0.206)REDR	T(-8.82)VS(5.33)PS(-5.33)REDR	3	3	0.5512	32688.1	25679.8	23741.3	25183.7	20473.2	25427.2	29160.1	24520.6	25604.3
E9Q555	E3 ubiquitin-protein ligase RNF213	Rnf213	584.78	5152	E9Q555	271	RN213_MOUSE E3 ubiquitin-protein ligase RNF213 OS=Mus musculus OX=10090 GN=Rnf213 PE=1 SV=2	E9Q555	271	271	S	TAGKETGEDVRKPKPSPVSPVASKHGDQEAE	50.149	50.149	PS(0.5)PVS(0.5)PVAS(0.001)K	PS(0)PVS(0)PVAS(-27.82)K	2	2	0.39455
E9Q555	E3 ubiquitin-protein ligase RNF213	Rnf213	584.78	5152	E9Q555	274	RN213_MOUSE E3 ubiquitin-protein ligase RNF213 OS=Mus musculus OX=10090 GN=Rnf213 PE=1 SV=2	E9Q555	274	274	S	KETGEDVRKPKPSPVSPVASKHGDQEAELKG	50.149	33.782	PS(0.036)PVS(0.951)PVAS(0.013)K	PS(-14.18)PVS(14.18)PVAS(-18.77)K	5	3	-0.20017
E9Q557	Desmoplakin	Dsp	332.91	2883	E9Q557	188	DESP_MOUSE Desmoplakin OS=Mus musculus OX=10090 GN=Dsp PE=1 SV=1	E9Q557	188	188	S	VRRASSKGAGGYTCQSGSGWDEFTKRLTGEC	83.418	83.418	GAGGYT(0.001)CQS(0.499)GS(0.499)GWDEFTK	GAGGY(-35.85)T(-26.46)CQS(0)GS(0)GWDEFT(-47.66)K	9	3	-2.0313
E9Q557	Desmoplakin	Dsp	332.91	2883	E9Q557	55	DESP_MOUSE Desmoplakin OS=Mus musculus OX=10090 GN=Dsp PE=1 SV=1	E9Q557	55	55	S	GGGGGGGTSRTFYSHSRRCTVNDQNSDGYCQ	102.07	66.299	TFYS(0.001)HS(0.999)R	T(-62.89)FY(-59.8)S(-28.75)HS(28.75)R	6	2	0.12155	51501.2	50022.4	48465.9	37090.3	35755.4	47974.1	41616.6	47452.1	45536.1
E9Q557	Desmoplakin	Dsp	332.91	2883	E9Q557	190	DESP_MOUSE Desmoplakin OS=Mus musculus OX=10090 GN=Dsp PE=1 SV=1	E9Q557	190	190	S	RASSKGAGGYTCQSGSGWDEFTKRLTGECLG	83.418	83.418	GAGGYT(0.001)CQS(0.499)GS(0.499)GWDEFTK	GAGGY(-35.85)T(-26.46)CQS(0)GS(0)GWDEFT(-47.66)K	11	3	-2.0313
E9Q557	Desmoplakin	Dsp	332.91	2883	E9Q557	2221	DESP_MOUSE Desmoplakin OS=Mus musculus OX=10090 GN=Dsp PE=1 SV=1	E9Q557	2221	2221	S	PHTGLLLLSVQKRSMSFQGIRQPVTVTELVD	118.67	114.5	S(0.053)MS(0.947)FQGIR	S(-12.49)MS(12.49)FQGIR	3	2	-1.2399	157652	159680	144213	106846	106285	129774	92872.4	119247	125431
E9Q557	Desmoplakin	Dsp	332.91	2883	E9Q557	2219	DESP_MOUSE Desmoplakin OS=Mus musculus OX=10090 GN=Dsp PE=1 SV=1	E9Q557	2219	2219	S	IEPHTGLLLLSVQKRSMSFQGIRQPVTVTEL	112.3	112.3	S(0.511)MS(0.489)FQGIR	S(0.19)MS(-0.19)FQGIR	1	2	-0.5725	52745.9	54750.4	49155.4	34632.1	35733.7	45526.5	32196.2	41490.5	41425.1
E9Q557	Desmoplakin	Dsp	332.91	2883	E9Q557	22	DESP_MOUSE Desmoplakin OS=Mus musculus OX=10090 GN=Dsp PE=1 SV=1	E9Q557	22	22	S	SHPRINTLGRMTRAESGPDLRYEMTYSGGGG	96.034	95.502	AES(1)GPDLR	AES(95.5)GPDLR	3	2	-0.11554	162276	162118	149729	197925	167507	169826	177402	163167	148643
E9Q5C9	Nucleolar and coiled-body phosphoprotein 1	Nolc1	73.697	702	E9Q5C9	689	NOLC1_MOUSE Nucleolar and coiled-body phosphoprotein 1 OS=Mus musculus OX=10090 GN=Nolc1 PE=1 SV=1	E9Q5C9	689	689	S	RHEKTKKKRGSYRGGSISVQVNSVKFDSE__	52.5	52.5	GGS(0.95)IS(0.05)VQVNSVK	GGS(12.75)IS(-12.75)VQVNS(-39.52)VK	3	3	4.4078	7534.18	6141.85	7635.71	6808.75	6048.47	6013.36	6016.74	5979.02	6200.2
E9Q5C9	Nucleolar and coiled-body phosphoprotein 1	Nolc1	73.697	702	E9Q5C9	626	NOLC1_MOUSE Nucleolar and coiled-body phosphoprotein 1 OS=Mus musculus OX=10090 GN=Nolc1 PE=1 SV=1	E9Q5C9	626	626	S	PNTFPKRKKGERRASSPFRRVREEEIEVDSR	65.156	65.156	AS(0.001)S(0.999)PFRR	AS(-28.95)S(28.95)PFRR	3	2	0.051919	255656	174540	189826	178203	155607	214622	217703	212985	201344
E9Q5C9	Nucleolar and coiled-body phosphoprotein 1	Nolc1	73.697	702	E9Q5C9	646	NOLC1_MOUSE Nucleolar and coiled-body phosphoprotein 1 OS=Mus musculus OX=10090 GN=Nolc1 PE=1 SV=1	E9Q5C9	646	646	S	VREEEIEVDSRVADNSFDAKRGAAGDWGERA	63.408	63.408	VADNS(1)FDAK	VADNS(63.41)FDAK	5	2	3.6053	5266.65	7600.65	6865.76	6144.21	10573.7	7302.58	6085.8	8373.42	7832.4
E9Q5C9	Nucleolar and coiled-body phosphoprotein 1	Nolc1	73.697	702	E9Q5C9	424	NOLC1_MOUSE Nucleolar and coiled-body phosphoprotein 1 OS=Mus musculus OX=10090 GN=Nolc1 PE=1 SV=1	E9Q5C9	424	424	S	VTTPKQPAGSNQKPQSRKADSSSSEEESSSS	45.084	45.084	QPAGS(0.002)NQKPQS(0.998)R	QPAGS(-27.8)NQKPQS(27.8)R	11	3	-0.48665	13111.5	11879.6	11949.7	9987.79	10308.9	12287.4	9556.03	9711.74	10945.5
E9Q5C9	Nucleolar and coiled-body phosphoprotein 1	Nolc1	73.697	702	E9Q5C9	116	NOLC1_MOUSE Nucleolar and coiled-body phosphoprotein 1 OS=Mus musculus OX=10090 GN=Nolc1 PE=1 SV=1	E9Q5C9	116	116	S	QGLPTQKAAAQVKRASVPQHAGKAAAKASES	58.098	58.098	RAS(1)VPQHAGK	RAS(58.1)VPQHAGK	3	3	0.36395	11058	12451.2	10620.6	12838.8	12232.5	13685.8	8809.88	9697.28	11225.2
E9Q5C9	Nucleolar and coiled-body phosphoprotein 1	Nolc1	73.697	702	E9Q5C9	394	NOLC1_MOUSE Nucleolar and coiled-body phosphoprotein 1 OS=Mus musculus OX=10090 GN=Nolc1 PE=1 SV=1	E9Q5C9	394	394	S	SSEDEAPAKPVSTTKSPKPAVTPKPSAAKAV	64.121	64.121	S(1)PKPAVTPK	S(45.81)PKPAVT(-45.81)PK	1	3	0.35051	10292.7	10234.6	9516.36	9844.21	9938.68	10969.1	8687.52	8885.15	10159.2
E9Q5C9	Nucleolar and coiled-body phosphoprotein 1	Nolc1	73.697	702	E9Q5C9	563	NOLC1_MOUSE Nucleolar and coiled-body phosphoprotein 1 OS=Mus musculus OX=10090 GN=Nolc1 PE=1 SV=1	E9Q5C9	563	563	S	ANGTPASLNGKAAKESEEEEEEEETEEKKKA	105.32	105.32	AAKES(1)EEEEEEEETEEK	AAKES(77.47)EEEEEEEET(-77.47)EEK	5	3	0.17572	8574.62	13626.2	9534.3	11591.3	43550.7	9407.46	18446.5	9571.18	10570
E9Q5C9	Nucleolar and coiled-body phosphoprotein 1	Nolc1	73.697	702	E9Q5C9	625	NOLC1_MOUSE Nucleolar and coiled-body phosphoprotein 1 OS=Mus musculus OX=10090 GN=Nolc1 PE=1 SV=1	E9Q5C9	625	625	S	TPNTFPKRKKGERRASSPFRRVREEEIEVDS	54.436	47.732	RAS(0.5)S(0.5)PFR	RAS(0)S(0)PFR	3	3	0.28728	33350	27888.1	31567	29471.4	24608.5	33888.1	33216.4	31894.2	31911.8
E9Q5F9	Histone-lysine N-methyltransferase SETD2	Setd2	285.66	2537	E9Q5F9	1827	SETD2_MOUSE Histone-lysine N-methyltransferase SETD2 OS=Mus musculus OX=10090 GN=Setd2 PE=1 SV=1	E9Q5F9	1827	1827	T	SEGDGYSSENTSRAHTPLNTPDPSAKPSTEM	89.866	82.59	AHT(0.989)PLNT(0.011)PDPSAK	AHT(19.46)PLNT(-19.46)PDPS(-54.31)AK	3	3	-0.28688	18957.4	21742.3	21349.7	20610.5	20018.4	21437.5	20817.1	23874	24384
E9Q5F9	Histone-lysine N-methyltransferase SETD2	Setd2	285.66	2537	E9Q5F9	419	SETD2_MOUSE Histone-lysine N-methyltransferase SETD2 OS=Mus musculus OX=10090 GN=Setd2 PE=1 SV=1	E9Q5F9	419	419	S	SRSRSRSDRASRTSLSYSRSERSHYYDSERR	77.355	77.355	TS(0.002)LS(0.987)YS(0.011)R	T(-41.48)S(-27.32)LS(19.42)Y(-49.83)S(-19.42)R	4	2	0.090104	9226.75	9747.71	10076.1	8440.42	8927.49	10103.6	9185.76	10206.2	9661.27
E9Q5F9	Histone-lysine N-methyltransferase SETD2	Setd2	285.66	2537	E9Q5F9	753	SETD2_MOUSE Histone-lysine N-methyltransferase SETD2 OS=Mus musculus OX=10090 GN=Setd2 PE=1 SV=1	E9Q5F9	753	753	S	HNTSKSPFREMEPLLSPHHDKLMSLPVKTID	69.261	60.631	EMEPLLS(1)PHHDK	EMEPLLS(60.63)PHHDK	7	3	1.2721	17877.2	21067.3	19639.1	20761.7	21392.3	21154.2	19341.5	21478	22990.8
E9Q5F9	Histone-lysine N-methyltransferase SETD2	Setd2	285.66	2537	E9Q5F9	242	SETD2_MOUSE Histone-lysine N-methyltransferase SETD2 OS=Mus musculus OX=10090 GN=Setd2 PE=1 SV=1	E9Q5F9	242	242	S	PGPLPGDVAVRAQKESPVKSGPEVLEVDTKQ	83.081	72.652	AQKES(1)PVK	AQKES(72.65)PVK	5	3	-0.59312	166487	129556	134504	154321	111489	131985	160903	141337	129775
E9Q5F9	Histone-lysine N-methyltransferase SETD2	Setd2	285.66	2537	E9Q5F9	532	SETD2_MOUSE Histone-lysine N-methyltransferase SETD2 OS=Mus musculus OX=10090 GN=Setd2 PE=1 SV=1	E9Q5F9	532	532	S	ESKRTSEHETIKRCCSPPNELGFRRGSSYSK	84.884	84.884	CCS(1)PPNELGFR	CCS(84.88)PPNELGFR	3	2	-0.60642	25719.6	28877.2	29430.4	30041.8	31899.1	29163.1	30569.7	28743.2	28989.8
E9Q5F9	Histone-lysine N-methyltransferase SETD2	Setd2	285.66	2537	E9Q5F9	543	SETD2_MOUSE Histone-lysine N-methyltransferase SETD2 OS=Mus musculus OX=10090 GN=Setd2 PE=1 SV=1	E9Q5F9	543	543	S	KRCCSPPNELGFRRGSSYSKHDNSTSRYKSA	74.267	74.267	RGS(0.993)S(0.007)YSK	RGS(21.72)S(-21.72)Y(-61.21)S(-56.87)K	3	3	-0.2035	59333.6	46093.1	50340.6	44575.7	37423.2	46663.5	40727.3	45552.1	42662.3
E9Q5F9	Histone-lysine N-methyltransferase SETD2	Setd2	285.66	2537	E9Q5F9	616	SETD2_MOUSE Histone-lysine N-methyltransferase SETD2 OS=Mus musculus OX=10090 GN=Setd2 PE=1 SV=1	E9Q5F9	616	616	T	RTINKISEREKTGSPTPSNQLNDSPTFKKLD	96.379	96.379	T(0.185)GS(0.155)PT(0.641)PS(0.019)NQLNDSPTFK	T(-5.41)GS(-6.16)PT(5.41)PS(-15.36)NQLNDS(-74.14)PT(-81.22)FK	5	3	-0.1688	6837.11	7560.61	8446.35	8671.09	8327.32	7278.21	8447.71	7268.16	8442.01
E9Q5K9	YTH domain-containing protein 1	Ythdc1	85.648	736	E9Q5K9	118	YTDC1_MOUSE YTH domain-containing protein 1 OS=Mus musculus OX=10090 GN=Ythdc1 PE=1 SV=2	E9Q5K9	118	118	S	SERNKRLDADRKIRLSSSSSREPYKSQPEKT	95.358	66.492	IRLS(0.965)S(0.023)S(0.008)S(0.003)SR	IRLS(16.22)S(-16.22)S(-20.58)S(-24.89)S(-33.33)R	4	3	0.29668	25171.8	17721.5	20186.9	26193.3	18141.8	20065.7	15072.5	17905.7	17588.1
E9Q5K9	YTH domain-containing protein 1	Ythdc1	85.648	736	E9Q5K9	152	YTDC1_MOUSE YTH domain-containing protein 1 OS=Mus musculus OX=10090 GN=Ythdc1 PE=1 SV=2	E9Q5K9	152	152	S	KRDSERRAKSPTPDGSERIGLEVDRRASRSS	51.092	43.813	AKS(0.306)PT(0.763)PDGS(0.931)ER	AKS(-4.67)PT(4.67)PDGS(10.02)ER	9	3	-0.32841	81327.9	98512.2	80049.4	96091.7	95268.1	89942.9	90246.5	97110.5	96168.4
E9Q5K9	YTH domain-containing protein 1	Ythdc1	85.648	736	E9Q5K9	309	YTDC1_MOUSE YTH domain-containing protein 1 OS=Mus musculus OX=10090 GN=Ythdc1 PE=1 SV=2	E9Q5K9	309	309	S	GSDEKKKERKRARGISPIVFDRSGSSASESY	164.48	164.48	GIS(1)PIVFDR	GIS(164.48)PIVFDR	3	2	0.12037	216639	223919	227528	198840	171721	234610	207941	237491	217563
E9Q5K9	YTH domain-containing protein 1	Ythdc1	85.648	736	E9Q5K9	148	YTDC1_MOUSE YTH domain-containing protein 1 OS=Mus musculus OX=10090 GN=Ythdc1 PE=1 SV=2	E9Q5K9	148	148	T	TCLRKRDSERRAKSPTPDGSERIGLEVDRRA	108.58	43.813	AKS(0.306)PT(0.763)PDGS(0.931)ER	AKS(-4.67)PT(4.67)PDGS(10.02)ER	5	3	-0.32841	65759.7	74368.4	60947.2	74996.6	71477.9	69356.2	75139.2	76202.9	73565.2
E9Q5K9	YTH domain-containing protein 1	Ythdc1	85.648	736	E9Q5K9	516	YTDC1_MOUSE YTH domain-containing protein 1 OS=Mus musculus OX=10090 GN=Ythdc1 PE=1 SV=2	E9Q5K9	516	516	S	LYQLIHKMRHKRRMHSQPRSRGRPSRREPVR	64.841	61.78	RMHS(1)QPR	RMHS(61.78)QPR	4	3	-0.27229	65069.3	53529.8	46210.8	51899.2	33769	42786.5	47093.9	43183	39492.8
E9Q5K9	YTH domain-containing protein 1	Ythdc1	85.648	736	E9Q5K9	119	YTDC1_MOUSE YTH domain-containing protein 1 OS=Mus musculus OX=10090 GN=Ythdc1 PE=1 SV=2	E9Q5K9	119	119	S	ERNKRLDADRKIRLSSSSSREPYKSQPEKTC	135	135	LS(0.008)S(0.93)S(0.061)S(0.001)SR	LS(-20.5)S(11.84)S(-11.84)S(-31.19)S(-51.38)R	3	2	0.018721	122247	96784.5	108239	110438	74108.7	93289.5	58595.9	62211.8	65513.8
E9Q5K9	YTH domain-containing protein 1	Ythdc1	85.648	736	E9Q5K9	146	YTDC1_MOUSE YTH domain-containing protein 1 OS=Mus musculus OX=10090 GN=Ythdc1 PE=1 SV=2	E9Q5K9	146	146	S	EKTCLRKRDSERRAKSPTPDGSERIGLEVDR	95.538	44.807	AKS(0.807)PT(0.266)PDGS(0.926)ER	AKS(5.8)PT(-5.8)PDGS(9.99)ER	3	3	-0.35238	88605.3	103075	89175.7	96870.8	91454.1	95170.1	97595.7	107265	102774
E9Q5K9	YTH domain-containing protein 1	Ythdc1	85.648	736	E9Q5K9	425	YTDC1_MOUSE YTH domain-containing protein 1 OS=Mus musculus OX=10090 GN=Ythdc1 PE=1 SV=2	E9Q5K9	425	425	S	FQGFARLSSESHHGGSPIHWVLPAGMSAKML	52.329	52.329	LS(0.042)S(0.042)ES(0.039)HHGGS(0.876)PIHWVLPAGMSAK	LS(-13.18)S(-13.18)ES(-13.49)HHGGS(13.18)PIHWVLPAGMS(-41.79)AK	10	4	-0.15052	5280.59	7382.72	7943.63	6681.78	9585.54	8012.51	8524.26	7203.7	8285
E9Q634	Unconventional myosin-Ie	Myo1e	126.82	1107	E9Q634	935	MYO1E_MOUSE Unconventional myosin-Ie OS=Mus musculus OX=10090 GN=Myo1e PE=1 SV=1	E9Q634	935	935	T	IGPGLPKNSRPTRRNTVTSRGYPGGTKNNYP	68.893	68.893	RNT(1)VTSR	RNT(42.85)VT(-42.85)S(-54.96)R	3	3	-0.28473	24922.3	24509.5	24475.8	23795.6	20729.9	28431.4	25167.5	24171.8	26021.6
E9Q634	Unconventional myosin-Ie	Myo1e	126.82	1107	E9Q634	1004	MYO1E_MOUSE Unconventional myosin-Ie OS=Mus musculus OX=10090 GN=Myo1e PE=1 SV=1	E9Q634	1004	1004	S	TSMARPPLPRQQSTGSDRLSQTPESLDFLKV	117.53	117.53	QQS(0.056)T(0.208)GS(0.736)DR	QQS(-11.16)T(-5.48)GS(5.48)DR	6	2	0.63092	21378.4	17626.4	18660.8	18391.3	14178.3	18837.5	17248.4	15778.4	19833.1
E9Q634	Unconventional myosin-Ie	Myo1e	126.82	1107	E9Q634	1002	MYO1E_MOUSE Unconventional myosin-Ie OS=Mus musculus OX=10090 GN=Myo1e PE=1 SV=1	E9Q634	1002	1002	T	LYTSMARPPLPRQQSTGSDRLSQTPESLDFL	153.66	153.66	QQS(0.5)T(0.5)GS(0.001)DR	QQS(0)T(0)GS(-28.01)DR	4	2	-0.031718
E9Q634	Unconventional myosin-Ie	Myo1e	126.82	1107	E9Q634	1001	MYO1E_MOUSE Unconventional myosin-Ie OS=Mus musculus OX=10090 GN=Myo1e PE=1 SV=1	E9Q634	1001	1001	S	SLYTSMARPPLPRQQSTGSDRLSQTPESLDF	153.66	153.66	QQS(0.5)T(0.5)GS(0.001)DR	QQS(0)T(0)GS(-28.01)DR	3	2	-0.031718
E9Q6J5	Biorientation of chromosomes in cell division protein 1-like 1	Bod1l	327.45	3032	E9Q6J5	237	BD1L1_MOUSE Biorientation of chromosomes in cell division protein 1-like 1 OS=Mus musculus OX=10090 GN=Bod1l PE=1 SV=1	E9Q6J5	237	237	S	MSNAKVSERTSRKLSSQPSTDVSTDKERGSE	58.864	58.864	KLS(0.212)S(0.719)QPS(0.063)T(0.002)DVS(0.004)T(0.001)DK	KLS(-5.31)S(5.31)QPS(-10.58)T(-25.03)DVS(-22.97)T(-29.37)DK	4	3	-0.25495	4749.99	6259.84	5953.53	9042.51	9315.74	7487.39	6007.85	6304.14	7245.1
E9Q6J5	Biorientation of chromosomes in cell division protein 1-like 1	Bod1l	327.45	3032	E9Q6J5	1071	BD1L1_MOUSE Biorientation of chromosomes in cell division protein 1-like 1 OS=Mus musculus OX=10090 GN=Bod1l PE=1 SV=1	E9Q6J5	1071	1071	S	TEKKLSRRLCENRRGSTSQEMAKEDKLVANM	133	133	RGS(0.999)T(0.001)SQEMAK	RGS(31.64)T(-31.64)S(-51.38)QEMAK	3	3	-0.012296	133752	122308	124890	117611	104420	119216	98087.7	102093	108810
E9Q6J5	Biorientation of chromosomes in cell division protein 1-like 1	Bod1l	327.45	3032	E9Q6J5	1470	BD1L1_MOUSE Biorientation of chromosomes in cell division protein 1-like 1 OS=Mus musculus OX=10090 GN=Bod1l PE=1 SV=1	E9Q6J5	1470	1470	S	RKTENSEVDTSARRDSAPVPQQRHGKMERGA	66.706	57.042	RDS(1)APVPQQR	RDS(57.04)APVPQQR	3	3	1.1552	66581.6	82411.2	62444.4	72755.8	58002.3	61536.1	65573.6	69305.3	64027
E9Q6J5	Biorientation of chromosomes in cell division protein 1-like 1	Bod1l	327.45	3032	E9Q6J5	240	BD1L1_MOUSE Biorientation of chromosomes in cell division protein 1-like 1 OS=Mus musculus OX=10090 GN=Bod1l PE=1 SV=1	E9Q6J5	240	240	S	AKVSERTSRKLSSQPSTDVSTDKERGSEDAT	57.496	57.496	LS(0.001)S(0.004)QPS(0.814)T(0.178)DVS(0.001)T(0.002)DKER	LS(-29.59)S(-22.81)QPS(6.61)T(-6.61)DVS(-27.73)T(-27.07)DKER	6	3	1.0336	6308.39	8086.45	10751.5	6207.14	7520.5	6303.32	5877.96	6212.61	7448.57
E9Q6J5	Biorientation of chromosomes in cell division protein 1-like 1	Bod1l	327.45	3032	E9Q6J5	795	BD1L1_MOUSE Biorientation of chromosomes in cell division protein 1-like 1 OS=Mus musculus OX=10090 GN=Bod1l PE=1 SV=1	E9Q6J5	795	795	S	DRTERKSKHKSERRLSVLGRDGKPVSEYTIK	83.948	67.897	RLS(1)VLGR	RLS(67.9)VLGR	3	3	0.033191	41746.9	48450.4	40501	43225	34706.1	42566	29930.2	31810.7	40163.2
E9Q6J5	Biorientation of chromosomes in cell division protein 1-like 1	Bod1l	327.45	3032	E9Q6J5	656	BD1L1_MOUSE Biorientation of chromosomes in cell division protein 1-like 1 OS=Mus musculus OX=10090 GN=Bod1l PE=1 SV=1	E9Q6J5	656	656	S	NKTESKVEREYKRRTSTPVILEGAQEETDTR	81.65	58.418	RT(0.445)S(0.445)T(0.109)PVILEGAQEETDTR	RT(0)S(0)T(-6.1)PVILEGAQEET(-49.6)DT(-54.77)R	3	3	-0.089434
E9Q6J5	Biorientation of chromosomes in cell division protein 1-like 1	Bod1l	327.45	3032	E9Q6J5	2001	BD1L1_MOUSE Biorientation of chromosomes in cell division protein 1-like 1 OS=Mus musculus OX=10090 GN=Bod1l PE=1 SV=1	E9Q6J5	2001	2001	S	VLVSGEVPECEVGHMSPRKNEECDGLMASTA	81.974	81.974	GSDDVLVS(0.003)GEVPECEVGHMS(0.997)PR	GS(-68.38)DDVLVS(-25.04)GEVPECEVGHMS(25.04)PR	20	3	-0.60522	2485.49	2823.08	2158.29	2362.41	5218.68	2317.71	2987.33	3234.73	2284.51
E9Q6J5	Biorientation of chromosomes in cell division protein 1-like 1	Bod1l	327.45	3032	E9Q6J5	3000	BD1L1_MOUSE Biorientation of chromosomes in cell division protein 1-like 1 OS=Mus musculus OX=10090 GN=Bod1l PE=1 SV=1	E9Q6J5	3000	3000	S	KVSKSPPLGRSKAQLSPSVKRKREVSPPGAR	94.692	57.348	AQLS(0.974)PS(0.026)VK	AQLS(15.81)PS(-15.81)VK	4	3	-0.25481	80310.4	79198.2	78515.9	72703.9	69987.8	74561.1	75922.7	81484.4	80117.5
E9Q6J5	Biorientation of chromosomes in cell division protein 1-like 1	Bod1l	327.45	3032	E9Q6J5	3010	BD1L1_MOUSE Biorientation of chromosomes in cell division protein 1-like 1 OS=Mus musculus OX=10090 GN=Bod1l PE=1 SV=1	E9Q6J5	3010	3010	S	SKAQLSPSVKRKREVSPPGARTRGQQKVDEN	103.8	103.8	EVS(1)PPGAR	EVS(103.8)PPGAR	3	2	1.9498	214501	207469	201716	195589	170375	201372	203064	209619	205983
E9Q6J5	Biorientation of chromosomes in cell division protein 1-like 1	Bod1l	327.45	3032	E9Q6J5	1011	BD1L1_MOUSE Biorientation of chromosomes in cell division protein 1-like 1 OS=Mus musculus OX=10090 GN=Bod1l PE=1 SV=1	E9Q6J5	1011	1011	S	KTDKDSTSSKLERKVSDGHRSRSLKHSNKDM	57.785	57.785	KVS(1)DGHR	KVS(57.79)DGHR	3	3	0.4827	28128.1	21860.1	24715	80956.9	51490.4	67713.3	30243.9	27812.6	27358
E9Q6J5	Biorientation of chromosomes in cell division protein 1-like 1	Bod1l	327.45	3032	E9Q6J5	894	BD1L1_MOUSE Biorientation of chromosomes in cell division protein 1-like 1 OS=Mus musculus OX=10090 GN=Bod1l PE=1 SV=1	E9Q6J5	894	894	T	SSFKPEELPHKERRRTKSLLEDKVVSKSKSK	59.542	59.542	T(0.597)KS(0.403)LLEDK	T(1.71)KS(-1.71)LLEDK	1	3	0.13838	10695	10629.1	12464	11607.2	9444.78	9240.42	6783.35	6819.18	7820.15
E9Q6J5	Biorientation of chromosomes in cell division protein 1-like 1	Bod1l	327.45	3032	E9Q6J5	241	BD1L1_MOUSE Biorientation of chromosomes in cell division protein 1-like 1 OS=Mus musculus OX=10090 GN=Bod1l PE=1 SV=1	E9Q6J5	241	241	T	KVSERTSRKLSSQPSTDVSTDKERGSEDATE	52.784	52.784	LS(0.001)S(0.002)QPS(0.44)T(0.55)DVS(0.004)T(0.004)DKER	LS(-30.15)S(-23.66)QPS(-0.96)T(0.96)DVS(-21.67)T(-21.67)DKER	7	3	0.54239	6715.53	7235.57	8449.62	5686.47	7892.34	7064.27	4954.84	6593.01	7621.83
E9Q6J5	Biorientation of chromosomes in cell division protein 1-like 1	Bod1l	327.45	3032	E9Q6J5	632	BD1L1_MOUSE Biorientation of chromosomes in cell division protein 1-like 1 OS=Mus musculus OX=10090 GN=Bod1l PE=1 SV=1	E9Q6J5	632	632	S	HTHGKGEPSRPARRLSESLHSADENKTESKV	97.129	97.129	RLS(0.753)ES(0.227)LHS(0.02)ADENK	RLS(5.2)ES(-5.2)LHS(-15.78)ADENK	3	3	-0.51126	7724.05	11896.4	12703.9	10089.7	11715.7	10657.2	7184.28	9491.26	9363.39
E9Q6J5	Biorientation of chromosomes in cell division protein 1-like 1	Bod1l	327.45	3032	E9Q6J5	634	BD1L1_MOUSE Biorientation of chromosomes in cell division protein 1-like 1 OS=Mus musculus OX=10090 GN=Bod1l PE=1 SV=1	E9Q6J5	634	634	S	HGKGEPSRPARRLSESLHSADENKTESKVER	110.37	110.37	RLS(0.293)ES(0.687)LHS(0.019)ADENK	RLS(-3.7)ES(3.7)LHS(-15.48)ADENK	5	3	-3.1056	15481.2	17178.8	18185.4	17570.2	17928.9	17527	12996	14696.6	16134.9
E9Q6J5	Biorientation of chromosomes in cell division protein 1-like 1	Bod1l	327.45	3032	E9Q6J5	236	BD1L1_MOUSE Biorientation of chromosomes in cell division protein 1-like 1 OS=Mus musculus OX=10090 GN=Bod1l PE=1 SV=1	E9Q6J5	236	236	S	EMSNAKVSERTSRKLSSQPSTDVSTDKERGS	64.522	64.522	KLS(0.932)S(0.067)QPS(0.001)TDVSTDKER	KLS(11.46)S(-11.46)QPS(-29.51)T(-35.05)DVS(-47.59)T(-47.15)DKER	3	4	0.095058	23445.5	26772.4	27874	37218.6	37491.9	29748.1	30220.8	27585.9	26471.8
E9Q6J5	Biorientation of chromosomes in cell division protein 1-like 1	Bod1l	327.45	3032	E9Q6J5	896	BD1L1_MOUSE Biorientation of chromosomes in cell division protein 1-like 1 OS=Mus musculus OX=10090 GN=Bod1l PE=1 SV=1	E9Q6J5	896	896	S	FKPEELPHKERRRTKSLLEDKVVSKSKSKGQ	56.225	56.225	T(0.454)KS(0.546)LLEDK	T(-0.8)KS(0.8)LLEDK	3	3	-0.09904	13872.5	14452.1	18224.8	14840.2	13261.5	14968.3	9106.45	10990.7	13070
E9Q6J5	Biorientation of chromosomes in cell division protein 1-like 1	Bod1l	327.45	3032	E9Q6J5	655	BD1L1_MOUSE Biorientation of chromosomes in cell division protein 1-like 1 OS=Mus musculus OX=10090 GN=Bod1l PE=1 SV=1	E9Q6J5	655	655	T	ENKTESKVEREYKRRTSTPVILEGAQEETDT	81.65	58.418	RT(0.445)S(0.445)T(0.109)PVILEGAQEETDTR	RT(0)S(0)T(-6.1)PVILEGAQEET(-49.6)DT(-54.77)R	2	3	-0.089434
E9Q6P5	Tetratricopeptide repeat protein 7B	Ttc7b	94.202	843	E9Q6P5	202	TTC7B_MOUSE Tetratricopeptide repeat protein 7B OS=Mus musculus OX=10090 GN=Ttc7b PE=1 SV=1	E9Q6P5	202	202	S	LQEIERVMLTNIQNRSPKPGPAPHDQELGFF	72.603	72.603	S(1)PKPGPAPHDQELGFFLETGLQR	S(66.26)PKPGPAPHDQELGFFLET(-66.26)GLQR	1	4	-0.47769	2663.15	1896.68	1863.72	2236.79	3438.52	2277.89	2053.3	2110.55	2846.52
E9Q6P5	Tetratricopeptide repeat protein 7B	Ttc7b	94.202	843	E9Q6P5	161	TTC7B_MOUSE Tetratricopeptide repeat protein 7B OS=Mus musculus OX=10090 GN=Ttc7b PE=1 SV=1	E9Q6P5	161	161	T	ATKGLCLEKLPVSSSTSNLHVDREQDVITCY	27.767	27.767	LPVS(0.076)S(0.28)S(0.28)T(0.28)S(0.085)NLHVDR	LPVS(-5.67)S(0)S(0)T(0)S(-5.16)NLHVDR	7	3	1.8526
E9Q6P5	Tetratricopeptide repeat protein 7B	Ttc7b	94.202	843	E9Q6P5	160	TTC7B_MOUSE Tetratricopeptide repeat protein 7B OS=Mus musculus OX=10090 GN=Ttc7b PE=1 SV=1	E9Q6P5	160	160	S	YATKGLCLEKLPVSSSTSNLHVDREQDVITC	27.767	27.767	LPVS(0.076)S(0.28)S(0.28)T(0.28)S(0.085)NLHVDR	LPVS(-5.67)S(0)S(0)T(0)S(-5.16)NLHVDR	6	3	1.8526
E9Q6P5	Tetratricopeptide repeat protein 7B	Ttc7b	94.202	843	E9Q6P5	630	TTC7B_MOUSE Tetratricopeptide repeat protein 7B OS=Mus musculus OX=10090 GN=Ttc7b PE=1 SV=1	E9Q6P5	630	630	S	SCYNLTNPSDSGRGSSLLDRTIADRRQLNTI	96.367	96.367	GS(0.005)S(0.995)LLDR	GS(-23.4)S(23.4)LLDR	3	2	-0.34383	26514.8	28196.5	28156.3	26926.5	26203.9	28069.7	32517.2	32602.6	32253.5
E9Q6P5	Tetratricopeptide repeat protein 7B	Ttc7b	94.202	843	E9Q6P5	159	TTC7B_MOUSE Tetratricopeptide repeat protein 7B OS=Mus musculus OX=10090 GN=Ttc7b PE=1 SV=1	E9Q6P5	159	159	S	AYATKGLCLEKLPVSSSTSNLHVDREQDVIT	27.767	27.734	LPVS(0.096)S(0.295)S(0.257)T(0.257)S(0.096)NLHVDR	LPVS(-4.88)S(0.6)S(-0.6)T(-0.6)S(-4.88)NLHVDR	5	3	0.88636
E9Q784	Zinc finger CCCH domain-containing protein 13	Zc3h13	203.75	1729	E9Q784	703	ZC3HD_MOUSE Zinc finger CCCH domain-containing protein 13 OS=Mus musculus OX=10090 GN=Zc3h13 PE=1 SV=1	E9Q784	703	703	S	GERDRRDNRERDQRPSSPIRHQGRSEELERD	77.674	70.675	DQRPS(0.719)S(0.281)PIR	DQRPS(4.07)S(-4.07)PIR	5	2	-1.1817	113449	119009	109691	115261	93044.5	117275	99538.1	107837	109108
E9Q784	Zinc finger CCCH domain-containing protein 13	Zc3h13	203.75	1729	E9Q784	1069	ZC3HD_MOUSE Zinc finger CCCH domain-containing protein 13 OS=Mus musculus OX=10090 GN=Zc3h13 PE=1 SV=1	E9Q784	1069	1069	S	VERGNLETHEDSQVFSPKKGQKKKNIEKKRK	102.89	94.281	GNLETHEDSQVFS(1)PK	GNLET(-75.99)HEDS(-34.91)QVFS(34.91)PK	13	3	0.56511	23804.1	25669.3	23849.4	25362.5	37465.9	24327.4	30926.9	26787.8	31204.8
E9Q784	Zinc finger CCCH domain-containing protein 13	Zc3h13	203.75	1729	E9Q784	1344	ZC3HD_MOUSE Zinc finger CCCH domain-containing protein 13 OS=Mus musculus OX=10090 GN=Zc3h13 PE=1 SV=1	E9Q784	1344	1344	S	SSDRQDSRSHSSRRSSPESDRQVHSRSGSFD	90.964	90.964	RS(0.021)S(0.956)PES(0.023)DR	RS(-16.66)S(16.19)PES(-16.19)DR	3	2	0.48247	88275.9	75925.6	85317.1	86477.6	66714.1	90992	80679	81019.4	84997.7
E9Q784	Zinc finger CCCH domain-containing protein 13	Zc3h13	203.75	1729	E9Q784	242	ZC3HD_MOUSE Zinc finger CCCH domain-containing protein 13 OS=Mus musculus OX=10090 GN=Zc3h13 PE=1 SV=1	E9Q784	242	242	S	ASSAGKKERKAAVVASPLLDQQRNSKGNQSK	208.82	85.006	AAVVAS(1)PLLDQQR	AAVVAS(85.01)PLLDQQR	6	3	-0.91506	48950.5	53209.8	50959.3	51332.5	54422	53545.2	51677.1	53051.7	51414.4
E9Q784	Zinc finger CCCH domain-containing protein 13	Zc3h13	203.75	1729	E9Q784	958	ZC3HD_MOUSE Zinc finger CCCH domain-containing protein 13 OS=Mus musculus OX=10090 GN=Zc3h13 PE=1 SV=1	E9Q784	958	958	T	VVRPQESRSLSPSHLTEDRQGRWKEEDRKSE	84.198	84.198	S(0.003)LS(0.069)PS(0.069)HLT(0.858)EDR	S(-24.22)LS(-10.92)PS(-10.92)HLT(10.92)EDR	8	2	0.8411	11658.8	12456.5	12374	12358	12996.6	10837.7	12699.1	10996.5	11908
E9Q784	Zinc finger CCCH domain-containing protein 13	Zc3h13	203.75	1729	E9Q784	1109	ZC3HD_MOUSE Zinc finger CCCH domain-containing protein 13 OS=Mus musculus OX=10090 GN=Zc3h13 PE=1 SV=1	E9Q784	1109	1109	T	DEEAAPQNKKKRGPRTPPLAIKEELADISTD	87.308	86.67	T(1)PPLAIK	T(86.67)PPLAIK	1	3	0.24844	65189.6	53233.2	58786	57400.9	48365.2	61702.7	62631.1	63786.1	61124
E9Q784	Zinc finger CCCH domain-containing protein 13	Zc3h13	203.75	1729	E9Q784	953	ZC3HD_MOUSE Zinc finger CCCH domain-containing protein 13 OS=Mus musculus OX=10090 GN=Zc3h13 PE=1 SV=1	E9Q784	953	953	S	RLLSQVVRPQESRSLSPSHLTEDRQGRWKEE	137.81	137.81	S(0.001)LS(0.996)PS(0.003)HLTEDR	S(-29.88)LS(25.93)PS(-25.93)HLT(-69.64)EDR	3	3	-0.067597	60651.1	68382.8	65901.7	65815.3	57771	70202.9	72297.9	66318.5	70235.7
E9Q784	Zinc finger CCCH domain-containing protein 13	Zc3h13	203.75	1729	E9Q784	1256	ZC3HD_MOUSE Zinc finger CCCH domain-containing protein 13 OS=Mus musculus OX=10090 GN=Zc3h13 PE=1 SV=1	E9Q784	1256	1256	S	EDTPHRKLVDQKRSSSLGSNRSHRSHTSGRL	122.96	122.96	SS(0.002)S(0.997)LGS(0.001)NR	S(-42.98)S(-27.19)S(27.19)LGS(-29.02)NR	3	2	1.2262	27002	20661.9	22408	24944.4	20206.8	21175.5	24552.2	22574.7	22271.3
E9Q784	Zinc finger CCCH domain-containing protein 13	Zc3h13	203.75	1729	E9Q784	363	ZC3HD_MOUSE Zinc finger CCCH domain-containing protein 13 OS=Mus musculus OX=10090 GN=Zc3h13 PE=1 SV=1	E9Q784	363	363	T	PRRKRTPSPSYQRTLTPSLRRSASPYPTHCL	141.23	141.23	T(0.094)LT(0.906)PSLR	T(-9.82)LT(9.82)PS(-52.87)LR	3	2	-0.034756	152636	118225	122482	118257	94995.8	124082	120224	114670	122199
E9Q784	Zinc finger CCCH domain-containing protein 13	Zc3h13	203.75	1729	E9Q784	263	ZC3HD_MOUSE Zinc finger CCCH domain-containing protein 13 OS=Mus musculus OX=10090 GN=Zc3h13 PE=1 SV=1	E9Q784	263	263	T	QRNSKGNQSKKKGPRTPSPPPPILEDIILGK	31.41	31.41	T(0.5)PS(0.5)PPPPILEDIILGK	T(0)PS(0)PPPPILEDIILGK	1	3	0.14736	744.138	2134.73	1611.4	1389.81	1798.26	2454.24	1571.94	2018.65	1762.92
E9Q784	Zinc finger CCCH domain-containing protein 13	Zc3h13	203.75	1729	E9Q784	405	ZC3HD_MOUSE Zinc finger CCCH domain-containing protein 13 OS=Mus musculus OX=10090 GN=Zc3h13 PE=1 SV=1	E9Q784	405	405	T	HRSPMREKGRHDHERTSQSHDRRHERREETR	48.091	48.091	T(0.83)S(0.162)QS(0.008)HDR	T(7.1)S(-7.1)QS(-20.32)HDR	1	3	-2.5154	3853.06	4621.37	5177.57	5250.09	4746.43	5107.08	4989.88	6042.47	5037.46
E9Q784	Zinc finger CCCH domain-containing protein 13	Zc3h13	203.75	1729	E9Q784	265	ZC3HD_MOUSE Zinc finger CCCH domain-containing protein 13 OS=Mus musculus OX=10090 GN=Zc3h13 PE=1 SV=1	E9Q784	265	265	S	NSKGNQSKKKGPRTPSPPPPILEDIILGKKY	31.41	31.41	T(0.5)PS(0.5)PPPPILEDIILGK	T(0)PS(0)PPPPILEDIILGK	3	3	0.14736	744.138	2134.73	1611.4	1389.81	1798.26	2454.24	1571.94	2018.65	1762.92
E9Q784	Zinc finger CCCH domain-containing protein 13	Zc3h13	203.75	1729	E9Q784	355	ZC3HD_MOUSE Zinc finger CCCH domain-containing protein 13 OS=Mus musculus OX=10090 GN=Zc3h13 PE=1 SV=1	E9Q784	355	355	S	SIQRHSPSPRRKRTPSPSYQRTLTPSLRRSA	117.84	117.84	T(0.01)PS(0.983)PS(0.006)YQR	T(-19.78)PS(19.78)PS(-21.8)Y(-84.32)QR	3	2	-0.30697	24883.7	22832.6	23377.9	26489.4	21639.1	27225.8	27744.5	27115.3	25350.1
E9Q784	Zinc finger CCCH domain-containing protein 13	Zc3h13	203.75	1729	E9Q784	1295	ZC3HD_MOUSE Zinc finger CCCH domain-containing protein 13 OS=Mus musculus OX=10090 GN=Zc3h13 PE=1 SV=1	E9Q784	1295	1295	S	HRSGDDQGSRKRVLHSGSRDREKTKSLEITG	108.3	108.3	VLHS(0.952)GS(0.048)R	VLHS(12.99)GS(-12.99)R	4	3	0.28453	47680	39420.8	36094.3	33869.6	30042.6	36452.4	37437.6	36519.8	37841.6
E9Q784	Zinc finger CCCH domain-containing protein 13	Zc3h13	203.75	1729	E9Q784	1297	ZC3HD_MOUSE Zinc finger CCCH domain-containing protein 13 OS=Mus musculus OX=10090 GN=Zc3h13 PE=1 SV=1	E9Q784	1297	1297	S	SGDDQGSRKRVLHSGSRDREKTKSLEITGER	110.79	102.95	VLHS(0.001)GS(0.999)R	VLHS(-28.65)GS(28.65)R	6	2	0.53994	99050.6	79598.9	75581.7	81022.6	65887	80269.6	92389.3	85256.3	81997.7
E9Q784	Zinc finger CCCH domain-containing protein 13	Zc3h13	203.75	1729	E9Q784	77	ZC3HD_MOUSE Zinc finger CCCH domain-containing protein 13 OS=Mus musculus OX=10090 GN=Zc3h13 PE=1 SV=1	E9Q784	77	77	S	GPSPRGKGYSSNYRRSPERPTGDLRERMKNK	83.53	75.316	RS(1)PERPTGDLR	RS(45.85)PERPT(-45.85)GDLR	2	4	0.27686	183146	165490	172609	164107	130140	166823	173151	164437	164762
E9Q784	Zinc finger CCCH domain-containing protein 13	Zc3h13	203.75	1729	E9Q784	704	ZC3HD_MOUSE Zinc finger CCCH domain-containing protein 13 OS=Mus musculus OX=10090 GN=Zc3h13 PE=1 SV=1	E9Q784	704	704	S	ERDRRDNRERDQRPSSPIRHQGRSEELERDE	77.674	59.265	DQRPS(0.24)S(0.76)PIR	DQRPS(-4.99)S(4.99)PIR	6	2	-1.7046	122807	130984	118926	123901	101575	129153	107265	117766	115622
E9Q784	Zinc finger CCCH domain-containing protein 13	Zc3h13	203.75	1729	E9Q784	198	ZC3HD_MOUSE Zinc finger CCCH domain-containing protein 13 OS=Mus musculus OX=10090 GN=Zc3h13 PE=1 SV=1	E9Q784	198	198	S	ENMDKREEIIIQKEVSPEVVRSKLSPSPSLR	135.86	111.06	EVS(1)PEVVR	EVS(111.06)PEVVR	3	2	-0.0039632	127657	127379	125091	123007	115438	121786	127804	122705	133514
E9Q784	Zinc finger CCCH domain-containing protein 13	Zc3h13	203.75	1729	E9Q784	64	ZC3HD_MOUSE Zinc finger CCCH domain-containing protein 13 OS=Mus musculus OX=10090 GN=Zc3h13 PE=1 SV=1	E9Q784	64	64	S	GSCLYGNTCRFIHGPSPRGKGYSSNYRRSPE	65.347	65.347	FIHGPS(1)PR	FIHGPS(65.35)PR	6	3	-0.094184	4691.9	6639.07	5550.58	4986.84	4551.55	6181.19	6152.51	5314.76	6533.43
E9Q784	Zinc finger CCCH domain-containing protein 13	Zc3h13	203.75	1729	E9Q784	379	ZC3HD_MOUSE Zinc finger CCCH domain-containing protein 13 OS=Mus musculus OX=10090 GN=Zc3h13 PE=1 SV=1	E9Q784	379	379	S	PSLRRSASPYPTHCLSSPQRKQSPPRHRSPM	70.986	70.986	S(0.032)AS(0.935)PY(0.018)PT(0.014)HCLS(0.549)S(0.451)PQR	S(-14.68)AS(14.68)PY(-17.48)PT(-18.26)HCLS(0.87)S(-0.87)PQR	11	3	-1.2008	19454.2	20478.2	21766.7	24218.3	22218.9	24500.5	24678.2	22536.2	23696.2
E9Q784	Zinc finger CCCH domain-containing protein 13	Zc3h13	203.75	1729	E9Q784	1357	ZC3HD_MOUSE Zinc finger CCCH domain-containing protein 13 OS=Mus musculus OX=10090 GN=Zc3h13 PE=1 SV=1	E9Q784	1357	1357	S	RSSPESDRQVHSRSGSFDSRDRLQERDRYEH	107.1	96.936	S(0.018)GS(0.927)FDS(0.054)R	S(-17.04)GS(12.32)FDS(-12.32)R	3	2	-0.80834	145815	128265	134110	109276	90471.8	120418	122818	124568	117724
E9Q784	Zinc finger CCCH domain-containing protein 13	Zc3h13	203.75	1729	E9Q784	317	ZC3HD_MOUSE Zinc finger CCCH domain-containing protein 13 OS=Mus musculus OX=10090 GN=Zc3h13 PE=1 SV=1	E9Q784	317	317	S	RDFEKQREKRDKPRSSSPGQHHSPLSSRHHS	84.249	84.249	S(0.293)S(0.353)S(0.353)PGQHHS(0.766)PLS(0.147)S(0.087)R	S(-0.83)S(0)S(0)PGQHHS(7.17)PLS(-7.17)S(-9.47)R	2	3	0.14409
E9Q784	Zinc finger CCCH domain-containing protein 13	Zc3h13	203.75	1729	E9Q784	318	ZC3HD_MOUSE Zinc finger CCCH domain-containing protein 13 OS=Mus musculus OX=10090 GN=Zc3h13 PE=1 SV=1	E9Q784	318	318	S	DFEKQREKRDKPRSSSPGQHHSPLSSRHHSS	88.448	88.448	S(0.041)S(0.053)S(0.906)PGQHHS(0.997)PLS(0.002)S(0.001)R	S(-13.42)S(-12.33)S(12.33)PGQHHS(26.48)PLS(-26.48)S(-30.98)R	3	3	0.066377	4970.76	6302.11	5672.85	6294.2	5950.69	6353.81	5891.63	7075.44	6556.03
E9Q784	Zinc finger CCCH domain-containing protein 13	Zc3h13	203.75	1729	E9Q784	324	ZC3HD_MOUSE Zinc finger CCCH domain-containing protein 13 OS=Mus musculus OX=10090 GN=Zc3h13 PE=1 SV=1	E9Q784	324	324	S	EKRDKPRSSSPGQHHSPLSSRHHSSSSQSGS	88.448	88.448	S(0.041)S(0.053)S(0.906)PGQHHS(0.997)PLS(0.002)S(0.001)R	S(-13.42)S(-12.33)S(12.33)PGQHHS(26.48)PLS(-26.48)S(-30.98)R	9	3	0.066377	9208.47	10513	10012.6	10624.8	10047.1	11195.9	11194.9	11029.3	11512.8
E9Q784	Zinc finger CCCH domain-containing protein 13	Zc3h13	203.75	1729	E9Q784	209	ZC3HD_MOUSE Zinc finger CCCH domain-containing protein 13 OS=Mus musculus OX=10090 GN=Zc3h13 PE=1 SV=1	E9Q784	209	209	S	QKEVSPEVVRSKLSPSPSLRKSSKSPKRKSS	103.8	103.8	LS(0.017)PS(0.895)PS(0.088)LR	LS(-17.13)PS(10.1)PS(-10.1)LR	4	2	-0.23317	96501.4	74347.6	75204.8	77316.1	61615.7	80444.7	89059.7	88939.5	80194.4
E9Q784	Zinc finger CCCH domain-containing protein 13	Zc3h13	203.75	1729	E9Q784	907	ZC3HD_MOUSE Zinc finger CCCH domain-containing protein 13 OS=Mus musculus OX=10090 GN=Zc3h13 PE=1 SV=1	E9Q784	907	907	S	SHEERKSKKRYRNEGSPSPRQSPKRRREHSP	103.26	103.26	NEGS(0.999)PS(0.001)PR	NEGS(30.82)PS(-30.82)PR	4	2	0.87134	89268.5	78979.2	73323.6	77473.6	61428	78943.2	69416.2	74857.5	77265.7
E9Q784	Zinc finger CCCH domain-containing protein 13	Zc3h13	203.75	1729	E9Q784	110	ZC3HD_MOUSE Zinc finger CCCH domain-containing protein 13 OS=Mus musculus OX=10090 GN=Zc3h13 PE=1 SV=1	E9Q784	110	110	S	DVDSESQKRNTEEPSSPVRKESSRGRHRDKE	149.49	149.49	NTEEPS(0.002)S(0.998)PVR	NT(-96.65)EEPS(-27.81)S(27.81)PVR	7	2	-0.080776	57923	61834.5	57516.5	52602.3	47371.4	53241.4	58936.8	56156.7	58827.1
E9Q784	Zinc finger CCCH domain-containing protein 13	Zc3h13	203.75	1729	E9Q784	25	ZC3HD_MOUSE Zinc finger CCCH domain-containing protein 13 OS=Mus musculus OX=10090 GN=Zc3h13 PE=1 SV=1	E9Q784	25	25	S	VENTKTISESTSRRPSVFERLGPSTGSTTET	65.627	58.63	RPS(1)VFER	RPS(58.63)VFER	3	3	-0.4712	24073.4	23528.1	26595.3	20544.6	15478.4	22903	13080.7	14719.7	15868.6
E9Q784	Zinc finger CCCH domain-containing protein 13	Zc3h13	203.75	1729	E9Q784	207	ZC3HD_MOUSE Zinc finger CCCH domain-containing protein 13 OS=Mus musculus OX=10090 GN=Zc3h13 PE=1 SV=1	E9Q784	207	207	S	IIQKEVSPEVVRSKLSPSPSLRKSSKSPKRK	90.412	90.412	S(0.084)KLS(0.687)PS(0.224)PS(0.005)LR	S(-9.13)KLS(4.86)PS(-4.86)PS(-21.38)LR	4	3	-0.25608	33925.6	27230	31175.4	28195.4	23591.5	29242.7	31359	31355.6	30287.2
E9Q784	Zinc finger CCCH domain-containing protein 13	Zc3h13	203.75	1729	E9Q784	1343	ZC3HD_MOUSE Zinc finger CCCH domain-containing protein 13 OS=Mus musculus OX=10090 GN=Zc3h13 PE=1 SV=1	E9Q784	1343	1343	S	TSSDRQDSRSHSSRRSSPESDRQVHSRSGSF	107.1	107.1	S(0.877)S(0.123)PESDR	S(8.52)S(-8.52)PES(-40.83)DR	1	2	1.1376	49067.1	43646.4	49438.5	47862.9	40729.3	55757.3	52725.4	48856.3	50090.6
E9Q784	Zinc finger CCCH domain-containing protein 13	Zc3h13	203.75	1729	E9Q784	371	ZC3HD_MOUSE Zinc finger CCCH domain-containing protein 13 OS=Mus musculus OX=10090 GN=Zc3h13 PE=1 SV=1	E9Q784	371	371	S	PSYQRTLTPSLRRSASPYPTHCLSSPQRKQS	70.986	70.986	S(0.032)AS(0.935)PY(0.018)PT(0.014)HCLS(0.549)S(0.451)PQR	S(-14.68)AS(14.68)PY(-17.48)PT(-18.26)HCLS(0.87)S(-0.87)PQR	3	3	-1.2008	6199.99	6420.87	7286.88	8732.69	8436.57	7763.22	7956.37	8581.56	8659.69
E9Q784	Zinc finger CCCH domain-containing protein 13	Zc3h13	203.75	1729	E9Q784	1273	ZC3HD_MOUSE Zinc finger CCCH domain-containing protein 13 OS=Mus musculus OX=10090 GN=Zc3h13 PE=1 SV=1	E9Q784	1273	1273	S	GSNRSHRSHTSGRLRSPSNDSAHRSGDDQGS	139.64	137.4	LRS(1)PSNDSAHR	LRS(42.06)PS(-42.06)NDS(-75.99)AHR	3	3	0.27995	55144.9	55266.8	53636.1	55644.5	46898.7	52969.5	57534.6	52263.1	56705.2
E9Q7D5	Rho guanine nucleotide exchange factor 5	Arhgef5	176.66	1581	E9Q7D5	169	ARHG5_MOUSE Rho guanine nucleotide exchange factor 5 OS=Mus musculus OX=10090 GN=Arhgef5 PE=1 SV=1	E9Q7D5	169	169	S	SLTLAVSKEKEEEETSPDTSIPRGSWPPCKT	47.204	47.204	EKEEEET(0.155)S(0.843)PDT(0.001)S(0.001)IPR	EKEEEET(-7.34)S(7.34)PDT(-30.67)S(-29.95)IPR	8	3	-0.068813	5055.77	4139.4	4845.51	5625.71	8395.77	5514.55	4750.92	5244.52	5443.32
E9Q7D5	Rho guanine nucleotide exchange factor 5	Arhgef5	176.66	1581	E9Q7D5	990	ARHG5_MOUSE Rho guanine nucleotide exchange factor 5 OS=Mus musculus OX=10090 GN=Arhgef5 PE=1 SV=1	E9Q7D5	990	990	S	KNSEKPLHHQLEKASSWPHRRDPARTSESSS	122.18	122.18	AS(0.002)S(0.998)WPHR	AS(-26.07)S(26.07)WPHR	3	2	0.32626	125114	99305.6	95142.2	108983	85173.7	101050	116593	118272	112566
E9Q7D5	Rho guanine nucleotide exchange factor 5	Arhgef5	176.66	1581	E9Q7D5	1029	ARHG5_MOUSE Rho guanine nucleotide exchange factor 5 OS=Mus musculus OX=10090 GN=Arhgef5 PE=1 SV=1	E9Q7D5	1029	1029	S	PNKQKGWNRQGLRRPSILPESSSDLRNPAAG	57.52	57.52	RPS(1)ILPESSSDLR	RPS(41.64)ILPES(-41.64)S(-41.64)S(-41.64)DLR	3	3	1.5706	19101.7	23959.1	22795.7	22172.1	23372.7	21455.3	18663.8	22650.6	21496.6
E9Q7D5	Rho guanine nucleotide exchange factor 5	Arhgef5	176.66	1581	E9Q7D5	882	ARHG5_MOUSE Rho guanine nucleotide exchange factor 5 OS=Mus musculus OX=10090 GN=Arhgef5 PE=1 SV=1	E9Q7D5	882	882	T	PNNQDWTASTLSVGRTSWPPATGRSTESLPL	78.932	78.932	T(0.877)S(0.123)WPPATGR	T(8.54)S(-8.54)WPPAT(-50.44)GR	1	2	-0.01389	43217.9	39056.9	40013.1	38364	35402.3	38653.1	41611.1	46948.8	42748.6
E9Q7D5	Rho guanine nucleotide exchange factor 5	Arhgef5	176.66	1581	E9Q7D5	1110	ARHG5_MOUSE Rho guanine nucleotide exchange factor 5 OS=Mus musculus OX=10090 GN=Arhgef5 PE=1 SV=1	E9Q7D5	1110	1110	S	SQQRLDSLAEPHGLSSPRHRRKALVSSDSYL	93.495	93.495	LDSLAEPHGLS(0.5)S(0.5)PR	LDS(-69.65)LAEPHGLS(0)S(0)PR	12	3	0.70721	39397.3	40326.6	39175	40906.5	37398.5	40412.2	42992.4	40909.3	42273.5
E9Q7D5	Rho guanine nucleotide exchange factor 5	Arhgef5	176.66	1581	E9Q7D5	168	ARHG5_MOUSE Rho guanine nucleotide exchange factor 5 OS=Mus musculus OX=10090 GN=Arhgef5 PE=1 SV=1	E9Q7D5	168	168	T	MSLTLAVSKEKEEEETSPDTSIPRGSWPPCK	39.385	39.385	EKEEEET(0.489)S(0.489)PDT(0.011)S(0.011)IPR	EKEEEET(0)S(0)PDT(-16.58)S(-16.58)IPR	7	3	-0.42481
E9Q7D5	Rho guanine nucleotide exchange factor 5	Arhgef5	176.66	1581	E9Q7D5	953	ARHG5_MOUSE Rho guanine nucleotide exchange factor 5 OS=Mus musculus OX=10090 GN=Arhgef5 PE=1 SV=1	E9Q7D5	953	953	S	DESGLTEESEPPVRGSFRRSAPQEEFNNTRR	36.454	36.454	DESGLT(0.002)EES(0.054)EPPVRGS(0.943)FR	DES(-32.92)GLT(-26.98)EES(-12.41)EPPVRGS(12.41)FR	16	3	0.22719	5700.08	6584.08	5700.2	4991.57	9303.29	6253.17	6411.26	6843.02	5839.96
E9Q7D5	Rho guanine nucleotide exchange factor 5	Arhgef5	176.66	1581	E9Q7D5	891	ARHG5_MOUSE Rho guanine nucleotide exchange factor 5 OS=Mus musculus OX=10090 GN=Arhgef5 PE=1 SV=1	E9Q7D5	891	891	S	TLSVGRTSWPPATGRSTESLPLTSRCNNEVS	52.693	52.693	S(0.979)T(0.019)ES(0.001)LPLTSR	S(17.02)T(-17.02)ES(-30.11)LPLT(-39.68)S(-38.88)R	1	2	-3.5281	6471.02	6729.07	6784.26	7437.39	7761	7128.24	7103.25	7618.54	7196.43
E9Q7D5	Rho guanine nucleotide exchange factor 5	Arhgef5	176.66	1581	E9Q7D5	760	ARHG5_MOUSE Rho guanine nucleotide exchange factor 5 OS=Mus musculus OX=10090 GN=Arhgef5 PE=1 SV=1	E9Q7D5	760	760	S	PPLTLSSGLHRSSKGSFSLVPDSTVARQHRP	96.371	88.075	GS(0.999)FS(0.001)LVPDSTVAR	GS(29.76)FS(-29.76)LVPDS(-43.09)T(-48.77)VAR	2	2	-0.038913	10985.7	11838.9	12374	10775.3	11645	10928.7	12094.8	12614.9	12210.3
E9Q7D5	Rho guanine nucleotide exchange factor 5	Arhgef5	176.66	1581	E9Q7D5	720	ARHG5_MOUSE Rho guanine nucleotide exchange factor 5 OS=Mus musculus OX=10090 GN=Arhgef5 PE=1 SV=1	E9Q7D5	720	720	S	TIREALLPIPPEKRHSYSHIVERDGLLHEVA	63.944	57.175	HS(0.813)Y(0.033)S(0.153)HIVER	HS(7.24)Y(-13.87)S(-7.24)HIVER	2	3	-0.38559	33708.6	35801.6	33757.1	36791.9	33621.8	37140.1	35754.5	37804.4	33317.4
E9Q7D5	Rho guanine nucleotide exchange factor 5	Arhgef5	176.66	1581	E9Q7D5	1109	ARHG5_MOUSE Rho guanine nucleotide exchange factor 5 OS=Mus musculus OX=10090 GN=Arhgef5 PE=1 SV=1	E9Q7D5	1109	1109	S	QSQQRLDSLAEPHGLSSPRHRRKALVSSDSY	93.495	93.495	LDSLAEPHGLS(0.5)S(0.5)PR	LDS(-69.65)LAEPHGLS(0)S(0)PR	11	3	0.70721	39397.3	40326.6	39175	40906.5	37398.5	40412.2	42992.4	40909.3	42273.5
E9Q7D5	Rho guanine nucleotide exchange factor 5	Arhgef5	176.66	1581	E9Q7D5	851	ARHG5_MOUSE Rho guanine nucleotide exchange factor 5 OS=Mus musculus OX=10090 GN=Arhgef5 PE=1 SV=1	E9Q7D5	851	851	S	SEPPPLPPKSRGRSKSIQGGVIHSGGQAKPR	85.974	66.893	S(0.999)IQGGVIHS(0.001)GGQAK	S(32.57)IQGGVIHS(-32.57)GGQAK	1	3	-0.5252	49007.1	51184	51110.7	45783.1	44173.5	48381.7	46373.3	50141.5	52135
E9Q7D5	Rho guanine nucleotide exchange factor 5	Arhgef5	176.66	1581	E9Q7D5	849	ARHG5_MOUSE Rho guanine nucleotide exchange factor 5 OS=Mus musculus OX=10090 GN=Arhgef5 PE=1 SV=1	E9Q7D5	849	849	S	PSSEPPPLPPKSRGRSKSIQGGVIHSGGQAK	85.231	85.231	S(0.5)KS(0.5)IQGGVIHS(0.001)GGQAK	S(0)KS(0)IQGGVIHS(-27.9)GGQAK	1	4	0.17647
E9Q7E2	AT-rich interactive domain-containing protein 2	Arid2	195.99	1828	E9Q7E2	633	ARID2_MOUSE AT-rich interactive domain-containing protein 2 OS=Mus musculus OX=10090 GN=Arid2 PE=1 SV=1	E9Q7E2	633	633	T	STPVVRVDAVADLSPTPSPAGIPHGPQAAGN	46.66	33.548	VDAVADLS(0.333)PT(0.333)PS(0.333)PAGIPHGPQAAGNHFQR	VDAVADLS(0)PT(0)PS(0)PAGIPHGPQAAGNHFQR	10	4	0.45521
E9Q7E2	AT-rich interactive domain-containing protein 2	Arid2	195.99	1828	E9Q7E2	635	ARID2_MOUSE AT-rich interactive domain-containing protein 2 OS=Mus musculus OX=10090 GN=Arid2 PE=1 SV=1	E9Q7E2	635	635	S	PVVRVDAVADLSPTPSPAGIPHGPQAAGNHF	46.66	33.548	VDAVADLS(0.333)PT(0.333)PS(0.333)PAGIPHGPQAAGNHFQR	VDAVADLS(0)PT(0)PS(0)PAGIPHGPQAAGNHFQR	12	4	0.45521
E9Q7E2	AT-rich interactive domain-containing protein 2	Arid2	195.99	1828	E9Q7E2	631	ARID2_MOUSE AT-rich interactive domain-containing protein 2 OS=Mus musculus OX=10090 GN=Arid2 PE=1 SV=1	E9Q7E2	631	631	S	PISTPVVRVDAVADLSPTPSPAGIPHGPQAA	46.66	33.548	VDAVADLS(0.333)PT(0.333)PS(0.333)PAGIPHGPQAAGNHFQR	VDAVADLS(0)PT(0)PS(0)PAGIPHGPQAAGNHFQR	8	4	0.45521
E9Q7F2	E3 ubiquitin-protein ligase RNF169	Rnf169	75.795	694	E9Q7F2	326	RN169_MOUSE E3 ubiquitin-protein ligase RNF169 OS=Mus musculus OX=10090 GN=Rnf169 PE=1 SV=1	E9Q7F2	326	326	S	PIIGVLLSTQNNRCLSAPDLTIEKRLPFGSL	51.211	51.211	CLS(0.999)APDLT(0.001)IEK	CLS(28.29)APDLT(-28.29)IEK	3	3	-4.1642	1397.39	1885.91	2146.2	1771.52	1969.88	1711.72	1756.5	1380.99	1518.59
E9Q7F2	E3 ubiquitin-protein ligase RNF169	Rnf169	75.795	694	E9Q7F2	44	RN169_MOUSE E3 ubiquitin-protein ligase RNF169 OS=Mus musculus OX=10090 GN=Rnf169 PE=1 SV=1	E9Q7F2	44	44	S	DEMAAAKAGAPGPASSPALLVLRSAPRPEES	47.223	41.323	AGAPGPAS(0.472)S(0.528)PALLVLR	AGAPGPAS(-0.48)S(0.48)PALLVLR	9	3	1.1479	1097.14	2008.96	2027.26	1414.39	1295.08	948.13	1699.21	1260.88	1926.75
E9Q7F2	E3 ubiquitin-protein ligase RNF169	Rnf169	75.795	694	E9Q7F2	390	RN169_MOUSE E3 ubiquitin-protein ligase RNF169 OS=Mus musculus OX=10090 GN=Rnf169 PE=1 SV=1	E9Q7F2	390	390	S	SPCTPPKRLPDGRVLSPLIIKSTPRNLTRSL	105.52	35.511	VLS(1)PLIIK	VLS(35.51)PLIIK	3	3	0.80729	31703.3	27556	26540.2	27910.8	24824.9	27122.4	28233.4	28301.4	27332
E9Q7F2	E3 ubiquitin-protein ligase RNF169	Rnf169	75.795	694	E9Q7F2	43	RN169_MOUSE E3 ubiquitin-protein ligase RNF169 OS=Mus musculus OX=10090 GN=Rnf169 PE=1 SV=1	E9Q7F2	43	43	S	CDEMAAAKAGAPGPASSPALLVLRSAPRPEE	47.223	47.223	AGAPGPAS(0.5)S(0.5)PALLVLR	AGAPGPAS(0)S(0)PALLVLR	8	3	0.85065	1097.14	2008.96	2027.26	1414.39	1295.08	948.13	1699.21	1260.88	1926.75
E9Q7F2	E3 ubiquitin-protein ligase RNF169	Rnf169	75.795	694	E9Q7F2	679	RN169_MOUSE E3 ubiquitin-protein ligase RNF169 OS=Mus musculus OX=10090 GN=Rnf169 PE=1 SV=1	E9Q7F2	679	679	S	RMFDSERRTMSRRKGSVDQYLLRSSSLAGAK	66.004	66.004	KGS(1)VDQYLLR	KGS(37.05)VDQY(-37.05)LLR	3	3	0.1915	13270.7	12115	12631.8	11576.3	9929.53	12763.2	12165.6	11231.6	12775.9
E9Q7G0	Nuclear mitotic apparatus protein 1	Numa1	235.63	2094	E9Q7G0	1982	NUMA1_MOUSE Nuclear mitotic apparatus protein 1 OS=Mus musculus OX=10090 GN=Numa1 PE=1 SV=1	E9Q7G0	1982	1982	T	QQRKRVSSETHQGPGTPESKKATSCFPRPMT	146.81	146.81	VSSETHQGPGT(1)PESK	VS(-97.1)S(-91.12)ET(-72.89)HQGPGT(41.3)PES(-41.3)K	11	3	-0.08844	54242	59085.5	59321.9	55792.1	56661.9	57861.6	57879.1	61351.1	67147.7
E9Q7G0	Nuclear mitotic apparatus protein 1	Numa1	235.63	2094	E9Q7G0	1739	NUMA1_MOUSE Nuclear mitotic apparatus protein 1 OS=Mus musculus OX=10090 GN=Numa1 PE=1 SV=1	E9Q7G0	1739	1739	S	PRTQPDGTSVPGEPASPISQRLPPKVESLES	257.2	257.2	TQPDGTSVPGEPAS(1)PISQR	T(-148.24)QPDGT(-95.21)S(-85.91)VPGEPAS(42.61)PIS(-42.61)QR	14	2	0.22728	160503	169428	161412	156491	408599	144107	191177	140373	149305
E9Q7G0	Nuclear mitotic apparatus protein 1	Numa1	235.63	2094	E9Q7G0	1838	NUMA1_MOUSE Nuclear mitotic apparatus protein 1 OS=Mus musculus OX=10090 GN=Numa1 PE=1 SV=1	E9Q7G0	1838	1838	S	APASQANLRATSSTQSLARLGSPDDGNSALL	80.014	80.014	ATSS(0.004)T(0.018)QS(0.978)LAR	AT(-46.03)S(-36.51)S(-24.03)T(-17.32)QS(17.32)LAR	7	2	0.45185
E9Q7G0	Nuclear mitotic apparatus protein 1	Numa1	235.63	2094	E9Q7G0	1794	NUMA1_MOUSE Nuclear mitotic apparatus protein 1 OS=Mus musculus OX=10090 GN=Numa1 PE=1 SV=1	E9Q7G0	1794	1794	T	FPDSGRKTRSARRRTTQIINITMTKKLELEE	44.925	44.925	T(0.5)T(0.5)QIINITMTK	T(0)T(0)QIINIT(-34.74)MT(-42.79)K	2	3	-1.3588
E9Q7G0	Nuclear mitotic apparatus protein 1	Numa1	235.63	2094	E9Q7G0	1220	NUMA1_MOUSE Nuclear mitotic apparatus protein 1 OS=Mus musculus OX=10090 GN=Numa1 PE=1 SV=1	E9Q7G0	1220	1220	S	WKAQVARGQQEAERKSSLISSLEEEVSILNR	28.869	28.869	KS(0.417)S(0.417)LIS(0.116)S(0.049)LEEEVS(0.001)ILNR	KS(0)S(0)LIS(-5.54)S(-9.32)LEEEVS(-28.86)ILNR	2	3	-0.22431
E9Q7G0	Nuclear mitotic apparatus protein 1	Numa1	235.63	2094	E9Q7G0	1997	NUMA1_MOUSE Nuclear mitotic apparatus protein 1 OS=Mus musculus OX=10090 GN=Numa1 PE=1 SV=1	E9Q7G0	1997	1997	T	TPESKKATSCFPRPMTPRDRHEGRKQSSTAD	66.285	66.285	ATSCFPRPMT(1)PR	AT(-48.15)S(-48.37)CFPRPMT(48.15)PR	10	3	0.11757	22667.7	18566.1	19402.9	16127.4	16998.9	16664.3	18065.8	18735.7	18056.2
E9Q7G0	Nuclear mitotic apparatus protein 1	Numa1	235.63	2094	E9Q7G0	1835	NUMA1_MOUSE Nuclear mitotic apparatus protein 1 OS=Mus musculus OX=10090 GN=Numa1 PE=1 SV=1	E9Q7G0	1835	1835	S	TQSAPASQANLRATSSTQSLARLGSPDDGNS	175.54	148.76	ATS(0.034)S(0.96)T(0.007)QSLAR	AT(-44.62)S(-14.56)S(14.56)T(-21.59)QS(-42.39)LAR	4	2	-1.5326	60545.4	56095.1	61006.9	99595.7	54872.4	51967.3	48347.7	46888.4	47898.8
E9Q7G0	Nuclear mitotic apparatus protein 1	Numa1	235.63	2094	E9Q7G0	2029	NUMA1_MOUSE Nuclear mitotic apparatus protein 1 OS=Mus musculus OX=10090 GN=Numa1 PE=1 SV=1	E9Q7G0	2029	2029	S	QKKAAPVLKQADRRQSMAFSILNTPKKLGNS	95.197	95.197	RQS(1)MAFSILNTPK	RQS(33.14)MAFS(-33.14)ILNT(-65.87)PK	3	3	-0.53685	32732.4	31276.8	34403	26744.3	25302.7	29029.3	20568.5	22464.2	23102.1
E9Q7G0	Nuclear mitotic apparatus protein 1	Numa1	235.63	2094	E9Q7G0	1221	NUMA1_MOUSE Nuclear mitotic apparatus protein 1 OS=Mus musculus OX=10090 GN=Numa1 PE=1 SV=1	E9Q7G0	1221	1221	S	KAQVARGQQEAERKSSLISSLEEEVSILNRQ	28.869	28.869	KS(0.417)S(0.417)LIS(0.116)S(0.049)LEEEVS(0.001)ILNR	KS(0)S(0)LIS(-5.54)S(-9.32)LEEEVS(-28.86)ILNR	3	3	-0.22431
E9Q7G0	Nuclear mitotic apparatus protein 1	Numa1	235.63	2094	E9Q7G0	1826	NUMA1_MOUSE Nuclear mitotic apparatus protein 1 OS=Mus musculus OX=10090 GN=Numa1 PE=1 SV=1	E9Q7G0	1826	1826	S	DSANSSFYSTQSAPASQANLRATSSTQSLAR	25.657	25.657	KLELEEPDS(0.012)ANS(0.064)S(0.064)FY(0.062)S(0.064)T(0.064)QS(0.068)APAS(0.602)QANLR	KLELEEPDS(-17.15)ANS(-9.72)S(-9.72)FY(-9.88)S(-9.72)T(-9.72)QS(-9.44)APAS(9.44)QANLR	23	4	-0.58221	2635.55	4249.51	3312.23	4870.39	6293.05	2694.78	4553.04	2994.38	4080.77
E9Q7G0	Nuclear mitotic apparatus protein 1	Numa1	235.63	2094	E9Q7G0	2008	NUMA1_MOUSE Nuclear mitotic apparatus protein 1 OS=Mus musculus OX=10090 GN=Numa1 PE=1 SV=1	E9Q7G0	2008	2008	S	PRPMTPRDRHEGRKQSSTADTQKKAAPVLKQ	91.812	79.614	KQS(0.963)S(0.035)T(0.002)ADTQK	KQS(14.4)S(-14.4)T(-26.24)ADT(-38.3)QK	3	3	0.084119	71109.2	70799.6	78644.9	73466.5	52410.6	63433.2	44817.4	61006.2	55796.3
E9Q7G0	Nuclear mitotic apparatus protein 1	Numa1	235.63	2094	E9Q7G0	1976	NUMA1_MOUSE Nuclear mitotic apparatus protein 1 OS=Mus musculus OX=10090 GN=Numa1 PE=1 SV=1	E9Q7G0	1976	1976	T	VGITTRQQRKRVSSETHQGPGTPESKKATSC	56.719	31.917	VS(0.372)S(0.367)ET(0.471)HQGPGT(0.602)PES(0.188)K	VS(-1.67)S(-1.67)ET(1.67)HQGPGT(5.18)PES(-5.18)K	5	3	-0.95878
E9Q7G0	Nuclear mitotic apparatus protein 1	Numa1	235.63	2094	E9Q7G0	1292	NUMA1_MOUSE Nuclear mitotic apparatus protein 1 OS=Mus musculus OX=10090 GN=Numa1 PE=1 SV=1	E9Q7G0	1292	1292	S	ARAAERSSALREEVQSLREEVEKQRVVSENS	68.536	68.536	SSALREEVQS(1)LR	S(-45.96)S(-45.96)ALREEVQS(45.96)LR	10	2	-1.1791
E9Q7G0	Nuclear mitotic apparatus protein 1	Numa1	235.63	2094	E9Q7G0	398	NUMA1_MOUSE Nuclear mitotic apparatus protein 1 OS=Mus musculus OX=10090 GN=Numa1 PE=1 SV=1	E9Q7G0	398	398	S	GKLSQLEDQATRLQESPAPEKGEVLGDALQL	121.02	49.423	LQES(1)PAPEK	LQES(49.42)PAPEK	4	3	-0.36309	101652	109219	107253	110206	106806	110147	111366	118750	114090
E9Q7G0	Nuclear mitotic apparatus protein 1	Numa1	235.63	2094	E9Q7G0	1951	NUMA1_MOUSE Nuclear mitotic apparatus protein 1 OS=Mus musculus OX=10090 GN=Numa1 PE=1 SV=1	E9Q7G0	1951	1951	S	EEMKTGDPRETLRRASMQPAQIAEGVGITTR	160.28	119.2	RAS(1)MQPAQIAEGVGITTR	RAS(83.86)MQPAQIAEGVGIT(-83.86)T(-91.69)R	3	3	-0.22606	85540.7	105329	97569.9	97197.7	125894	93664	84645.9	84278.7	89680.6
E9Q7G0	Nuclear mitotic apparatus protein 1	Numa1	235.63	2094	E9Q7G0	1974	NUMA1_MOUSE Nuclear mitotic apparatus protein 1 OS=Mus musculus OX=10090 GN=Numa1 PE=1 SV=1	E9Q7G0	1974	1974	S	EGVGITTRQQRKRVSSETHQGPGTPESKKAT	139.39	139.39	VS(0.176)S(0.789)ET(0.035)HQGPGTPESK	VS(-6.52)S(6.52)ET(-13.5)HQGPGT(-80.9)PES(-108.43)K	3	3	-0.014735	35031.8	38171.8	35485.5	38333.5	32592.7	30086.6	24768.1	26119.3	28431
E9Q7G0	Nuclear mitotic apparatus protein 1	Numa1	235.63	2094	E9Q7G0	1793	NUMA1_MOUSE Nuclear mitotic apparatus protein 1 OS=Mus musculus OX=10090 GN=Numa1 PE=1 SV=1	E9Q7G0	1793	1793	T	AFPDSGRKTRSARRRTTQIINITMTKKLELE	44.925	44.925	T(0.5)T(0.5)QIINITMTK	T(0)T(0)QIINIT(-34.74)MT(-42.79)K	1	3	-1.3588
E9Q7G0	Nuclear mitotic apparatus protein 1	Numa1	235.63	2094	E9Q7G0	167	NUMA1_MOUSE Nuclear mitotic apparatus protein 1 OS=Mus musculus OX=10090 GN=Numa1 PE=1 SV=1	E9Q7G0	167	167	S	EKVPYTHASTLSEELSPPSHQTKRKIRFLEI	96.793	96.793	VPYTHAST(0.001)LS(0.001)EELS(0.982)PPS(0.015)HQTK	VPY(-81.09)T(-62.75)HAS(-41.21)T(-28.97)LS(-30.18)EELS(18.03)PPS(-18.03)HQT(-35.18)K	14	4	-0.0062428	39228.8	40303	42779.3	43357.4	44575.6	38613.5	40740.2	38802.1	41201.7
E9Q7X6	Protein HEG homolog 1	Heg1	141.9	1337	E9Q7X6	492	HEG1_MOUSE Protein HEG homolog 1 OS=Mus musculus OX=10090 GN=Heg1 PE=1 SV=1	E9Q7X6	492	492	S	GMGGRSYAESSSSSSSTSSSESLDSSAPLRE	76.889	76.889	SYAESSSS(0.003)S(0.011)S(0.049)S(0.219)T(0.219)S(0.219)S(0.219)S(0.056)ES(0.004)LDSSAPLR	S(-51.4)Y(-51.73)AES(-42.05)S(-36.6)S(-31.31)S(-19.09)S(-12.91)S(-6.54)S(0)T(0)S(0)S(0)S(-5.9)ES(-17.35)LDS(-33.54)S(-38.62)APLR	11	3	1.1929
E9Q7X6	Protein HEG homolog 1	Heg1	141.9	1337	E9Q7X6	491	HEG1_MOUSE Protein HEG homolog 1 OS=Mus musculus OX=10090 GN=Heg1 PE=1 SV=1	E9Q7X6	491	491	S	SGMGGRSYAESSSSSSSTSSSESLDSSAPLR	59.429	59.429	SYAESS(0.001)S(0.01)S(0.009)S(0.039)S(0.179)S(0.179)T(0.179)S(0.179)S(0.179)S(0.043)ES(0.003)LDSSAPLR	S(-35.33)Y(-35.51)AES(-28.83)S(-24.21)S(-12.59)S(-13.03)S(-6.64)S(0)S(0)T(0)S(0)S(0)S(-6.16)ES(-17.94)LDS(-32.23)S(-31.5)APLR	10	3	0.73366
E9Q7X6	Protein HEG homolog 1	Heg1	141.9	1337	E9Q7X6	493	HEG1_MOUSE Protein HEG homolog 1 OS=Mus musculus OX=10090 GN=Heg1 PE=1 SV=1	E9Q7X6	493	493	T	MGGRSYAESSSSSSSTSSSESLDSSAPLREH	76.889	76.889	SYAESSSS(0.003)S(0.011)S(0.049)S(0.219)T(0.219)S(0.219)S(0.219)S(0.056)ES(0.004)LDSSAPLR	S(-51.4)Y(-51.73)AES(-42.05)S(-36.6)S(-31.31)S(-19.09)S(-12.91)S(-6.54)S(0)T(0)S(0)S(0)S(-5.9)ES(-17.35)LDS(-33.54)S(-38.62)APLR	12	3	1.1929
E9Q7X6	Protein HEG homolog 1	Heg1	141.9	1337	E9Q7X6	494	HEG1_MOUSE Protein HEG homolog 1 OS=Mus musculus OX=10090 GN=Heg1 PE=1 SV=1	E9Q7X6	494	494	S	GGRSYAESSSSSSSTSSSESLDSSAPLREHS	76.889	76.889	SYAESSSS(0.003)S(0.011)S(0.049)S(0.219)T(0.219)S(0.219)S(0.219)S(0.056)ES(0.004)LDSSAPLR	S(-51.4)Y(-51.73)AES(-42.05)S(-36.6)S(-31.31)S(-19.09)S(-12.91)S(-6.54)S(0)T(0)S(0)S(0)S(-5.9)ES(-17.35)LDS(-33.54)S(-38.62)APLR	13	3	1.1929
E9Q7X6	Protein HEG homolog 1	Heg1	141.9	1337	E9Q7X6	495	HEG1_MOUSE Protein HEG homolog 1 OS=Mus musculus OX=10090 GN=Heg1 PE=1 SV=1	E9Q7X6	495	495	S	GRSYAESSSSSSSTSSSESLDSSAPLREHSL	76.889	76.889	SYAESSSS(0.003)S(0.011)S(0.049)S(0.219)T(0.219)S(0.219)S(0.219)S(0.056)ES(0.004)LDSSAPLR	S(-51.4)Y(-51.73)AES(-42.05)S(-36.6)S(-31.31)S(-19.09)S(-12.91)S(-6.54)S(0)T(0)S(0)S(0)S(-5.9)ES(-17.35)LDS(-33.54)S(-38.62)APLR	14	3	1.1929
E9Q7X6	Protein HEG homolog 1	Heg1	141.9	1337	E9Q7X6	1315	HEG1_MOUSE Protein HEG homolog 1 OS=Mus musculus OX=10090 GN=Heg1 PE=1 SV=1	E9Q7X6	1315	1315	S	NGLYPAYTGLPGSRHSCIFPGQYNPSFISDE	68.552	66.853	HS(1)CIFPGQYNPSFISDESR	HS(33.61)CIFPGQY(-33.61)NPS(-51.13)FIS(-58.86)DES(-63.61)R	2	3	-0.54424	3606.53	5203.49	4246.52	6226.65	6801.56	5198.55	4950.06	5110.51	4859.46
E9Q8I9	Protein furry homolog	Fry	339.09	3020	E9Q8I9	1584	FRY_MOUSE Protein furry homolog OS=Mus musculus OX=10090 GN=Fry PE=1 SV=1	E9Q8I9	1584	1584	Y	HTRLESRYSNSSGGSYDEDKNDPISPYTGWL	16.88	16.88	LES(0.306)RY(0.304)S(0.466)NS(0.732)S(0.732)GGS(0.732)Y(0.728)DEDK	LES(-13.16)RY(-13.22)S(-7.6)NS(7.72)S(7.72)GGS(7.72)Y(7.6)DEDK	13	3	-0.87632
E9Q8I9	Protein furry homolog	Fry	339.09	3020	E9Q8I9	1936	FRY_MOUSE Protein furry homolog OS=Mus musculus OX=10090 GN=Fry PE=1 SV=1	E9Q8I9	1936	1936	S	NLSDCLKNSDLFTVLSRSSSPDLSSSSKLTA	122.46	103.97	NSDLFTVLS(1)R	NS(-92.06)DLFT(-53.52)VLS(53.52)R	9	2	0.23267	46870.5	48553.2	50570.7	43250.2	44975.1	45713.2	49366	53155.2	50064.8
E9Q8I9	Protein furry homolog	Fry	339.09	3020	E9Q8I9	2495	FRY_MOUSE Protein furry homolog OS=Mus musculus OX=10090 GN=Fry PE=1 SV=1	E9Q8I9	2495	2495	S	EGESMDNFNWGVRRRSLDSLDKCDMQILEER	101.65	101.65	S(0.998)LDS(0.002)LDK	S(28.07)LDS(-28.07)LDK	1	2	-0.40594	100926	114770	109986	107630	98531.4	109200	102668	110819	118447
E9Q8I9	Protein furry homolog	Fry	339.09	3020	E9Q8I9	2375	FRY_MOUSE Protein furry homolog OS=Mus musculus OX=10090 GN=Fry PE=1 SV=1	E9Q8I9	2375	2375	S	GRDGKPRAMAVTRSASSTSSGSNSNVLVPVS	121.39	121.39	S(0.15)AS(0.665)S(0.15)T(0.035)S(0.001)SGSNSNVLVPVSWK	S(-6.47)AS(6.47)S(-6.47)T(-12.84)S(-29.66)S(-32.42)GS(-45.18)NS(-53.41)NVLVPVS(-113.2)WK	3	3	-0.13638	9127.27	11064.1	10864.5	10996.6	12334.2	11314.3	10920.1	11293.3	10399.7
E9Q8I9	Protein furry homolog	Fry	339.09	3020	E9Q8I9	2815	FRY_MOUSE Protein furry homolog OS=Mus musculus OX=10090 GN=Fry PE=1 SV=1	E9Q8I9	2815	2815	S	TLSWLANCKATFAGGSRDGVITCQPGDSEEK	81.915	73.196	ATFAGGS(1)R	AT(-69.01)FAGGS(69.01)R	7	2	0.89796	25050.4	25174.6	23205	21738.4	21268.3	25257.5	22698.2	24856.9	21288.8
E9Q8I9	Protein furry homolog	Fry	339.09	3020	E9Q8I9	1939	FRY_MOUSE Protein furry homolog OS=Mus musculus OX=10090 GN=Fry PE=1 SV=1	E9Q8I9	1939	1939	S	DCLKNSDLFTVLSRSSSPDLSSSSKLTASRK	45.79	45.79	S(0.312)S(0.365)S(0.312)PDLS(0.009)S(0.002)SSK	S(-0.67)S(0.67)S(-0.67)PDLS(-15.98)S(-23.74)S(-30.91)S(-32.13)K	2	3	-0.88396
E9Q8I9	Protein furry homolog	Fry	339.09	3020	E9Q8I9	1940	FRY_MOUSE Protein furry homolog OS=Mus musculus OX=10090 GN=Fry PE=1 SV=1	E9Q8I9	1940	1940	S	CLKNSDLFTVLSRSSSPDLSSSSKLTASRKS	167.84	167.84	SS(0.002)S(0.995)PDLS(0.003)SSSK	S(-43.24)S(-27.22)S(24.95)PDLS(-24.95)S(-45.3)S(-51.11)S(-60.75)K	3	2	0.41801	58919.7	59944.4	61956.9	61570.3	54701.4	59809.9	65157.5	69476.7	61922.8
E9Q8I9	Protein furry homolog	Fry	339.09	3020	E9Q8I9	2515	FRY_MOUSE Protein furry homolog OS=Mus musculus OX=10090 GN=Fry PE=1 SV=1	E9Q8I9	2515	2515	S	DKCDMQILEERQLSRSTPSLNKMSHEDSDES	78.516	78.516	S(0.988)T(0.012)PSLNK	S(19.17)T(-19.17)PS(-34.14)LNK	1	2	0.094126	22209.9	21960.3	21587.1	18345.5	19092.2	19680.9	22073.1	22614.1	21374
E9Q8I9	Protein furry homolog	Fry	339.09	3020	E9Q8I9	1991	FRY_MOUSE Protein furry homolog OS=Mus musculus OX=10090 GN=Fry PE=1 SV=1	E9Q8I9	1991	1991	S	GNTTTAERSRHQRSFSVPKKFGVVDRSSDPP	47.187	46.462	S(0.023)FS(0.977)VPKK	S(-16.21)FS(16.21)VPKK	3	3	2.5396	70643.4	45506	47157.5	51068.3	37539.5	44960.4	50924.6	45247.2	38898.2
E9Q9R9	Disks large homolog 5	Dlg5	214.38	1921	E9Q9R9	1263	DLG5_MOUSE Disks large homolog 5 OS=Mus musculus OX=10090 GN=Dlg5 PE=1 SV=1	E9Q9R9	1263	1263	S	ASQGSNSLPSSARLGSSSNLQFKAERIKIPL	78.903	68.44	LGS(0.871)S(0.113)S(0.016)NLQFK	LGS(8.87)S(-8.87)S(-17.43)NLQFK	3	3	-0.20331	21096.2	17472.2	18099.3	19435.3	17251.2	17324	20974.8	19561.8	19081.7
E9Q9R9	Disks large homolog 5	Dlg5	214.38	1921	E9Q9R9	1232	DLG5_MOUSE Disks large homolog 5 OS=Mus musculus OX=10090 GN=Dlg5 PE=1 SV=1	E9Q9R9	1232	1232	S	GSQSLSPSVQHQGRLSLDLSHRACSDYSEMR	57.267	41.399	LS(1)LDLSHR	LS(34.18)LDLS(-34.18)HR	2	3	-0.28464	3879.99	3073.29	3307.31	3217.1	2938.26	3684.06	3867.43	3865.76	3619.62
E9Q9R9	Disks large homolog 5	Dlg5	214.38	1921	E9Q9R9	1011	DLG5_MOUSE Disks large homolog 5 OS=Mus musculus OX=10090 GN=Dlg5 PE=1 SV=1	E9Q9R9	1011	1011	T	GLTHSPQPSKRVGSLTPPKPPRRSDSIKFQH	62.042	62.042	VGS(0.005)LT(0.995)PPKPPR	VGS(-22.88)LT(22.88)PPKPPR	5	3	0.12627	44677.1	37496	37343.9	37911.3	33303.8	40275.7	42414.4	40221.6	41588.1
E9Q9R9	Disks large homolog 5	Dlg5	214.38	1921	E9Q9R9	1669	DLG5_MOUSE Disks large homolog 5 OS=Mus musculus OX=10090 GN=Dlg5 PE=1 SV=1	E9Q9R9	1669	1669	S	IPSKYVMDQEFSRRLSMSEVKDDNTAKTLSA	136.49	91.701	RLS(1)MSEVK	RLS(43.51)MS(-43.51)EVK	3	3	-0.22024	42852.9	43394.5	42291.2	37206.4	34918.1	41358.3	27638.9	37109.8	32506.1
E9Q9R9	Disks large homolog 5	Dlg5	214.38	1921	E9Q9R9	1209	DLG5_MOUSE Disks large homolog 5 OS=Mus musculus OX=10090 GN=Dlg5 PE=1 SV=1	E9Q9R9	1209	1209	S	NPIYTVRSHRVLPCGSPPVPRDAGSQSLSPS	47.971	47.971	VLPCGS(1)PPVPR	VLPCGS(47.97)PPVPR	6	2	-0.31516	4584.87	4430.61	4648.09	5034.82	4529.81	4266.62	4921.11	4351.49	5317.64
E9Q9R9	Disks large homolog 5	Dlg5	214.38	1921	E9Q9R9	998	DLG5_MOUSE Disks large homolog 5 OS=Mus musculus OX=10090 GN=Dlg5 PE=1 SV=1	E9Q9R9	998	998	T	QTPPKIDYLLPGPGLTHSPQPSKRVGSLTPP	29.274	29.274	IDY(0.004)LLPGPGLT(0.475)HS(0.475)PQPS(0.045)K	IDY(-20.79)LLPGPGLT(0)HS(0)PQPS(-10.2)K	11	3	1.219
E9Q9R9	Disks large homolog 5	Dlg5	214.38	1921	E9Q9R9	943	DLG5_MOUSE Disks large homolog 5 OS=Mus musculus OX=10090 GN=Dlg5 PE=1 SV=1	E9Q9R9	943	943	S	AVEVPLDKIDPEGSNSGGTWPKAVLGSTSGP	62.891	62.891	IDPEGS(0.008)NS(0.496)GGT(0.496)WPK	IDPEGS(-17.75)NS(0)GGT(0)WPK	8	3	-2.3706
E9Q9R9	Disks large homolog 5	Dlg5	214.38	1921	E9Q9R9	1000	DLG5_MOUSE Disks large homolog 5 OS=Mus musculus OX=10090 GN=Dlg5 PE=1 SV=1	E9Q9R9	1000	1000	S	PPKIDYLLPGPGLTHSPQPSKRVGSLTPPKP	47.392	47.392	IDYLLPGPGLT(0.184)HS(0.777)PQPS(0.039)K	IDY(-33.97)LLPGPGLT(-6.26)HS(6.26)PQPS(-13.05)K	13	3	-0.53317	2184.1	2439.2	3330.21	3159.07	3845.98	2793.68	4233.83	3250.9	3000.84
E9Q9R9	Disks large homolog 5	Dlg5	214.38	1921	E9Q9R9	946	DLG5_MOUSE Disks large homolog 5 OS=Mus musculus OX=10090 GN=Dlg5 PE=1 SV=1	E9Q9R9	946	946	T	VPLDKIDPEGSNSGGTWPKAVLGSTSGPEKL	62.94	58.487	IDPEGS(0.004)NS(0.02)GGT(0.976)WPK	IDPEGS(-24.31)NS(-16.84)GGT(16.84)WPK	11	3	-1.7489	5424.56	8757.4	9046.56	7847.16	9299.36	8186.46	8883.98	8903.09	9346.69
E9QAM5	Helicase with zinc finger domain 2	Helz2	331.56	2947	E9QAM5	81	HELZ2_MOUSE Helicase with zinc finger domain 2 OS=Mus musculus OX=10090 GN=Helz2 PE=1 SV=1	E9QAM5	81	81	S	QAAESKIWRKVGRRPSFPTPMRYQVCHYYRP	53.6	53.6	RPS(0.999)FPT(0.001)PMR	RPS(31.02)FPT(-31.02)PMR	3	3	-0.045833	6952.92	6069.06	7125.71	6607.51	5539.56	7344.23	6744.27	6325.39	6251
F2Z461	E3 ISG15--protein ligase Herc6	Herc6	112.93	1003	F2Z461	643	HERC6_MOUSE E3 ISG15--protein ligase Herc6 OS=Mus musculus OX=10090 GN=Herc6 PE=2 SV=1	F2Z461	643	643	S	SKIKLMKCDSFVKLMSEVMAFPEKMSSPPYL	44.188	44.188	LMS(1)EVMAFPEK	LMS(44.19)EVMAFPEK	3	2	-1.3769
F6VAN0	Cyclic AMP-dependent transcription factor ATF-6 alpha	Atf6	72.694	656	F6VAN0	82	ATF6A_MOUSE Cyclic AMP-dependent transcription factor ATF-6 alpha OS=Mus musculus OX=10090 GN=Atf6 PE=1 SV=2	F6VAN0	82	82	S	GSHFCSDMKAEPQPLSPASSSCSISSPRSTD	87.511	87.511	AEPQPLS(0.999)PAS(0.001)SSCSISSPR	AEPQPLS(30.27)PAS(-30.27)S(-35.68)S(-40.95)CS(-51.01)IS(-60.31)S(-64.62)PR	7	3	1.1178	7272.93	8364.33	8192.45	7868.22	11322.2	9379.91	9084.62	7794.43	8320.47
F6VAN0	Cyclic AMP-dependent transcription factor ATF-6 alpha	Atf6	72.694	656	F6VAN0	206	ATF6A_MOUSE Cyclic AMP-dependent transcription factor ATF-6 alpha OS=Mus musculus OX=10090 GN=Atf6 PE=1 SV=2	F6VAN0	206	206	S	IIQTLPALMPLAKQQSIISIQPAPTKGQTVL	71.601	71.601	QQS(0.995)IIS(0.005)IQPAPTK	QQS(23.38)IIS(-23.38)IQPAPT(-66.8)K	3	3	0.12886	9030	8174.55	9099.6	9743.15	9139.41	8316.28	9805.99	7195.59	9201.66
F6VAN0	Cyclic AMP-dependent transcription factor ATF-6 alpha	Atf6	72.694	656	F6VAN0	153	ATF6A_MOUSE Cyclic AMP-dependent transcription factor ATF-6 alpha OS=Mus musculus OX=10090 GN=Atf6 PE=1 SV=2	F6VAN0	153	153	T	EKPVTGPGNKTEHGLTPKKKIQMSSKPSVQP	44.847	44.847	T(0.002)EHGLT(0.998)PK	T(-27.41)EHGLT(27.41)PK	6	3	-0.51507	27013.1	22937.1	25337	23601.7	18787.5	22591.2	22210.4	20548.3	21313.1
F6ZDS4	Nucleoprotein TPR	Tpr	273.99	2431	F6ZDS4	726	TPR_MOUSE Nucleoprotein TPR OS=Mus musculus OX=10090 GN=Tpr PE=1 SV=1	F6ZDS4	726	726	S	SLLSTPKRSSTSQTVSTPAPEPVIDSTEAIE	52.237	52.237	RS(0.128)S(0.128)T(0.149)S(0.149)QT(0.149)VS(0.149)T(0.149)PAPEPVIDSTEAIEAK	RS(-0.67)S(-0.67)T(0)S(0)QT(0)VS(0)T(0)PAPEPVIDS(-28.32)T(-28.32)EAIEAK	9	4	-0.16557
F6ZDS4	Nucleoprotein TPR	Tpr	273.99	2431	F6ZDS4	727	TPR_MOUSE Nucleoprotein TPR OS=Mus musculus OX=10090 GN=Tpr PE=1 SV=1	F6ZDS4	727	727	T	LLSTPKRSSTSQTVSTPAPEPVIDSTEAIEA	52.237	52.237	RS(0.128)S(0.128)T(0.149)S(0.149)QT(0.149)VS(0.149)T(0.149)PAPEPVIDSTEAIEAK	RS(-0.67)S(-0.67)T(0)S(0)QT(0)VS(0)T(0)PAPEPVIDS(-28.32)T(-28.32)EAIEAK	10	4	-0.16557
F6ZDS4	Nucleoprotein TPR	Tpr	273.99	2431	F6ZDS4	719	TPR_MOUSE Nucleoprotein TPR OS=Mus musculus OX=10090 GN=Tpr PE=1 SV=1	F6ZDS4	719	719	S	ASSLDDISLLSTPKRSSTSQTVSTPAPEPVI	97.047	97.047	RS(0.353)S(0.353)T(0.078)S(0.078)QT(0.102)VS(0.018)T(0.018)PAPEPVIDSTEAIEAK	RS(0)S(0)T(-6.53)S(-6.53)QT(-5.39)VS(-12.95)T(-12.95)PAPEPVIDS(-73.13)T(-72.77)EAIEAK	2	4	0.090628
F6ZDS4	Nucleoprotein TPR	Tpr	273.99	2431	F6ZDS4	453	TPR_MOUSE Nucleoprotein TPR OS=Mus musculus OX=10090 GN=Tpr PE=1 SV=1	F6ZDS4	453	453	S	KRKGAILSEEELAAMSPTAAAVAKIVKPGMK	139.26	139.26	GAILSEEELAAMS(1)PTAAAVAK	GAILS(-70.7)EEELAAMS(33.33)PT(-33.33)AAAVAK	13	3	1.7942	13314.6	13024.3	14544.5	13068.6	17841.5	15566.7	14039.2	14020.8	16150.6
F6ZDS4	Nucleoprotein TPR	Tpr	273.99	2431	F6ZDS4	722	TPR_MOUSE Nucleoprotein TPR OS=Mus musculus OX=10090 GN=Tpr PE=1 SV=1	F6ZDS4	722	722	S	LDDISLLSTPKRSSTSQTVSTPAPEPVIDST	53.865	53.865	RS(0.186)S(0.186)T(0.186)S(0.186)QT(0.186)VS(0.035)T(0.035)PAPEPVIDSTEAIEAK	RS(0)S(0)T(0)S(0)QT(0)VS(-7.19)T(-7.19)PAPEPVIDS(-29.59)T(-29.22)EAIEAK	5	4	0.38165
F6ZDS4	Nucleoprotein TPR	Tpr	273.99	2431	F6ZDS4	721	TPR_MOUSE Nucleoprotein TPR OS=Mus musculus OX=10090 GN=Tpr PE=1 SV=1	F6ZDS4	721	721	T	SLDDISLLSTPKRSSTSQTVSTPAPEPVIDS	53.865	53.865	RS(0.186)S(0.186)T(0.186)S(0.186)QT(0.186)VS(0.035)T(0.035)PAPEPVIDSTEAIEAK	RS(0)S(0)T(0)S(0)QT(0)VS(-7.19)T(-7.19)PAPEPVIDS(-29.59)T(-29.22)EAIEAK	4	4	0.38165
F6ZDS4	Nucleoprotein TPR	Tpr	273.99	2431	F6ZDS4	2223	TPR_MOUSE Nucleoprotein TPR OS=Mus musculus OX=10090 GN=Tpr PE=1 SV=1	F6ZDS4	2223	2223	S	LVVPHRTDGFAEAIHSPQVAGVPRFRFGPPE	163.15	136.02	TDGFAEAIHS(1)PQVAGVPR	T(-76.45)DGFAEAIHS(76.45)PQVAGVPR	10	3	-0.41728	132710	139448	142213	128984	133601	132854	117409	106777	126017
F6ZDS4	Nucleoprotein TPR	Tpr	273.99	2431	F6ZDS4	455	TPR_MOUSE Nucleoprotein TPR OS=Mus musculus OX=10090 GN=Tpr PE=1 SV=1	F6ZDS4	455	455	T	KGAILSEEELAAMSPTAAAVAKIVKPGMKLT	53.188	53.188	GAILS(0.005)EEELAAMS(0.497)PT(0.497)AAAVAK	GAILS(-19.78)EEELAAMS(0)PT(0)AAAVAK	15	4	0.79283
F6ZDS4	Nucleoprotein TPR	Tpr	273.99	2431	F6ZDS4	2184	TPR_MOUSE Nucleoprotein TPR OS=Mus musculus OX=10090 GN=Tpr PE=1 SV=1	F6ZDS4	2184	2184	T	IQMTRRQSVGRGLQLTPGIGGMQQHFFDDED	90.633	89.565	GLQLT(1)PGIGGMQQHFFDDEDR	GLQLT(89.57)PGIGGMQQHFFDDEDR	5	3	-0.54387	9883.01	11311.2	13403	13139.2	16205.1	14030.8	11866.6	9969.13	10775.3
F6ZDS4	Nucleoprotein TPR	Tpr	273.99	2431	F6ZDS4	2207	TPR_MOUSE Nucleoprotein TPR OS=Mus musculus OX=10090 GN=Tpr PE=1 SV=1	F6ZDS4	2207	2207	T	QHFFDDEDRTVPSTPTLVVPHRTDGFAEAIH	73.435	73.435	T(0.001)VPS(0.015)T(0.492)PT(0.492)LVVPHR	T(-28.07)VPS(-15.26)T(0)PT(0)LVVPHR	7	2	-0.31744
F6ZDS4	Nucleoprotein TPR	Tpr	273.99	2431	F6ZDS4	2141	TPR_MOUSE Nucleoprotein TPR OS=Mus musculus OX=10090 GN=Tpr PE=1 SV=1	F6ZDS4	2141	2141	S	QPTSASERQTPQAPQSPRRPPHPLPPRLTIH	162.93	145.81	QTPQAPQS(1)PR	QT(-96.34)PQAPQS(96.34)PR	8	2	0.35282	271768	214075	234806	233886	178446	236917	236241	227799	226950
F6ZDS4	Nucleoprotein TPR	Tpr	273.99	2431	F6ZDS4	724	TPR_MOUSE Nucleoprotein TPR OS=Mus musculus OX=10090 GN=Tpr PE=1 SV=1	F6ZDS4	724	724	T	DISLLSTPKRSSTSQTVSTPAPEPVIDSTEA	53.865	53.865	RS(0.186)S(0.186)T(0.186)S(0.186)QT(0.186)VS(0.035)T(0.035)PAPEPVIDSTEAIEAK	RS(0)S(0)T(0)S(0)QT(0)VS(-7.19)T(-7.19)PAPEPVIDS(-29.59)T(-29.22)EAIEAK	7	4	0.38165
F6ZDS4	Nucleoprotein TPR	Tpr	273.99	2431	F6ZDS4	720	TPR_MOUSE Nucleoprotein TPR OS=Mus musculus OX=10090 GN=Tpr PE=1 SV=1	F6ZDS4	720	720	S	SSLDDISLLSTPKRSSTSQTVSTPAPEPVID	97.047	97.047	RS(0.353)S(0.353)T(0.078)S(0.078)QT(0.102)VS(0.018)T(0.018)PAPEPVIDSTEAIEAK	RS(0)S(0)T(-6.53)S(-6.53)QT(-5.39)VS(-12.95)T(-12.95)PAPEPVIDS(-73.13)T(-72.77)EAIEAK	3	4	0.090628
F6ZDS4	Nucleoprotein TPR	Tpr	273.99	2431	F6ZDS4	2204	TPR_MOUSE Nucleoprotein TPR OS=Mus musculus OX=10090 GN=Tpr PE=1 SV=1	F6ZDS4	2204	2204	S	GMQQHFFDDEDRTVPSTPTLVVPHRTDGFAE	85.845	85.845	T(0.043)VPS(0.597)T(0.358)PT(0.002)LVVPHR	T(-11.38)VPS(2.23)T(-2.23)PT(-25.54)LVVPHR	4	2	-0.30457	3520.05	3057.92	2631.12	2912.61	4600.15	2842.32	2567.4	2431.99	2609.76
F6ZDS4	Nucleoprotein TPR	Tpr	273.99	2431	F6ZDS4	2205	TPR_MOUSE Nucleoprotein TPR OS=Mus musculus OX=10090 GN=Tpr PE=1 SV=1	F6ZDS4	2205	2205	T	MQQHFFDDEDRTVPSTPTLVVPHRTDGFAEA	118.52	118.52	TVPS(0.041)T(0.945)PT(0.014)LVVPHR	T(-49.47)VPS(-13.61)T(13.61)PT(-18.21)LVVPHR	5	3	-0.027428	29228	28743.2	26239.1	29668.3	25532	29958	27582.4	25793.6	26350.4
F7BJB9	MORC family CW-type zinc finger protein 3	Morc3	106.52	942	F7BJB9	563	MORC3_MOUSE MORC family CW-type zinc finger protein 3 OS=Mus musculus OX=10090 GN=Morc3 PE=1 SV=1	F7BJB9	563	563	S	LGVHSSILNAKTRRLSNPPVENSSYKNDDDE	81.01	69.935	RLS(1)NPPVENSSYK	RLS(49.83)NPPVENS(-50.36)S(-49.83)Y(-58.49)K	3	3	-0.65797	41323.3	40980	48589.8	46757.9	47295.5	52987.1	47615.2	55161.4	53424.6
F8VPQ2	AT-rich interactive domain-containing protein 4A	Arid4a	142.05	1261	F8VPQ2	1167	ARI4A_MOUSE AT-rich interactive domain-containing protein 4A OS=Mus musculus OX=10090 GN=Arid4a PE=1 SV=1	F8VPQ2	1167	1167	S	IKDAEKEKHREKHPNSSPRTYKWSFQLNELD	82.543	82.543	EKHPNS(0.617)S(0.383)PR	EKHPNS(2.07)S(-2.07)PR	6	3	0.13761	22504.4	17158.5	25922.8	20280.1	18627.7	27419	22618.4	24054.6	25014.2
F8VPQ2	AT-rich interactive domain-containing protein 4A	Arid4a	142.05	1261	F8VPQ2	1168	ARI4A_MOUSE AT-rich interactive domain-containing protein 4A OS=Mus musculus OX=10090 GN=Arid4a PE=1 SV=1	F8VPQ2	1168	1168	S	KDAEKEKHREKHPNSSPRTYKWSFQLNELDN	78.692	78.692	EKHPNS(0.378)S(0.622)PR	EKHPNS(-2.17)S(2.17)PR	7	3	-0.62523	28510.5	25536	29860.6	22993.7	22620.6	28328.1	26645.2	27162.4	30346.9
F8VPQ2	AT-rich interactive domain-containing protein 4A	Arid4a	142.05	1261	F8VPQ2	793	ARI4A_MOUSE AT-rich interactive domain-containing protein 4A OS=Mus musculus OX=10090 GN=Arid4a PE=1 SV=1	F8VPQ2	793	793	S	DKVDQVEEFKKQVEKSPKGKGRRSKTKDLSL	46.606	45.972	QVEKS(1)PK	QVEKS(45.97)PK	5	3	-0.095021	69949.2	59452	62654	59819.7	53712.7	53610.7	69132.8	69588.7	63970.3
F8VPQ2	AT-rich interactive domain-containing protein 4A	Arid4a	142.05	1261	F8VPQ2	867	ARI4A_MOUSE AT-rich interactive domain-containing protein 4A OS=Mus musculus OX=10090 GN=Arid4a PE=1 SV=1	F8VPQ2	867	867	S	YEKEKKLKRKILGQQSPEKKLRLDNGMEMTT	78.692	75.479	ILGQQS(1)PEKK	ILGQQS(75.48)PEKK	6	3	-0.027173	94016.6	87245.7	87079.6	84995.8	79412.6	84076	92578.5	87237.1	88664.3
F8VPU2	FERM, ARHGEF and pleckstrin domain-containing protein 1	Farp1	118.87	1048	F8VPU2	1041	"FARP1_MOUSE FERM, ARHGEF and pleckstrin domain-containing protein 1 OS=Mus musculus OX=10090 GN=Farp1 PE=1 SV=1"	F8VPU2	1041	1041	S	VIRSATSSASRAHILSHKESHLY________	76.827	66.692	AHILS(1)HK	AHILS(66.69)HK	5	3	-0.32101	83503.8	62337.1	67214	61990.1	46820.9	58456.7	43021	44861.8	43331.2
F8VPU2	FERM, ARHGEF and pleckstrin domain-containing protein 1	Farp1	118.87	1048	F8VPU2	433	"FARP1_MOUSE FERM, ARHGEF and pleckstrin domain-containing protein 1 OS=Mus musculus OX=10090 GN=Farp1 PE=1 SV=1"	F8VPU2	433	433	S	CTLELGPHQSPALPKSPPGSKAADGTTVVPP	27.947	27.947	ACT(0.017)LELGPHQS(0.472)PALPKS(0.472)PPGS(0.039)K	ACT(-14.49)LELGPHQS(0)PALPKS(0)PPGS(-10.79)K	17	4	-0.026699
F8VPU2	FERM, ARHGEF and pleckstrin domain-containing protein 1	Farp1	118.87	1048	F8VPU2	373	"FARP1_MOUSE FERM, ARHGEF and pleckstrin domain-containing protein 1 OS=Mus musculus OX=10090 GN=Farp1 PE=1 SV=1"	F8VPU2	373	373	S	KVQFERKHSKIHSTRSLVSQPTAPNSEVPKQ	110.26	73.022	S(0.999)LVS(0.001)QPTAPNSEVPK	S(31.64)LVS(-31.64)QPT(-55.88)APNS(-58.86)EVPK	1	2	1.0357	41663.7	43232.3	42097.4	50919.6	42766.5	38579.8	38780.1	40338.6	43346.7
F8VPU2	FERM, ARHGEF and pleckstrin domain-containing protein 1	Farp1	118.87	1048	F8VPU2	24	"FARP1_MOUSE FERM, ARHGEF and pleckstrin domain-containing protein 1 OS=Mus musculus OX=10090 GN=Farp1 PE=1 SV=1"	F8VPU2	24	24	T	TPASRLGAPENSGISTLERGQKPPPTPSGKL	226.62	226.62	LGAPENSGIS(0.003)T(0.997)LER	LGAPENS(-104.06)GIS(-25.24)T(25.24)LER	11	2	-0.030918	174674	178776	183814	186004	167507	172466	120590	97542.6	89040.1
F8VPU2	FERM, ARHGEF and pleckstrin domain-containing protein 1	Farp1	118.87	1048	F8VPU2	34	"FARP1_MOUSE FERM, ARHGEF and pleckstrin domain-containing protein 1 OS=Mus musculus OX=10090 GN=Farp1 PE=1 SV=1"	F8VPU2	34	34	T	NSGISTLERGQKPPPTPSGKLMTVKIQMLDD	53.3	53.3	GQKPPPT(0.989)PS(0.011)GK	GQKPPPT(19.46)PS(-19.46)GK	7	3	0.51881	8755.08	8430.44	8905.36	8418.13	7693.64	8051.09	8030.71	10381.7	11619.7
F8VPU2	FERM, ARHGEF and pleckstrin domain-containing protein 1	Farp1	118.87	1048	F8VPU2	376	"FARP1_MOUSE FERM, ARHGEF and pleckstrin domain-containing protein 1 OS=Mus musculus OX=10090 GN=Farp1 PE=1 SV=1"	F8VPU2	376	376	S	FERKHSKIHSTRSLVSQPTAPNSEVPKQSPQ	41.257	41.257	S(0.248)LVS(0.574)QPT(0.176)APNS(0.002)EVPK	S(-3.63)LVS(3.63)QPT(-5.13)APNS(-24.51)EVPK	4	3	0.26459	3333.04	4272	3892.17	3713.64	3941.39	2969.69	3565.97	3766.03	3384.85
F8VPU2	FERM, ARHGEF and pleckstrin domain-containing protein 1	Farp1	118.87	1048	F8VPU2	512	"FARP1_MOUSE FERM, ARHGEF and pleckstrin domain-containing protein 1 OS=Mus musculus OX=10090 GN=Farp1 PE=1 SV=1"	F8VPU2	512	512	S	NVTLSPNLSPDNKQASPLISPLLNDQACPRT	82.635	69.088	QAS(0.999)PLIS(0.001)PLLNDQACPR	QAS(28.36)PLIS(-28.36)PLLNDQACPR	3	3	-0.42019	6449.31	9564.05	9869.23	8803.52	10195.4	8404.25	8687.89	8751.68	6969.67
F8VPU2	FERM, ARHGEF and pleckstrin domain-containing protein 1	Farp1	118.87	1048	F8VPU2	516	"FARP1_MOUSE FERM, ARHGEF and pleckstrin domain-containing protein 1 OS=Mus musculus OX=10090 GN=Farp1 PE=1 SV=1"	F8VPU2	516	516	S	SPNLSPDNKQASPLISPLLNDQACPRTDDEE	91.64	91.64	QAS(0.001)PLIS(0.999)PLLNDQACPR	QAS(-29.64)PLIS(29.64)PLLNDQACPR	7	3	-1.0879	9632.06	12381.3	13245.1	14007.2	14354.7	10615.1	11422.3	11540.9	11003.4
F8VPU2	FERM, ARHGEF and pleckstrin domain-containing protein 1	Farp1	118.87	1048	F8VPU2	427	"FARP1_MOUSE FERM, ARHGEF and pleckstrin domain-containing protein 1 OS=Mus musculus OX=10090 GN=Farp1 PE=1 SV=1"	F8VPU2	427	427	S	AKETKACTLELGPHQSPALPKSPPGSKAADG	123.54	113.88	ACTLELGPHQS(1)PALPK	ACT(-77.25)LELGPHQS(77.25)PALPK	11	3	-0.25501	81356.9	87911.4	88428.3	70135.8	77836.2	84562.8	89783.6	94005	90858.9
F8VQB6	Unconventional myosin-X	Myo10	237.32	2062	F8VQB6	599	MYO10_MOUSE Unconventional myosin-X OS=Mus musculus OX=10090 GN=Myo10 PE=1 SV=1	F8VQB6	599	599	T	IYDLFEHVSSRNNQDTLKCGSKHRRPTVSSQ	63.534	63.534	NNQDT(1)LK	NNQDT(63.53)LK	5	3	0.31335	13790.1	11906.2	12154.2	14924.9	12089.3	13935.8	13141.2	13689.6	13135.7
F8VQB6	Unconventional myosin-X	Myo10	237.32	2062	F8VQB6	2057	MYO10_MOUSE Unconventional myosin-X OS=Mus musculus OX=10090 GN=Myo10 PE=1 SV=1	F8VQB6	2057	2057	S	SMIVKKRYSTTRSVSSQGSSR__________	102.42	102.42	SVS(0.108)S(0.845)QGS(0.047)SR	S(-48.99)VS(-8.95)S(8.95)QGS(-12.51)S(-42.13)R	4	2	0.29542	19964.3	14402.7	13493.7	17066.5	13843.3	16149.4	16265.3	16110.4	14695.7
F8VQB6	Unconventional myosin-X	Myo10	237.32	2062	F8VQB6	1886	MYO10_MOUSE Unconventional myosin-X OS=Mus musculus OX=10090 GN=Myo10 PE=1 SV=1	F8VQB6	1886	1886	T	STKTFTPYERLEKRRTSFLEGTLRRSFRTGS	66.595	66.595	T(0.5)S(0.5)FLEGTLR	T(0)S(0)FLEGT(-53.5)LR	1	2	0.15608	5282.11	5852.41	4493.79	4525.5	4831.39	4145.87	3949.73	4381.56	5142.15
F8VQB6	Unconventional myosin-X	Myo10	237.32	2062	F8VQB6	2056	MYO10_MOUSE Unconventional myosin-X OS=Mus musculus OX=10090 GN=Myo10 PE=1 SV=1	F8VQB6	2056	2056	S	ISMIVKKRYSTTRSVSSQGSSR_________	68.836	68.836	S(0.002)VS(0.9)S(0.094)QGS(0.004)SR	S(-27.5)VS(9.8)S(-9.8)QGS(-23.27)S(-39.77)R	3	2	-1.1326	13379.4	11733.6	11112.5	14651.4	10170.6	11830.2	12176.7	9998.04	8078.64
F8VQB6	Unconventional myosin-X	Myo10	237.32	2062	F8VQB6	1887	MYO10_MOUSE Unconventional myosin-X OS=Mus musculus OX=10090 GN=Myo10 PE=1 SV=1	F8VQB6	1887	1887	S	TKTFTPYERLEKRRTSFLEGTLRRSFRTGSV	78.324	70.1	T(0.121)S(0.844)FLEGT(0.035)LR	T(-8.45)S(8.45)FLEGT(-13.84)LR	2	2	-1.1449	17844.2	19851.9	18461.4	16060.5	17069.8	17062.9	14738.7	15464.7	18590.4
F8VQB6	Unconventional myosin-X	Myo10	237.32	2062	F8VQB6	1232	MYO10_MOUSE Unconventional myosin-X OS=Mus musculus OX=10090 GN=Myo10 PE=1 SV=1	F8VQB6	1232	1232	T	ALKQGWLHKKGGGSSTLSRRNWKKRWFVLRQ	74.941	74.941	GGGS(0.027)S(0.115)T(0.844)LS(0.014)R	GGGS(-14.9)S(-8.67)T(8.67)LS(-17.69)R	6	2	-0.031912	106206	93787.6	94558.4	84788.5	85693.4	105579	114768	134338	116090
F8VQB6	Unconventional myosin-X	Myo10	237.32	2062	F8VQB6	659	MYO10_MOUSE Unconventional myosin-X OS=Mus musculus OX=10090 GN=Myo10 PE=1 SV=1	F8VQB6	659	659	Y	MPDQFDQVVVLNQLRYSGMLETVRIRKAGYA	22.086	22.086	Y(1)S(1)GMLET(1)VR	Y(22.09)S(22.09)GMLET(22.09)VR	1	3	0.27419
G3X982	Aldehyde oxidase 3	Aox3	146.9	1335	G3X982	1011	AOXC_MOUSE Aldehyde oxidase 3 OS=Mus musculus OX=10090 GN=Aox3 PE=1 SV=1	G3X982	1011	1011	S	RFWKKRGIAIIPMKFSVGFPKTFYYQAAALV	62.2	62.2	FS(1)VGFPK	FS(62.2)VGFPK	2	2	0.71789
G3X9J0	Signal-induced proliferation-associated 1-like protein 3	Sipa1l3	195.06	1776	G3X9J0	1358	SI1L3_MOUSE Signal-induced proliferation-associated 1-like protein 3 OS=Mus musculus OX=10090 GN=Sipa1l3 PE=1 SV=1	G3X9J0	1358	1358	S	ESAGRPHPVDRRREVSPAPVVAGQNKGYRPK	153.97	153.97	REVS(1)PAPVVAGQNK	REVS(153.97)PAPVVAGQNK	4	3	-0.36226	97874.9	92439.9	92650.9	97853.4	94698.5	93514.2	102962	98326.6	99008.1
G3X9J0	Signal-induced proliferation-associated 1-like protein 3	Sipa1l3	195.06	1776	G3X9J0	842	SI1L3_MOUSE Signal-induced proliferation-associated 1-like protein 3 OS=Mus musculus OX=10090 GN=Sipa1l3 PE=1 SV=1	G3X9J0	842	842	S	VSNTPIDSSGKFNLISLTSKKKEKTKARAGA	67.385	58.172	FNLIS(0.991)LT(0.007)S(0.002)K	FNLIS(21.5)LT(-21.5)S(-26.41)K	5	2	-1.4687	11164.3	13533.4	12673.1	8608.59	9945.87	11206.2	8296.28	10752.7	10820.1
G3X9J0	Signal-induced proliferation-associated 1-like protein 3	Sipa1l3	195.06	1776	G3X9J0	286	SI1L3_MOUSE Signal-induced proliferation-associated 1-like protein 3 OS=Mus musculus OX=10090 GN=Sipa1l3 PE=1 SV=1	G3X9J0	286	286	S	KEKEKSRKKPVRGLGSGDTVDSSIFRKLRSS	49.333	49.333	GLGS(0.995)GDT(0.005)VDSSIFR	GLGS(23.22)GDT(-23.22)VDS(-35.64)S(-35.64)IFR	4	2	-0.37763
G3X9J0	Signal-induced proliferation-associated 1-like protein 3	Sipa1l3	195.06	1776	G3X9J0	136	SI1L3_MOUSE Signal-induced proliferation-associated 1-like protein 3 OS=Mus musculus OX=10090 GN=Sipa1l3 PE=1 SV=1	G3X9J0	136	136	S	SSTPASSGSRAFHRLSRRRSKDVEFQDGWPR	64.42	64.42	AFHRLS(1)R	AFHRLS(64.42)R	6	3	0.30571	28600	21112.1	21058.6	15395.8	15854.1	19809.4	19294.2	17355.4	18743.7
G3X9J0	Signal-induced proliferation-associated 1-like protein 3	Sipa1l3	195.06	1776	G3X9J0	1377	SI1L3_MOUSE Signal-induced proliferation-associated 1-like protein 3 OS=Mus musculus OX=10090 GN=Sipa1l3 PE=1 SV=1	G3X9J0	1377	1377	S	VVAGQNKGYRPKLYSSGSCTPPGLVGGSRDP	40.097	40.097	LY(0.003)S(0.412)S(0.471)GS(0.107)CT(0.007)PPGLVGGSR	LY(-21.56)S(-0.58)S(0.58)GS(-6.44)CT(-18.48)PPGLVGGS(-39.57)R	4	3	1.2545
G3X9J0	Signal-induced proliferation-associated 1-like protein 3	Sipa1l3	195.06	1776	G3X9J0	1129	SI1L3_MOUSE Signal-induced proliferation-associated 1-like protein 3 OS=Mus musculus OX=10090 GN=Sipa1l3 PE=1 SV=1	G3X9J0	1129	1129	S	VPFRESQPLHSKRPVSFPETPFAASPAGADR	70.091	56.485	RPVS(0.998)FPET(0.002)PFAASPAGADR	RPVS(26.13)FPET(-26.13)PFAAS(-51.8)PAGADR	4	3	1.1537	8964.14	11810.6	10281.3	10816	17814.7	10868.6	12563.2	11092.9	12836.3
G3X9J0	Signal-induced proliferation-associated 1-like protein 3	Sipa1l3	195.06	1776	G3X9J0	1538	SI1L3_MOUSE Signal-induced proliferation-associated 1-like protein 3 OS=Mus musculus OX=10090 GN=Sipa1l3 PE=1 SV=1	G3X9J0	1538	1538	S	RDTGQSPQKSLQRTLSDESLCSGRREPSFAS	213.69	213.69	T(0.029)LS(0.97)DES(0.001)LCSGR	T(-15.28)LS(15.28)DES(-30.29)LCS(-73.71)GR	3	2	-0.026062	57428	65411.5	60497.9	51601.1	63953.6	56907.7	54856.6	63546.7	63591.3
G3X9J0	Signal-induced proliferation-associated 1-like protein 3	Sipa1l3	195.06	1776	G3X9J0	1541	SI1L3_MOUSE Signal-induced proliferation-associated 1-like protein 3 OS=Mus musculus OX=10090 GN=Sipa1l3 PE=1 SV=1	G3X9J0	1541	1541	S	GQSPQKSLQRTLSDESLCSGRREPSFASPAS	166.11	166.11	T(0.115)LS(0.041)DES(0.844)LCSGR	T(-8.64)LS(-13.15)DES(8.64)LCS(-39.45)GR	6	2	-0.084092	16178.3	20116.7	19921.9	15007.8	18229.7	19909.1	17645	20682	21481
G3X9J0	Signal-induced proliferation-associated 1-like protein 3	Sipa1l3	195.06	1776	G3X9J0	1700	SI1L3_MOUSE Signal-induced proliferation-associated 1-like protein 3 OS=Mus musculus OX=10090 GN=Sipa1l3 PE=1 SV=1	G3X9J0	1700	1700	T	HLSLERGPQTPRATPTMSEESPLDLTGKVYQ	32.341	32.341	AT(0.336)PT(0.374)MS(0.145)EES(0.145)PLDLT(0.001)GK	AT(-0.47)PT(0.47)MS(-4.13)EES(-4.13)PLDLT(-28.44)GK	4	3	-0.23998
G3X9J0	Signal-induced proliferation-associated 1-like protein 3	Sipa1l3	195.06	1776	G3X9J0	1381	SI1L3_MOUSE Signal-induced proliferation-associated 1-like protein 3 OS=Mus musculus OX=10090 GN=Sipa1l3 PE=1 SV=1	G3X9J0	1381	1381	T	QNKGYRPKLYSSGSCTPPGLVGGSRDPPRQP	49.049	49.049	LY(0.004)S(0.006)S(0.028)GS(0.144)CT(0.818)PPGLVGGSR	LY(-22.9)S(-21.44)S(-14.7)GS(-7.53)CT(7.53)PPGLVGGS(-37.73)R	8	3	-0.28041	9924.84	11604.3	11539	13125.1	13231.1	13115.4	11942.1	12772.9	12759.3
G3X9J0	Signal-induced proliferation-associated 1-like protein 3	Sipa1l3	195.06	1776	G3X9J0	1169	SI1L3_MOUSE Signal-induced proliferation-associated 1-like protein 3 OS=Mus musculus OX=10090 GN=Sipa1l3 PE=1 SV=1	G3X9J0	1169	1169	S	SFSTPGSATYARYKPSPERYAAAPHPLLSFD	56.729	56.729	YKPS(1)PER	Y(-42.73)KPS(42.73)PER	4	2	0.85797	44428.5	41537.3	46617.5	47875	34972.7	45174.9	49216.6	57151.1	48959.1
G3X9J0	Signal-induced proliferation-associated 1-like protein 3	Sipa1l3	195.06	1776	G3X9J0	395	SI1L3_MOUSE Signal-induced proliferation-associated 1-like protein 3 OS=Mus musculus OX=10090 GN=Sipa1l3 PE=1 SV=1	G3X9J0	395	395	T	SRAHSLGTLDPAFTSTEDLNCKENLEQDLGD	51.798	51.798	AHSLGTLDPAFT(0.153)S(0.153)T(0.694)EDLNCK	AHS(-33.97)LGT(-33.1)LDPAFT(-6.58)S(-6.58)T(6.58)EDLNCK	14	3	-1.7262	1475.32	2454.17	1895.73	2399.19	4122.16	2504.11	2544.24	1856.82	2070.25
G3X9J0	Signal-induced proliferation-associated 1-like protein 3	Sipa1l3	195.06	1776	G3X9J0	1376	SI1L3_MOUSE Signal-induced proliferation-associated 1-like protein 3 OS=Mus musculus OX=10090 GN=Sipa1l3 PE=1 SV=1	G3X9J0	1376	1376	S	PVVAGQNKGYRPKLYSSGSCTPPGLVGGSRD	74.776	74.776	LYS(0.779)S(0.212)GS(0.009)CTPPGLVGGSR	LY(-46.69)S(5.65)S(-5.65)GS(-19.32)CT(-37.97)PPGLVGGS(-73.04)R	3	3	1.293	3549.02	5388.45	5337.46	5347.06	5582.61	5095.35	4479.63	4416.46	4438.08
G3X9J0	Signal-induced proliferation-associated 1-like protein 3	Sipa1l3	195.06	1776	G3X9J0	140	SI1L3_MOUSE Signal-induced proliferation-associated 1-like protein 3 OS=Mus musculus OX=10090 GN=Sipa1l3 PE=1 SV=1	G3X9J0	140	140	S	ASSGSRAFHRLSRRRSKDVEFQDGWPRSPGR	123.08	120.9	S(1)KDVEFQDGWPR	S(120.9)KDVEFQDGWPR	1	3	-0.40659	208357	232835	234882	199328	194062	225798	169309	203670	223380
G3X9K3	Brefeldin A-inhibited guanine nucleotide-exchange protein 1	Arfgef1	208.5	1846	G3X9K3	52	BIG1_MOUSE Brefeldin A-inhibited guanine nucleotide-exchange protein 1 OS=Mus musculus OX=10090 GN=Arfgef1 PE=1 SV=1	G3X9K3	52	52	S	CEVALEEIKVETEKQSPPHGEAKAGSGTLPP	168.64	58.071	QS(1)PPHGEAK	QS(58.07)PPHGEAK	2	3	-0.71561	154611	161774	167640	161817	140096	167425	169319	179473	177669
G3X9K3	Brefeldin A-inhibited guanine nucleotide-exchange protein 1	Arfgef1	208.5	1846	G3X9K3	1550	BIG1_MOUSE Brefeldin A-inhibited guanine nucleotide-exchange protein 1 OS=Mus musculus OX=10090 GN=Arfgef1 PE=1 SV=1	G3X9K3	1550	1550	S	ALLTWRPTSGEAEPPSPSAVSEKPLDAISQK	86.785	86.785	PTSGEAEPPS(0.878)PS(0.122)AVS(0.001)EKPLDAISQK	PT(-46.36)S(-46.68)GEAEPPS(8.58)PS(-8.58)AVS(-30.22)EKPLDAIS(-55.61)QK	10	4	0.36056	4446.12	5819.65	4337.15	5349.65	9762.18	5760.04	6245.6	4540.39	6246.76
G3X9K3	Brefeldin A-inhibited guanine nucleotide-exchange protein 1	Arfgef1	208.5	1846	G3X9K3	1566	BIG1_MOUSE Brefeldin A-inhibited guanine nucleotide-exchange protein 1 OS=Mus musculus OX=10090 GN=Arfgef1 PE=1 SV=1	G3X9K3	1566	1566	S	PSAVSEKPLDAISQKSVDIHDSIQPRSSDNR	105.65	105.65	S(1)VDIHDSIQPR	S(52.41)VDIHDS(-52.41)IQPR	1	2	-0.27237	111625	117105	115640	101174	123954	103851	103705	93317.4	100816
G3X9K3	Brefeldin A-inhibited guanine nucleotide-exchange protein 1	Arfgef1	208.5	1846	G3X9K3	394	BIG1_MOUSE Brefeldin A-inhibited guanine nucleotide-exchange protein 1 OS=Mus musculus OX=10090 GN=Arfgef1 PE=1 SV=1	G3X9K3	394	394	S	VAYTPSLPDDRLSVSSNDTQESGNSSGPSPG	47.32	47.32	LS(0.016)VS(0.062)S(0.278)NDT(0.278)QES(0.278)GNS(0.069)S(0.018)GPSPGAK	LS(-12.3)VS(-6.51)S(0)NDT(0)QES(0)GNS(-6.06)S(-11.9)GPS(-27.73)PGAK	5	3	0.26157
G3X9K3	Brefeldin A-inhibited guanine nucleotide-exchange protein 1	Arfgef1	208.5	1846	G3X9K3	243	BIG1_MOUSE Brefeldin A-inhibited guanine nucleotide-exchange protein 1 OS=Mus musculus OX=10090 GN=Arfgef1 PE=1 SV=1	G3X9K3	243	243	S	QQHLLQSPVSHHEPESPHLRYLPPQTVDHIN	59.429	59.429	QQQHLLQS(0.296)PVS(0.296)HHEPES(0.409)PHLR	QQQHLLQS(-1.4)PVS(-1.4)HHEPES(1.4)PHLR	17	5	0.052282
G3X9K3	Brefeldin A-inhibited guanine nucleotide-exchange protein 1	Arfgef1	208.5	1846	G3X9K3	1552	BIG1_MOUSE Brefeldin A-inhibited guanine nucleotide-exchange protein 1 OS=Mus musculus OX=10090 GN=Arfgef1 PE=1 SV=1	G3X9K3	1552	1552	S	LTWRPTSGEAEPPSPSAVSEKPLDAISQKSV	46.839	46.839	PT(0.01)S(0.01)GEAEPPS(0.485)PS(0.485)AVS(0.009)EKPLDAIS(0.001)QK	PT(-16.92)S(-16.92)GEAEPPS(0)PS(0)AVS(-17.25)EKPLDAIS(-28.44)QK	12	4	0.10156
G3X9K3	Brefeldin A-inhibited guanine nucleotide-exchange protein 1	Arfgef1	208.5	1846	G3X9K3	393	BIG1_MOUSE Brefeldin A-inhibited guanine nucleotide-exchange protein 1 OS=Mus musculus OX=10090 GN=Arfgef1 PE=1 SV=1	G3X9K3	393	393	S	SVAYTPSLPDDRLSVSSNDTQESGNSSGPSP	40.81	40.81	LS(0.058)VS(0.22)S(0.22)NDT(0.22)QES(0.22)GNS(0.048)S(0.014)GPS(0.001)PGAK	LS(-5.8)VS(0)S(0)NDT(0)QES(0)GNS(-6.59)S(-12.05)GPS(-24.71)PGAK	4	3	-0.112
G3X9K3	Brefeldin A-inhibited guanine nucleotide-exchange protein 1	Arfgef1	208.5	1846	G3X9K3	400	BIG1_MOUSE Brefeldin A-inhibited guanine nucleotide-exchange protein 1 OS=Mus musculus OX=10090 GN=Arfgef1 PE=1 SV=1	G3X9K3	400	400	S	LPDDRLSVSSNDTQESGNSSGPSPGAKFSHI	47.32	47.32	LS(0.016)VS(0.062)S(0.278)NDT(0.278)QES(0.278)GNS(0.069)S(0.018)GPSPGAK	LS(-12.3)VS(-6.51)S(0)NDT(0)QES(0)GNS(-6.06)S(-11.9)GPS(-27.73)PGAK	11	3	0.26157
G3X9K3	Brefeldin A-inhibited guanine nucleotide-exchange protein 1	Arfgef1	208.5	1846	G3X9K3	1078	BIG1_MOUSE Brefeldin A-inhibited guanine nucleotide-exchange protein 1 OS=Mus musculus OX=10090 GN=Arfgef1 PE=1 SV=1	G3X9K3	1078	1078	T	PRYISGTVRGREGSLTGTKDQAPDEFVGLGL	120.31	120.31	EGS(0.221)LT(0.776)GT(0.003)K	EGS(-5.45)LT(5.45)GT(-24.27)K	5	2	-0.2023	136801	133823	132108	102821	92859.9	121454	54361.6	73626.8	71172.8
G3X9K3	Brefeldin A-inhibited guanine nucleotide-exchange protein 1	Arfgef1	208.5	1846	G3X9K3	397	BIG1_MOUSE Brefeldin A-inhibited guanine nucleotide-exchange protein 1 OS=Mus musculus OX=10090 GN=Arfgef1 PE=1 SV=1	G3X9K3	397	397	T	TPSLPDDRLSVSSNDTQESGNSSGPSPGAKF	47.32	47.32	LS(0.016)VS(0.062)S(0.278)NDT(0.278)QES(0.278)GNS(0.069)S(0.018)GPSPGAK	LS(-12.3)VS(-6.51)S(0)NDT(0)QES(0)GNS(-6.06)S(-11.9)GPS(-27.73)PGAK	8	3	0.26157
G3X9K3	Brefeldin A-inhibited guanine nucleotide-exchange protein 1	Arfgef1	208.5	1846	G3X9K3	1076	BIG1_MOUSE Brefeldin A-inhibited guanine nucleotide-exchange protein 1 OS=Mus musculus OX=10090 GN=Arfgef1 PE=1 SV=1	G3X9K3	1076	1076	S	VKPRYISGTVRGREGSLTGTKDQAPDEFVGL	85.355	59.294	GREGS(0.999)LT(0.001)GTK	GREGS(32.61)LT(-32.61)GT(-43.19)K	5	3	0.34496	178775	127026	129424	117912	93443.2	117773	74317.9	83872.1	85186.6
G3XA57	Rab11 family-interacting protein 2	Rab11fip2	58.206	512	G3XA57	280	RFIP2_MOUSE Rab11 family-interacting protein 2 OS=Mus musculus OX=10090 GN=Rab11fip2 PE=1 SV=1	G3XA57	280	280	T	SGSLKSPHRRTLSFDTSKLNQPGSIVDEGEH	120.31	115.71	T(0.084)LS(0.047)FDT(0.753)S(0.116)K	T(-9.52)LS(-12.01)FDT(8.14)S(-8.14)K	6	2	0.33025	30051.8	27450	26765.4	22069.4	22917.3	26133.8	22367.1	23576.1	27716.9
G3XA57	Rab11 family-interacting protein 2	Rab11fip2	58.206	512	G3XA57	277	RFIP2_MOUSE Rab11 family-interacting protein 2 OS=Mus musculus OX=10090 GN=Rab11fip2 PE=1 SV=1	G3XA57	277	277	S	VPESGSLKSPHRRTLSFDTSKLNQPGSIVDE	134.51	52.725	T(0.059)LS(0.939)FDT(0.001)SK	T(-12.01)LS(12.01)FDT(-28.87)S(-36.47)K	3	3	-0.076671	46204.4	40183.5	39583.8	34574.5	34799.1	41501.5	36455.2	36057.3	41040.4
G5E829	Plasma membrane calcium-transporting ATPase 1	Atp2b1	134.75	1220	G5E829	1139	AT2B1_MOUSE Plasma membrane calcium-transporting ATPase 1 OS=Mus musculus OX=10090 GN=Atp2b1 PE=1 SV=1	G5E829	1139	1139	S	FRSSLYEGLEKPESRSSIHNFMTHPEFRIED	173.51	173.51	S(0.5)S(0.5)IHNFMTHPEFR	S(0)S(0)IHNFMT(-98.42)HPEFR	1	3	0.36974	59684.1	61538.5	63264.6	54043.7	47123.4	57327.7	48603.2	48947.3	54685.4
G5E829	Plasma membrane calcium-transporting ATPase 1	Atp2b1	134.75	1220	G5E829	1146	AT2B1_MOUSE Plasma membrane calcium-transporting ATPase 1 OS=Mus musculus OX=10090 GN=Atp2b1 PE=1 SV=1	G5E829	1146	1146	T	GLEKPESRSSIHNFMTHPEFRIEDSEPHIPL	68.676	68.676	S(0.3)S(0.3)IHNFMT(0.401)HPEFR	S(-1.26)S(-1.26)IHNFMT(1.26)HPEFR	8	3	-0.33859
G5E829	Plasma membrane calcium-transporting ATPase 1	Atp2b1	134.75	1220	G5E829	1177	AT2B1_MOUSE Plasma membrane calcium-transporting ATPase 1 OS=Mus musculus OX=10090 GN=Atp2b1 PE=1 SV=1	G5E829	1177	1177	S	IDDTDAEDDAPTKRNSSPPPSPNKNNNAVDS	63.989	63.989	NS(0.5)S(0.5)PPPSPNK	NS(0)S(0)PPPS(-42.38)PNK	2	3	-0.26542	11867.2	11043.7	11785.8	11406.4	10279.6	12817.2	11180	12364.5	12482.6
G5E829	Plasma membrane calcium-transporting ATPase 1	Atp2b1	134.75	1220	G5E829	1178	AT2B1_MOUSE Plasma membrane calcium-transporting ATPase 1 OS=Mus musculus OX=10090 GN=Atp2b1 PE=1 SV=1	G5E829	1178	1178	S	DDTDAEDDAPTKRNSSPPPSPNKNNNAVDSG	83.226	83.226	NS(0.016)S(0.984)PPPS(1)PNK	NS(-17.99)S(17.99)PPPS(33.41)PNK	3	2	-0.14776	172880	177674	179827	173673	157005	174544	158863	179426	174085
G5E829	Plasma membrane calcium-transporting ATPase 1	Atp2b1	134.75	1220	G5E829	1182	AT2B1_MOUSE Plasma membrane calcium-transporting ATPase 1 OS=Mus musculus OX=10090 GN=Atp2b1 PE=1 SV=1	G5E829	1182	1182	S	AEDDAPTKRNSSPPPSPNKNNNAVDSGIHLT	83.226	69.403	NS(0.143)S(0.857)PPPS(1)PNK	NS(-7.78)S(7.78)PPPS(53.15)PNK	7	3	0.10691	151519	158904	160660	147713	145865	155735	147035	171299	162219
G5E829	Plasma membrane calcium-transporting ATPase 1	Atp2b1	134.75	1220	G5E829	1140	AT2B1_MOUSE Plasma membrane calcium-transporting ATPase 1 OS=Mus musculus OX=10090 GN=Atp2b1 PE=1 SV=1	G5E829	1140	1140	S	RSSLYEGLEKPESRSSIHNFMTHPEFRIEDS	173.51	173.51	S(0.5)S(0.5)IHNFMTHPEFR	S(0)S(0)IHNFMT(-98.42)HPEFR	2	3	0.36974	59684.1	61538.5	63264.6	54043.7	47123.4	57327.7	48603.2	48947.3	54685.4
G5E861	Sodium channel and clathrin linker 1	Sclt1	80.491	688	G5E861	441	SCLT1_MOUSE Sodium channel and clathrin linker 1 OS=Mus musculus OX=10090 GN=Sclt1 PE=1 SV=1	G5E861	441	441	S	EEELEKIYREGKQDESDYRKLEEMHQRCLAA	32.55	31.818	QDES(0.998)DY(0.002)RKLEEMHQR	QDES(26.04)DY(-26.04)RKLEEMHQR	4	3	-2.7871	137989	133436	113686	124108	173467	115981	146342	145013	124325
G5E861	Sodium channel and clathrin linker 1	Sclt1	80.491	688	G5E861	681	SCLT1_MOUSE Sodium channel and clathrin linker 1 OS=Mus musculus OX=10090 GN=Sclt1 PE=1 SV=1	G5E861	681	681	S	SQQLSVITVQRRKAASMMNLENI________	56.359	56.359	AAS(1)MMNLENI	AAS(56.36)MMNLENI	3	2	-1.3919	4314.9	6958.02	6205.58	7020.5	7722.7	7515.46	7007.91	6434.49	6153.99
G5E870	E3 ubiquitin-protein ligase TRIP12	Trip12	224.13	2025	G5E870	1111	TRIPC_MOUSE E3 ubiquitin-protein ligase TRIP12 OS=Mus musculus OX=10090 GN=Trip12 PE=1 SV=1	G5E870	1111	1111	S	EPARTAGVSGLARAASKDTISNNREKIKGWI	101.97	83.823	AAS(0.996)KDT(0.003)IS(0.001)NNR	AAS(25.1)KDT(-25.1)IS(-28.49)NNR	3	3	-1.037	183067	169257	180311	170749	126552	164941	155376	168883	169260
G5E870	E3 ubiquitin-protein ligase TRIP12	Trip12	224.13	2025	G5E870	77	TRIPC_MOUSE E3 ubiquitin-protein ligase TRIP12 OS=Mus musculus OX=10090 GN=Trip12 PE=1 SV=1	G5E870	77	77	S	QVPKKDNSRGVKRSASPDYNRTNSPSSAKKP	154.75	134.66	S(0.002)AS(0.998)PDYNR	S(-26.36)AS(26.36)PDY(-64.39)NR	3	2	-0.10084	46763.9	46549.6	48090.4	47562.7	40172.9	45036.9	49714.7	49028.8	46269.9
G5E870	E3 ubiquitin-protein ligase TRIP12	Trip12	224.13	2025	G5E870	1049	TRIPC_MOUSE E3 ubiquitin-protein ligase TRIP12 OS=Mus musculus OX=10090 GN=Trip12 PE=1 SV=1	G5E870	1049	1049	S	KRKRLPKRGPRRPKYSPPRDDDKVDNQAKSP	129.12	48.477	Y(0.008)S(0.992)PPRDDDKVDNQAK	Y(-20.83)S(20.83)PPRDDDKVDNQAK	2	3	-0.38967	267584	286370	282696	252806	243148	277036	256995	294972	303898
G5E870	E3 ubiquitin-protein ligase TRIP12	Trip12	224.13	2025	G5E870	312	TRIPC_MOUSE E3 ubiquitin-protein ligase TRIP12 OS=Mus musculus OX=10090 GN=Trip12 PE=1 SV=1	G5E870	312	312	S	AKLASLRKSTKKRSESPPAELPSLRRSTRQK	229.4	229.4	S(0.001)ES(0.999)PPAELPSLR	S(-29.89)ES(29.89)PPAELPS(-112.79)LR	3	2	-0.37979	135635	147270	140584	135551	128256	139649	138495	144259	146675
G5E870	E3 ubiquitin-protein ligase TRIP12	Trip12	224.13	2025	G5E870	85	TRIPC_MOUSE E3 ubiquitin-protein ligase TRIP12 OS=Mus musculus OX=10090 GN=Trip12 PE=1 SV=1	G5E870	85	85	S	RGVKRSASPDYNRTNSPSSAKKPRAFQHIES	99.568	38.783	T(0.146)NS(0.644)PS(0.208)S(0.002)AK	T(-6.45)NS(4.91)PS(-4.91)S(-24.97)AK	3	3	-0.14776	55275	52789.7	58461.4	46716.1	42939.2	55346.3	50337.2	57835.9	57896.4
G5E870	E3 ubiquitin-protein ligase TRIP12	Trip12	224.13	2025	G5E870	1065	TRIPC_MOUSE E3 ubiquitin-protein ligase TRIP12 OS=Mus musculus OX=10090 GN=Trip12 PE=1 SV=1	G5E870	1065	1065	T	PPRDDDKVDNQAKSPTTTQSPKSSFLASLNP	90.104	90.104	S(0.374)PT(0.625)T(0.001)TQSPK	S(-2.23)PT(2.23)T(-27.21)T(-37.71)QS(-67.77)PK	3	3	0.5646	50325.7	47234.1	52365	48701.4	43883.6	49316.9	46970.3	54714	52000
G5E870	E3 ubiquitin-protein ligase TRIP12	Trip12	224.13	2025	G5E870	340	TRIPC_MOUSE E3 ubiquitin-protein ligase TRIP12 OS=Mus musculus OX=10090 GN=Trip12 PE=1 SV=1	G5E870	340	340	S	RQKTTGSCASTSRRGSGLGKRGAAEARRQEK	72.275	63.184	RGS(1)GLGK	RGS(63.18)GLGK	3	3	-0.0043469	112363	95566.9	96045	83130.1	69180.6	93089.7	68673.6	94886.5	76832.8
G5E870	E3 ubiquitin-protein ligase TRIP12	Trip12	224.13	2025	G5E870	1063	TRIPC_MOUSE E3 ubiquitin-protein ligase TRIP12 OS=Mus musculus OX=10090 GN=Trip12 PE=1 SV=1	G5E870	1063	1063	S	YSPPRDDDKVDNQAKSPTTTQSPKSSFLASL	91.701	73.781	S(0.979)PT(0.018)T(0.003)TQSPK	S(17.42)PT(-17.42)T(-25.34)T(-33.07)QS(-47.74)PK	1	2	0.28738	16970.4	15977.1	19092.6	16383	16598.7	17944.1	16483.7	18482.8	19619.8
G5E870	E3 ubiquitin-protein ligase TRIP12	Trip12	224.13	2025	G5E870	238	TRIPC_MOUSE E3 ubiquitin-protein ligase TRIP12 OS=Mus musculus OX=10090 GN=Trip12 PE=1 SV=1	G5E870	238	238	S	KQGKDQNKARRSRSASSPSPRRSSREKEQSK	67.897	67.897	S(0.004)AS(0.498)S(0.498)PS(1)PR	S(-20.71)AS(0)S(0)PS(31.34)PR	3	2	0.45717
G5E870	E3 ubiquitin-protein ligase TRIP12	Trip12	224.13	2025	G5E870	430	TRIPC_MOUSE E3 ubiquitin-protein ligase TRIP12 OS=Mus musculus OX=10090 GN=Trip12 PE=1 SV=1	G5E870	430	430	S	RGLPPHLFGPLGPRMSQLFHRTIGSGASSKA	39.305	37.191	MS(1)QLFHR	MS(37.19)QLFHR	2	3	0.032584
G5E870	E3 ubiquitin-protein ligase TRIP12	Trip12	224.13	2025	G5E870	241	TRIPC_MOUSE E3 ubiquitin-protein ligase TRIP12 OS=Mus musculus OX=10090 GN=Trip12 PE=1 SV=1	G5E870	241	241	S	KDQNKARRSRSASSPSPRRSSREKEQSKTGG	67.897	67.897	S(0.004)AS(0.498)S(0.498)PS(1)PR	S(-20.71)AS(0)S(0)PS(31.34)PR	6	2	0.45717	6648.42	9753.03	9057.98	9732.51	9014.77	10157.8	9062.22	10195.6	8980.11
G5E870	E3 ubiquitin-protein ligase TRIP12	Trip12	224.13	2025	G5E870	1069	TRIPC_MOUSE E3 ubiquitin-protein ligase TRIP12 OS=Mus musculus OX=10090 GN=Trip12 PE=1 SV=1	G5E870	1069	1069	S	DDKVDNQAKSPTTTQSPKSSFLASLNPKTWG	99.283	91.549	SPTT(0.001)T(0.004)QS(0.995)PK	S(-53.99)PT(-47.23)T(-31.03)T(-23.82)QS(23.82)PK	7	2	-0.26531	59461.6	57942.4	57815.3	50435.4	48096.6	54076.3	53753.3	55392.3	56722.4
G5E870	E3 ubiquitin-protein ligase TRIP12	Trip12	224.13	2025	G5E870	239	TRIPC_MOUSE E3 ubiquitin-protein ligase TRIP12 OS=Mus musculus OX=10090 GN=Trip12 PE=1 SV=1	G5E870	239	239	S	QGKDQNKARRSRSASSPSPRRSSREKEQSKT	67.897	55.549	S(0.034)AS(0.426)S(0.55)PS(0.99)PR	S(-12.27)AS(-1.13)S(1.13)PS(18.36)PR	4	2	-0.1681	3065.7	5086.04	4835.68	5612.24	4684.41	6101.74	4405.36	5666.58	4972.97
G5E870	E3 ubiquitin-protein ligase TRIP12	Trip12	224.13	2025	G5E870	87	TRIPC_MOUSE E3 ubiquitin-protein ligase TRIP12 OS=Mus musculus OX=10090 GN=Trip12 PE=1 SV=1	G5E870	87	87	S	VKRSASPDYNRTNSPSSAKKPRAFQHIESFS	54.259	54.259	T(0.072)NS(0.407)PS(0.519)S(0.002)AK	T(-8.6)NS(-1.05)PS(1.05)S(-23.37)AK	5	3	0.10388	14316.2	14985.4	16295.6	13647.9	13540.9	18083.1	15343.1	16743.6	15618.1
G5E870	E3 ubiquitin-protein ligase TRIP12	Trip12	224.13	2025	G5E870	154	TRIPC_MOUSE E3 ubiquitin-protein ligase TRIP12 OS=Mus musculus OX=10090 GN=Trip12 PE=1 SV=1	G5E870	154	154	S	VAAGSSRNQKRKRTESSCVKSGSGSESTGAE	68.224	68.224	T(0.001)ES(0.979)S(0.02)CVK	T(-29.45)ES(16.88)S(-16.88)CVK	3	2	-2.0913	21567	22547.1	25344.2	20629.9	17965.2	22055.7	14394.6	15483	15763
G5E8K5	Ankyrin-3	Ank3	214.06	1961	G5E8K5	1891	ANK3_MOUSE Ankyrin-3 OS=Mus musculus OX=10090 GN=Ank3 PE=1 SV=1	G5E8K5	1891	1891	S	GRTEEPVSPLTAYQKSLEETSKLVIEDAPKP	71.614	71.614	S(0.996)LEET(0.004)SK	S(23.74)LEET(-23.74)S(-36.18)K	1	2	1.3801	20784.2	24627.9	28394.8	18778.4	18538.6	19877.6	16407.5	18113.4	23390.5
G5E8K5	Ankyrin-3	Ank3	214.06	1961	G5E8K5	1462	ANK3_MOUSE Ankyrin-3 OS=Mus musculus OX=10090 GN=Ank3 PE=1 SV=1	G5E8K5	1462	1462	S	DRRQSFASLALRKRYSYLTEPSMSPQSPCER	110.16	110.16	RYS(1)YLTEPSMSPQSPCER	RY(-48.42)S(35.42)Y(-48.42)LT(-35.42)EPS(-71.84)MS(-85.31)PQS(-103.04)PCER	3	3	0.48764	7734.98	7452.31	7732.65	8238.28	9405.49	8465.05	7389.97	7640.54	7598.04
G5E8K5	Ankyrin-3	Ank3	214.06	1961	G5E8K5	1470	ANK3_MOUSE Ankyrin-3 OS=Mus musculus OX=10090 GN=Ank3 PE=1 SV=1	G5E8K5	1470	1470	S	LALRKRYSYLTEPSMSPQSPCERTDIRMAIV	66.536	60.561	YSYLTEPS(0.054)MS(0.901)PQS(0.045)PCER	Y(-51.85)S(-48.49)Y(-49.22)LT(-37)EPS(-12.25)MS(12.25)PQS(-13.06)PCER	10	3	-0.34054	7364.77	8539.3	8828.62	9054.04	10924.8	8611.18	7032.31	7691.19	8387.01
G5E8K5	Ankyrin-3	Ank3	214.06	1961	G5E8K5	1473	ANK3_MOUSE Ankyrin-3 OS=Mus musculus OX=10090 GN=Ank3 PE=1 SV=1	G5E8K5	1473	1473	S	RKRYSYLTEPSMSPQSPCERTDIRMAIVADH	80.236	80.236	YSYLTEPS(0.015)MS(0.321)PQS(0.664)PCER	Y(-65.93)S(-57.65)Y(-62)LT(-41.36)EPS(-16.55)MS(-3.16)PQS(3.16)PCER	13	3	-0.72325	5795.43	6125.61	6646.09	6776.25	7667.88	6017.34	5365.12	5538.11	6216.55
G5E8K5	Ankyrin-3	Ank3	214.06	1961	G5E8K5	1451	ANK3_MOUSE Ankyrin-3 OS=Mus musculus OX=10090 GN=Ank3 PE=1 SV=1	G5E8K5	1451	1451	S	TLPAHKKAEKADRRQSFASLALRKRYSYLTE	171.73	164.92	RQS(1)FASLALR	RQS(58.38)FAS(-58.38)LALR	3	3	-0.062802	251035	218959	219540	179342	184378	217220	152914	190052	188830
G5E8K5	Ankyrin-3	Ank3	214.06	1961	G5E8K5	1795	ANK3_MOUSE Ankyrin-3 OS=Mus musculus OX=10090 GN=Ank3 PE=1 SV=1	G5E8K5	1795	1795	S	SLAGWQNETPSGSLESPAQARRLTGGLLDRL	81.967	81.967	AELAMSSLAGWQNETPS(0.005)GS(0.004)LES(0.991)PAQAR	AELAMS(-62.06)S(-62.2)LAGWQNET(-35.13)PS(-23.19)GS(-24.05)LES(23.19)PAQAR	22	3	-0.13718	1083.83	1449.32	813.725	1593.03	2539.98	723.635	1607.16	1119.07	1495.83
G5E8K5	Ankyrin-3	Ank3	214.06	1961	G5E8K5	1803	ANK3_MOUSE Ankyrin-3 OS=Mus musculus OX=10090 GN=Ank3 PE=1 SV=1	G5E8K5	1803	1803	T	TPSGSLESPAQARRLTGGLLDRLDDSSDQAR	126.83	126.83	RLT(1)GGLLDR	RLT(126.83)GGLLDR	3	3	-0.27089	20485.5	17931.1	19413.3	12647.1	14826.7	19190.2	13103.1	12670.8	14392.4
G5E8K5	Ankyrin-3	Ank3	214.06	1961	G5E8K5	1883	ANK3_MOUSE Ankyrin-3 OS=Mus musculus OX=10090 GN=Ank3 PE=1 SV=1	G5E8K5	1883	1883	S	LKPKTHGCGRTEEPVSPLTAYQKSLEETSKL	106.55	90.444	TEEPVS(0.999)PLT(0.001)AYQK	T(-34.56)EEPVS(31.61)PLT(-31.61)AY(-56.06)QK	6	3	0.38275	50520.1	54381.8	54949.8	60499.9	60443.5	57277.4	55872.2	63469.1	59737.9
G5E8Q8	Adhesion G protein-coupled receptor F5	Adgrf5	149.39	1348	G5E8Q8	1309	AGRF5_MOUSE Adhesion G protein-coupled receptor F5 OS=Mus musculus OX=10090 GN=Adgrf5 PE=1 SV=1	G5E8Q8	1309	1309	S	KSTSIGSSTPVFSMSSPISRRFNNLFGKTGT	79.143	79.143	STSIGSSTPVFS(0.063)MS(0.249)S(0.636)PIS(0.052)R	S(-66.65)T(-66.65)S(-66.65)IGS(-51.74)S(-44.49)T(-34.75)PVFS(-10.05)MS(-4.08)S(4.08)PIS(-10.85)R	15	3	0.92643	2718.68	4264.29	4247.1	3560.81	6093.49	3455.42	3748.87	3330.84	4001.71
G5E8Q8	Adhesion G protein-coupled receptor F5	Adgrf5	149.39	1348	G5E8Q8	1308	AGRF5_MOUSE Adhesion G protein-coupled receptor F5 OS=Mus musculus OX=10090 GN=Adgrf5 PE=1 SV=1	G5E8Q8	1308	1308	S	SKSTSIGSSTPVFSMSSPISRRFNNLFGKTG	79.172	79.172	STSIGSST(0.001)PVFS(0.11)MS(0.502)S(0.345)PIS(0.042)R	S(-62.61)T(-62.61)S(-57.88)IGS(-40.91)S(-34.22)T(-29.63)PVFS(-6.61)MS(1.63)S(-1.63)PIS(-10.77)R	14	3	0.20638	4220.45	4250.59	4126.35	4095.22	7794.01	3506.7	4981.54	4164.3	4982.27
O08529	Calpain-2 catalytic subunit	Capn2	79.871	700	O08529	67	CAN2_MOUSE Calpain-2 catalytic subunit OS=Mus musculus OX=10090 GN=Capn2 PE=1 SV=4	O08529	67	67	S	PALPSSLGYKELGPYSSKTRGIEWKRPTEIC	53.493	53.493	ELGPY(0.001)S(0.499)S(0.499)K	ELGPY(-25.97)S(0)S(0)K	6	2	0.21111
O08529	Calpain-2 catalytic subunit	Capn2	79.871	700	O08529	68	CAN2_MOUSE Calpain-2 catalytic subunit OS=Mus musculus OX=10090 GN=Capn2 PE=1 SV=4	O08529	68	68	S	ALPSSLGYKELGPYSSKTRGIEWKRPTEICA	53.493	53.493	ELGPY(0.001)S(0.499)S(0.499)K	ELGPY(-25.97)S(0)S(0)K	7	2	0.21111
O08539	Myc box-dependent-interacting protein 1	Bin1	64.469	588	O08539	298	BIN1_MOUSE Myc box-dependent-interacting protein 1 OS=Mus musculus OX=10090 GN=Bin1 PE=1 SV=1	O08539	298	298	S	AQPSDNAPEKGNKSPSPPPDGSPAATPEIRV	109.65	45.546	GNKS(0.45)PS(0.546)PPPDGS(0.003)PAAT(0.001)PEIR	GNKS(-0.84)PS(0.84)PPPDGS(-22.1)PAAT(-27.95)PEIR	6	3	-0.32345	111244	119095	112973	104476	117684	106493	112530	114775	109909
O08539	Myc box-dependent-interacting protein 1	Bin1	64.469	588	O08539	334	BIN1_MOUSE Myc box-dependent-interacting protein 1 OS=Mus musculus OX=10090 GN=Bin1 PE=1 SV=1	O08539	334	334	S	PASGASPGATIPKSPSQLRKGPPVPPPPKHT	43.554	43.554	VNHEPEPAS(0.129)GAS(0.211)PGAT(0.211)IPKS(0.211)PS(0.236)QLR	VNHEPEPAS(-2.62)GAS(-0.49)PGAT(-0.49)IPKS(-0.49)PS(0.49)QLR	22	4	-0.32539
O08539	Myc box-dependent-interacting protein 1	Bin1	64.469	588	O08539	296	BIN1_MOUSE Myc box-dependent-interacting protein 1 OS=Mus musculus OX=10090 GN=Bin1 PE=1 SV=1	O08539	296	296	S	VKAQPSDNAPEKGNKSPSPPPDGSPAATPEI	109.65	69.729	S(0.884)PS(0.116)PPPDGSPAATPEIR	S(8.81)PS(-8.81)PPPDGS(-43.36)PAAT(-48.99)PEIR	1	2	0.55258	47623.3	52800.2	51392	47466.1	54597.9	48931.2	51205.9	50699.2	46968.2
O08539	Myc box-dependent-interacting protein 1	Bin1	64.469	588	O08539	328	BIN1_MOUSE Myc box-dependent-interacting protein 1 OS=Mus musculus OX=10090 GN=Bin1 PE=1 SV=1	O08539	328	328	T	VNHEPEPASGASPGATIPKSPSQLRKGPPVP	47.104	47.104	VNHEPEPAS(0.009)GAS(0.038)PGAT(0.461)IPKS(0.397)PS(0.095)QLR	VNHEPEPAS(-17.08)GAS(-10.85)PGAT(0.64)IPKS(-0.64)PS(-6.85)QLR	16	4	-0.25823
O08539	Myc box-dependent-interacting protein 1	Bin1	64.469	588	O08539	324	BIN1_MOUSE Myc box-dependent-interacting protein 1 OS=Mus musculus OX=10090 GN=Bin1 PE=1 SV=1	O08539	324	324	S	PEIRVNHEPEPASGASPGATIPKSPSQLRKG	86.791	86.791	VNHEPEPAS(0.029)GAS(0.97)PGAT(0.001)IPK	VNHEPEPAS(-15.25)GAS(15.25)PGAT(-31.99)IPK	12	3	0.81887	6715.1	7383.78	7652.74	7424.67	14385.5	8103.98	9448.76	7769.34	7849.84
O08539	Myc box-dependent-interacting protein 1	Bin1	64.469	588	O08539	321	BIN1_MOUSE Myc box-dependent-interacting protein 1 OS=Mus musculus OX=10090 GN=Bin1 PE=1 SV=1	O08539	321	321	S	AATPEIRVNHEPEPASGASPGATIPKSPSQL	91.729	91.729	VNHEPEPAS(0.866)GAS(0.134)PGATIPK	VNHEPEPAS(8.12)GAS(-8.12)PGAT(-45.57)IPK	9	3	0.20484	1928.83	2477.34	2672.7	2676.98	4315.73	2876.14	3412.4	2936.3	2944.83
O08539	Myc box-dependent-interacting protein 1	Bin1	64.469	588	O08539	304	BIN1_MOUSE Myc box-dependent-interacting protein 1 OS=Mus musculus OX=10090 GN=Bin1 PE=1 SV=1	O08539	304	304	S	APEKGNKSPSPPPDGSPAATPEIRVNHEPEP	69.763	69.763	SPSPPPDGS(0.999)PAAT(0.001)PEIR	S(-45.54)PS(-45.54)PPPDGS(32.65)PAAT(-32.65)PEIR	9	3	1.1197	11594.1	14461.8	13318	12337.7	14768.2	13315	14212.2	14141.2	12924.7
O08539	Myc box-dependent-interacting protein 1	Bin1	64.469	588	O08539	332	BIN1_MOUSE Myc box-dependent-interacting protein 1 OS=Mus musculus OX=10090 GN=Bin1 PE=1 SV=1	O08539	332	332	S	PEPASGASPGATIPKSPSQLRKGPPVPPPPK	126.15	31.199	VNHEPEPAS(0.028)GAS(0.04)PGAT(0.08)IPKS(0.633)PS(0.218)QLR	VNHEPEPAS(-13.55)GAS(-11.95)PGAT(-8.99)IPKS(4.63)PS(-4.63)QLR	20	5	1.8711	10934.1	11160.7	10108.7	10648.7	12274.6	11535	12501.7	9617.17	10346.2
O08547	Vesicle-trafficking protein SEC22b	Sec22b	24.74	215	O08547	175	SC22B_MOUSE Vesicle-trafficking protein SEC22b OS=Mus musculus OX=10090 GN=Sec22b PE=1 SV=3	O08547	175	175	S	GEALSALDSKANNLSSLSKKYRQDAKYLNMR	159.09	159.09	ANNLS(0.047)S(0.952)LS(0.001)K	ANNLS(-13.1)S(13.1)LS(-29.08)K	6	2	0.13355	75436.5	72707.7	74371.9	81923.4	68999.8	67513.5	70538.8	77043.1	73471
O08547	Vesicle-trafficking protein SEC22b	Sec22b	24.74	215	O08547	177	SC22B_MOUSE Vesicle-trafficking protein SEC22b OS=Mus musculus OX=10090 GN=Sec22b PE=1 SV=3	O08547	177	177	S	ALSALDSKANNLSSLSKKYRQDAKYLNMRST	87.001	62.694	ANNLS(0.007)S(0.006)LS(0.987)K	ANNLS(-21.29)S(-22.54)LS(21.29)K	8	2	0.68484	73734.1	71644.5	79002.7	54861.1	47947.9	47626.1	43180.7	57156.8	61911.6
O08547	Vesicle-trafficking protein SEC22b	Sec22b	24.74	215	O08547	174	SC22B_MOUSE Vesicle-trafficking protein SEC22b OS=Mus musculus OX=10090 GN=Sec22b PE=1 SV=3	O08547	174	174	S	RGEALSALDSKANNLSSLSKKYRQDAKYLNM	59.418	59.418	ANNLS(0.626)S(0.373)LS(0.001)K	ANNLS(2.25)S(-2.25)LS(-29.41)K	5	3	-1.3865	18514.7	18226.2	18774.2	17916.1	15517.5	17909.2	16426	17867.2	16889.6
O08547	Vesicle-trafficking protein SEC22b	Sec22b	24.74	215	O08547	137	SC22B_MOUSE Vesicle-trafficking protein SEC22b OS=Mus musculus OX=10090 GN=Sec22b PE=1 SV=3	O08547	137	137	S	TKKLYIDSRARRNLGSINTELQDVQRIMVAN	260.14	151.44	NLGS(1)INTELQDVQR	NLGS(40.09)INT(-40.09)ELQDVQR	4	3	-0.21242	323845	409443	352049	227593	272659	281335	117061	154272	159227
O08547	Vesicle-trafficking protein SEC22b	Sec22b	24.74	215	O08547	168	SC22B_MOUSE Vesicle-trafficking protein SEC22b OS=Mus musculus OX=10090 GN=Sec22b PE=1 SV=3	O08547	168	168	S	IEEVLQRGEALSALDSKANNLSSLSKKYRQD	97.911	90.653	GEALSALDS(1)K	GEALS(-49.94)ALDS(49.94)K	9	2	-0.23294	51990.2	45556.5	51514.9	88298.4	50739.7	54760	55683.3	44154.3	45277.7
O08550	Histone-lysine N-methyltransferase 2B	Kmt2b	294.82	2713	O08550	2079	KMT2B_MOUSE Histone-lysine N-methyltransferase 2B OS=Mus musculus OX=10090 GN=Kmt2b PE=1 SV=3	O08550	2079	2079	T	TDSEAEAVQQPRGQGTPPSGPGVGRGGVLGA	38.116	38.116	GQGT(0.998)PPS(0.002)GPGVGR	GQGT(27.5)PPS(-27.5)GPGVGR	4	3	0.015577	20331.2	21844.3	20418.1	20689.6	18699.6	20534.8	20713.2	20916.6	21067
O08550	Histone-lysine N-methyltransferase 2B	Kmt2b	294.82	2713	O08550	826	KMT2B_MOUSE Histone-lysine N-methyltransferase 2B OS=Mus musculus OX=10090 GN=Kmt2b PE=1 SV=3	O08550	826	826	S	IDQQQQQKVAASMPLSPAVQTEEAVGTVKQT	58.92	58.92	VAAS(0.048)MPLS(0.947)PAVQT(0.005)EEAVGTVK	VAAS(-12.95)MPLS(12.95)PAVQT(-22.67)EEAVGT(-41.33)VK	8	3	0.30638	2631.22	2717.65	2487.23	2179.05	3670.8	2925.2	3088.11	2655.76	2856.87
O08550	Histone-lysine N-methyltransferase 2B	Kmt2b	294.82	2713	O08550	866	KMT2B_MOUSE Histone-lysine N-methyltransferase 2B OS=Mus musculus OX=10090 GN=Kmt2b PE=1 SV=3	O08550	866	866	S	DESMEAKRDRASGPESPLQGPRIKHVCRHAA	41.499	41.499	AS(0.164)GPES(0.836)PLQGPR	AS(-7.07)GPES(7.07)PLQGPR	6	3	-4.3667
O08553	Dihydropyrimidinase-related protein 2	Dpysl2	62.277	572	O08553	512	DPYL2_MOUSE Dihydropyrimidinase-related protein 2 OS=Mus musculus OX=10090 GN=Dpysl2 PE=1 SV=2	O08553	512	512	T	GLYDGPVCEVSVTPKTVTPASSAKTSPAKQQ	124.67	91.853	T(0.987)VT(0.012)PASSAK	T(19.01)VT(-19.01)PAS(-33.15)S(-40.41)AK	1	2	0.12544	121273	109193	96589.6	81704.7	80508.7	99711.4	110907	126965	123135
O08553	Dihydropyrimidinase-related protein 2	Dpysl2	62.277	572	O08553	517	DPYL2_MOUSE Dihydropyrimidinase-related protein 2 OS=Mus musculus OX=10090 GN=Dpysl2 PE=1 SV=2	O08553	517	517	S	PVCEVSVTPKTVTPASSAKTSPAKQQAPPVR	119.22	119.22	TVTPAS(0.624)S(0.376)AK	T(-67.79)VT(-33.93)PAS(2.2)S(-2.2)AK	6	2	0.22181	18632.5	21544.6	20990.4	20126.3	19133.5	21320.9	18512.4	22264.2	23777
O08553	Dihydropyrimidinase-related protein 2	Dpysl2	62.277	572	O08553	542	DPYL2_MOUSE Dihydropyrimidinase-related protein 2 OS=Mus musculus OX=10090 GN=Dpysl2 PE=1 SV=2	O08553	542	542	S	QAPPVRNLHQSGFSLSGAQIDDNIPRRTTQR	114.15	99.064	NLHQSGFS(0.011)LS(0.989)GAQIDDNIPR	NLHQS(-38.03)GFS(-19.64)LS(19.64)GAQIDDNIPR	10	3	0.29986	49341.4	51548.5	53681	54432	53522.7	59587.9	56154.2	54108.5	59608.3
O08553	Dihydropyrimidinase-related protein 2	Dpysl2	62.277	572	O08553	540	DPYL2_MOUSE Dihydropyrimidinase-related protein 2 OS=Mus musculus OX=10090 GN=Dpysl2 PE=1 SV=2	O08553	540	540	S	KQQAPPVRNLHQSGFSLSGAQIDDNIPRRTT	140.4	140.4	NLHQSGFS(1)LSGAQIDDNIPR	NLHQS(-34.75)GFS(34.75)LS(-41.3)GAQIDDNIPR	8	3	-0.025414	15927.6	17306.5	16609.3	18013.8	21165.7	17502.3	17547.5	16281.7	17771.2
O08553	Dihydropyrimidinase-related protein 2	Dpysl2	62.277	572	O08553	507	DPYL2_MOUSE Dihydropyrimidinase-related protein 2 OS=Mus musculus OX=10090 GN=Dpysl2 PE=1 SV=2	O08553	507	507	S	RGVPRGLYDGPVCEVSVTPKTVTPASSAKTS	153.39	153.39	GLYDGPVCEVS(0.594)VT(0.406)PK	GLY(-119.43)DGPVCEVS(1.66)VT(-1.66)PK	11	2	-0.2223	8178.92	8605.58	8887.4	8415.11	10765.2	9327.39	11188.4	10195.6	11268.2
O08553	Dihydropyrimidinase-related protein 2	Dpysl2	62.277	572	O08553	514	DPYL2_MOUSE Dihydropyrimidinase-related protein 2 OS=Mus musculus OX=10090 GN=Dpysl2 PE=1 SV=2	O08553	514	514	T	YDGPVCEVSVTPKTVTPASSAKTSPAKQQAP	108.9	89.171	T(0.123)VT(0.867)PAS(0.008)S(0.002)AK	T(-8.47)VT(8.47)PAS(-20.32)S(-27.39)AK	3	2	-0.1546	123961	115683	103712	91795.5	90287	113102	129636	139380	134924
O08553	Dihydropyrimidinase-related protein 2	Dpysl2	62.277	572	O08553	509	DPYL2_MOUSE Dihydropyrimidinase-related protein 2 OS=Mus musculus OX=10090 GN=Dpysl2 PE=1 SV=2	O08553	509	509	T	VPRGLYDGPVCEVSVTPKTVTPASSAKTSPA	135.69	123.08	GLYDGPVCEVS(0.003)VT(0.997)PK	GLY(-105.16)DGPVCEVS(-25.79)VT(25.79)PK	13	3	-0.14217	182258	178278	167386	180952	174349	172796	208526	182803	196517
O08553	Dihydropyrimidinase-related protein 2	Dpysl2	62.277	572	O08553	518	DPYL2_MOUSE Dihydropyrimidinase-related protein 2 OS=Mus musculus OX=10090 GN=Dpysl2 PE=1 SV=2	O08553	518	518	S	VCEVSVTPKTVTPASSAKTSPAKQQAPPVRN	145.99	86.344	TVTPAS(0.039)S(0.961)AK	T(-63.05)VT(-56.81)PAS(-13.91)S(13.91)AK	7	3	7.14e-05	46306.5	47090.4	44850.6	43693.6	37476.4	49053.9	47667.8	49076.7	47539
O08553	Dihydropyrimidinase-related protein 2	Dpysl2	62.277	572	O08553;Q62188	36;36	DPYL2_MOUSE Dihydropyrimidinase-related protein 2 OS=Mus musculus OX=10090 GN=Dpysl2 PE=1 SV=2;DPYL3_MOUSE Dihydropyrimidinase-related protein 3 OS=Mus musculus OX=10090 GN=Dpysl3 PE=1 SV=1	O08553;Q62188	36;36	36	Y	GGKIVNDDQSFYADIYMEDGLIKQIGENLIV;GGRIVNDDQSFYADIYMEDGLIKQIGDNLIV	18.058	18.058	IVNDDQS(1)FY(1)ADIY(1)MEDGLIK	IVNDDQS(18.06)FY(18.06)ADIY(18.06)MEDGLIK	13	4	4.3761	2895.5	2899.23	2447.61	2029.83	2933.31	1468.04	2251.39	2468.91	2349.19
O08553	Dihydropyrimidinase-related protein 2	Dpysl2	62.277	572	O08553;Q62188	32;32	DPYL2_MOUSE Dihydropyrimidinase-related protein 2 OS=Mus musculus OX=10090 GN=Dpysl2 PE=1 SV=2;DPYL3_MOUSE Dihydropyrimidinase-related protein 3 OS=Mus musculus OX=10090 GN=Dpysl3 PE=1 SV=1	O08553;Q62188	32;32	32	Y	LLIKGGKIVNDDQSFYADIYMEDGLIKQIGE;LLIKGGRIVNDDQSFYADIYMEDGLIKQIGD	18.058	18.058	IVNDDQS(1)FY(1)ADIY(1)MEDGLIK	IVNDDQS(18.06)FY(18.06)ADIY(18.06)MEDGLIK	9	4	4.3761	2895.5	2899.23	2447.61	2029.83	2933.31	1468.04	2251.39	2468.91	2349.19
O08576	RUN domain-containing protein 3A	Rundc3a	50.018	446	O08576	419	RUN3A_MOUSE RUN domain-containing protein 3A OS=Mus musculus OX=10090 GN=Rundc3a PE=1 SV=1	O08576	419	419	S	TPSMLGLCGSLASIPSCKSLASFKSNECLVS	58.015	48.641	DPTPSMLGLCGS(0.034)LAS(0.034)IPS(0.932)CK	DPT(-45.59)PS(-40.45)MLGLCGS(-14.37)LAS(-14.37)IPS(14.37)CK	18	3	2.2218	5527.28	4429.35	5008.01	7364.9	7452.39	4363.21	6346.25	4556.05	4109.9
O08576	RUN domain-containing protein 3A	Rundc3a	50.018	446	O08576	413	RUN3A_MOUSE RUN domain-containing protein 3A OS=Mus musculus OX=10090 GN=Rundc3a PE=1 SV=1	O08576	413	413	S	PIGKDPTPSMLGLCGSLASIPSCKSLASFKS	100.94	84.573	DPTPSMLGLCGS(0.972)LAS(0.028)IPSCK	DPT(-58.42)PS(-53.6)MLGLCGS(15.38)LAS(-15.38)IPS(-36.26)CK	12	3	-0.10523	14422.8	13306.3	15935.8	15892.1	20162.4	16727.4	16283.9	14882.4	16867.8
O08576	RUN domain-containing protein 3A	Rundc3a	50.018	446	O08576	369	RUN3A_MOUSE RUN domain-containing protein 3A OS=Mus musculus OX=10090 GN=Rundc3a PE=1 SV=1	O08576	369	369	S	EGASNSKLYRRHSFMSTEPLSAEASLSSDSQ	91.583	91.583	RHS(0.18)FMS(0.41)T(0.41)EPLSAEASLSSDSQR	RHS(-3.57)FMS(0)T(0)EPLS(-43.66)AEAS(-64.26)LS(-80.33)S(-84.11)DS(-89.57)QR	6	4	0.58234
O08576	RUN domain-containing protein 3A	Rundc3a	50.018	446	O08576	370	RUN3A_MOUSE RUN domain-containing protein 3A OS=Mus musculus OX=10090 GN=Rundc3a PE=1 SV=1	O08576	370	370	T	GASNSKLYRRHSFMSTEPLSAEASLSSDSQR	91.583	91.583	RHS(0.18)FMS(0.41)T(0.41)EPLSAEASLSSDSQR	RHS(-3.57)FMS(0)T(0)EPLS(-43.66)AEAS(-64.26)LS(-80.33)S(-84.11)DS(-89.57)QR	7	4	0.58234
O08576	RUN domain-containing protein 3A	Rundc3a	50.018	446	O08576	366	RUN3A_MOUSE RUN domain-containing protein 3A OS=Mus musculus OX=10090 GN=Rundc3a PE=1 SV=1	O08576	366	366	S	HRPEGASNSKLYRRHSFMSTEPLSAEASLSS	123.24	123.24	RHS(0.973)FMS(0.02)T(0.006)EPLSAEASLSSDSQR	RHS(16.8)FMS(-16.8)T(-21.82)EPLS(-63.99)AEAS(-91.82)LS(-101.24)S(-103.22)DS(-111.46)QR	3	3	-0.12329	24912.4	26185	26013	25335.3	33034.7	26535.7	27626	27678.1	27585.1
O08579	Emerin	Emd	29.435	259	O08579	186	EMD_MOUSE Emerin OS=Mus musculus OX=10090 GN=Emd PE=1 SV=1	O08579	186	186	S	SNVSRSSLGLSYYPTSSTSSVSSSSSSPSSW	56.783	56.783	S(0.002)S(0.002)LGLS(0.002)Y(0.004)Y(0.038)PT(0.157)S(0.157)S(0.157)T(0.157)S(0.157)S(0.157)VS(0.006)S(0.002)S(0.001)SSSPSSWLTR	S(-18.42)S(-18.42)LGLS(-18.42)Y(-16.3)Y(-6.19)PT(0)S(0)S(0)T(0)S(0)S(0)VS(-14.51)S(-18.73)S(-22.82)S(-26.76)S(-30.53)S(-30.65)PS(-34.66)S(-34.66)WLT(-45.14)R	11	3	0.30848
O08579	Emerin	Emd	29.435	259	O08579	188	EMD_MOUSE Emerin OS=Mus musculus OX=10090 GN=Emd PE=1 SV=1	O08579	188	188	T	VSRSSLGLSYYPTSSTSSVSSSSSSPSSWLT	56.783	56.783	S(0.002)S(0.002)LGLS(0.002)Y(0.004)Y(0.038)PT(0.157)S(0.157)S(0.157)T(0.157)S(0.157)S(0.157)VS(0.006)S(0.002)S(0.001)SSSPSSWLTR	S(-18.42)S(-18.42)LGLS(-18.42)Y(-16.3)Y(-6.19)PT(0)S(0)S(0)T(0)S(0)S(0)VS(-14.51)S(-18.73)S(-22.82)S(-26.76)S(-30.53)S(-30.65)PS(-34.66)S(-34.66)WLT(-45.14)R	13	3	0.30848
O08579	Emerin	Emd	29.435	259	O08579	185	EMD_MOUSE Emerin OS=Mus musculus OX=10090 GN=Emd PE=1 SV=1	O08579	185	185	T	ISNVSRSSLGLSYYPTSSTSSVSSSSSSPSS	56.783	56.783	S(0.002)S(0.002)LGLS(0.002)Y(0.004)Y(0.038)PT(0.157)S(0.157)S(0.157)T(0.157)S(0.157)S(0.157)VS(0.006)S(0.002)S(0.001)SSSPSSWLTR	S(-18.42)S(-18.42)LGLS(-18.42)Y(-16.3)Y(-6.19)PT(0)S(0)S(0)T(0)S(0)S(0)VS(-14.51)S(-18.73)S(-22.82)S(-26.76)S(-30.53)S(-30.65)PS(-34.66)S(-34.66)WLT(-45.14)R	10	3	0.30848
O08579	Emerin	Emd	29.435	259	O08579	190	EMD_MOUSE Emerin OS=Mus musculus OX=10090 GN=Emd PE=1 SV=1	O08579	190	190	S	RSSLGLSYYPTSSTSSVSSSSSSPSSWLTRR	56.783	56.783	S(0.002)S(0.002)LGLS(0.002)Y(0.004)Y(0.038)PT(0.157)S(0.157)S(0.157)T(0.157)S(0.157)S(0.157)VS(0.006)S(0.002)S(0.001)SSSPSSWLTR	S(-18.42)S(-18.42)LGLS(-18.42)Y(-16.3)Y(-6.19)PT(0)S(0)S(0)T(0)S(0)S(0)VS(-14.51)S(-18.73)S(-22.82)S(-26.76)S(-30.53)S(-30.65)PS(-34.66)S(-34.66)WLT(-45.14)R	15	3	0.30848
O08579	Emerin	Emd	29.435	259	O08579	177	EMD_MOUSE Emerin OS=Mus musculus OX=10090 GN=Emd PE=1 SV=1	O08579	177	177	S	QSIAHYRPISNVSRSSLGLSYYPTSSTSSVS	79.278	79.278	S(0.325)S(0.325)LGLS(0.008)Y(0.025)Y(0.025)PT(0.048)S(0.048)S(0.048)T(0.048)S(0.048)S(0.048)VS(0.002)S(0.001)SSSSPSSWLTR	S(0)S(0)LGLS(-15.84)Y(-11.07)Y(-11.07)PT(-8.3)S(-8.3)S(-8.3)T(-8.3)S(-8.3)S(-8.3)VS(-21.38)S(-26.07)S(-32.98)S(-38.46)S(-37.72)S(-36.96)PS(-42.35)S(-46.29)WLT(-61.41)R	2	3	0.28002
O08579	Emerin	Emd	29.435	259	O08579	189	EMD_MOUSE Emerin OS=Mus musculus OX=10090 GN=Emd PE=1 SV=1	O08579	189	189	S	SRSSLGLSYYPTSSTSSVSSSSSSPSSWLTR	56.783	56.783	S(0.002)S(0.002)LGLS(0.002)Y(0.004)Y(0.038)PT(0.157)S(0.157)S(0.157)T(0.157)S(0.157)S(0.157)VS(0.006)S(0.002)S(0.001)SSSPSSWLTR	S(-18.42)S(-18.42)LGLS(-18.42)Y(-16.3)Y(-6.19)PT(0)S(0)S(0)T(0)S(0)S(0)VS(-14.51)S(-18.73)S(-22.82)S(-26.76)S(-30.53)S(-30.65)PS(-34.66)S(-34.66)WLT(-45.14)R	14	3	0.30848
O08579	Emerin	Emd	29.435	259	O08579	176	EMD_MOUSE Emerin OS=Mus musculus OX=10090 GN=Emd PE=1 SV=1	O08579	176	176	S	YQSIAHYRPISNVSRSSLGLSYYPTSSTSSV	79.278	79.278	S(0.325)S(0.325)LGLS(0.008)Y(0.025)Y(0.025)PT(0.048)S(0.048)S(0.048)T(0.048)S(0.048)S(0.048)VS(0.002)S(0.001)SSSSPSSWLTR	S(0)S(0)LGLS(-15.84)Y(-11.07)Y(-11.07)PT(-8.3)S(-8.3)S(-8.3)T(-8.3)S(-8.3)S(-8.3)VS(-21.38)S(-26.07)S(-32.98)S(-38.46)S(-37.72)S(-36.96)PS(-42.35)S(-46.29)WLT(-61.41)R	1	3	0.28002
O08579	Emerin	Emd	29.435	259	O08579	123	EMD_MOUSE Emerin OS=Mus musculus OX=10090 GN=Emd PE=1 SV=1	O08579	123	123	T	EPESVGMSKSFRQPGTSLVDADTFHHQVRDD	35.492	35.492	QPGT(0.5)S(0.5)LVDADT(0.001)FHHQVR	QPGT(0)S(0)LVDADT(-27.49)FHHQVR	4	3	-2.2731
O08579	Emerin	Emd	29.435	259	O08579	124	EMD_MOUSE Emerin OS=Mus musculus OX=10090 GN=Emd PE=1 SV=1	O08579	124	124	S	PESVGMSKSFRQPGTSLVDADTFHHQVRDDI	35.492	35.492	QPGT(0.5)S(0.5)LVDADT(0.001)FHHQVR	QPGT(0)S(0)LVDADT(-27.49)FHHQVR	5	3	-2.2731
O08579	Emerin	Emd	29.435	259	O08579	88	EMD_MOUSE Emerin OS=Mus musculus OX=10090 GN=Emd PE=1 SV=1	O08579	88	88	S	DMYDLPKKEDALLYQSKDYNDDYYEESYLTT	77.078	77.078	KEDALLY(0.001)QS(0.999)K	KEDALLY(-32.89)QS(32.89)K	9	3	-0.10594	13022.6	16054.7	16510.9	11226.8	15920.7	15861.5	12983	13447	16628.8
O08579	Emerin	Emd	29.435	259	O08579	187	EMD_MOUSE Emerin OS=Mus musculus OX=10090 GN=Emd PE=1 SV=1	O08579	187	187	S	NVSRSSLGLSYYPTSSTSSVSSSSSSPSSWL	56.783	56.783	S(0.002)S(0.002)LGLS(0.002)Y(0.004)Y(0.038)PT(0.157)S(0.157)S(0.157)T(0.157)S(0.157)S(0.157)VS(0.006)S(0.002)S(0.001)SSSPSSWLTR	S(-18.42)S(-18.42)LGLS(-18.42)Y(-16.3)Y(-6.19)PT(0)S(0)S(0)T(0)S(0)S(0)VS(-14.51)S(-18.73)S(-22.82)S(-26.76)S(-30.53)S(-30.65)PS(-34.66)S(-34.66)WLT(-45.14)R	12	3	0.30848
O08582	GTP-binding protein 1	Gtpbp1	72.3	668	O08582	576	GTPB1_MOUSE GTP-binding protein 1 OS=Mus musculus OX=10090 GN=Gtpbp1 PE=1 SV=2	O08582	576	576	T	EGRTKAVGTITKLLQTTNNSPMNSKPQQIKM	42.647	42.647	LLQT(0.395)T(0.333)NNS(0.242)PMNS(0.03)KPQQIK	LLQT(0.73)T(-0.73)NNS(-2.13)PMNS(-11.13)KPQQIK	4	4	1.0567
O08582	GTP-binding protein 1	Gtpbp1	72.3	668	O08582	8	GTPB1_MOUSE GTP-binding protein 1 OS=Mus musculus OX=10090 GN=Gtpbp1 PE=1 SV=2	O08582	8	8	S	________MAAERSRSPVDSPVPASMFAPEP	133.79	65.766	S(0.397)RS(0.505)PVDS(0.092)PVPAS(0.006)MFAPEPSSPGAAR	S(-1.04)RS(1.04)PVDS(-7.39)PVPAS(-18.95)MFAPEPS(-60.51)S(-62.65)PGAAR	3	4	0.38338	2271.52	2635.5	2669.18	3225.45	3631.89	3162.26	3312.07	2663.9	2560.71
O08582	GTP-binding protein 1	Gtpbp1	72.3	668	O08582	6	GTPB1_MOUSE GTP-binding protein 1 OS=Mus musculus OX=10090 GN=Gtpbp1 PE=1 SV=2	O08582	6	6	S	__________MAAERSRSPVDSPVPASMFAP	133.79	102.09	S(0.467)RS(0.338)PVDS(0.195)PVPASMFAPEPSSPGAAR	S(1.4)RS(-1.4)PVDS(-3.8)PVPAS(-36.19)MFAPEPS(-88.68)S(-88.36)PGAAR	1	3	-0.15593
O08582	GTP-binding protein 1	Gtpbp1	72.3	668	O08582	25	GTPB1_MOUSE GTP-binding protein 1 OS=Mus musculus OX=10090 GN=Gtpbp1 PE=1 SV=2	O08582	25	25	S	VDSPVPASMFAPEPSSPGAARAAAAAARLHG	133.58	133.58	SPVDSPVPASMFAPEPS(0.078)S(0.922)PGAAR	S(-109.68)PVDS(-102.03)PVPAS(-63.13)MFAPEPS(-10.74)S(10.74)PGAAR	18	3	-0.099615	7266.05	9348.39	10006.9	11063	14354	8297.83	13269.7	10133	11460.2
O08582	GTP-binding protein 1	Gtpbp1	72.3	668	O08582	24	GTPB1_MOUSE GTP-binding protein 1 OS=Mus musculus OX=10090 GN=Gtpbp1 PE=1 SV=2	O08582	24	24	S	PVDSPVPASMFAPEPSSPGAARAAAAAARLH	53.751	53.751	SPVDSPVPAS(0.001)MFAPEPS(0.561)S(0.438)PGAAR	S(-46.8)PVDS(-41.07)PVPAS(-25.79)MFAPEPS(1.08)S(-1.08)PGAAR	17	3	0.084046	3603.92	4220.66	4645.86	4121.11	6656.03	4465.33	6105.35	4835.48	5162.7
O08585	Clathrin light chain A	Clta	25.604	235	O08585	104	CLCA_MOUSE Clathrin light chain A OS=Mus musculus OX=10090 GN=Clta PE=1 SV=2	O08585	104	104	S	PTDSYAAISEVDRLQSEPESIRKWREEQTER	127.83	127.83	LQS(1)EPESIR	LQS(39.7)EPES(-39.7)IR	3	2	-0.20376	18576.4	19276.4	18252.2	20857.4	18500.4	17986.8	17539.1	19435.8	21032.2
O08599	Syntaxin-binding protein 1	Stxbp1	67.568	594	O08599	509	STXB1_MOUSE Syntaxin-binding protein 1 OS=Mus musculus OX=10090 GN=Stxbp1 PE=1 SV=2	O08599	509	509	S	LDTKHYPYISTRSSASFSTTAVSARYGHWHK	50.874	49.62	S(0.012)S(0.028)AS(0.879)FS(0.052)T(0.021)T(0.009)AVSAR	S(-18.75)S(-15.01)AS(12.3)FS(-12.3)T(-16.2)T(-20)AVS(-35.13)AR	4	2	-0.26373	9755.77	11295.3	12884.7	10985.1	11689.8	10223.1	9590.54	9828.39	12134.1
O08599	Syntaxin-binding protein 1	Stxbp1	67.568	594	O08599	516	STXB1_MOUSE Syntaxin-binding protein 1 OS=Mus musculus OX=10090 GN=Stxbp1 PE=1 SV=2	O08599	516	516	S	YISTRSSASFSTTAVSARYGHWHKNKAPGEY	206.32	206.32	SSASFSTTAVS(1)AR	S(-173.38)S(-159.44)AS(-129.13)FS(-104.78)T(-89.29)T(-63.01)AVS(63.01)AR	11	2	-0.45983	133775	126561	123845	92641.4	104017	125458	123230	130346	132222
O08599	Syntaxin-binding protein 1	Stxbp1	67.568	594	O08599	507	STXB1_MOUSE Syntaxin-binding protein 1 OS=Mus musculus OX=10090 GN=Stxbp1 PE=1 SV=2	O08599	507	507	S	DKLDTKHYPYISTRSSASFSTTAVSARYGHW	130.31	130.31	S(0.355)S(0.355)AS(0.226)FS(0.061)T(0.003)T(0.001)AVSAR	S(0)S(0)AS(-1.96)FS(-7.65)T(-20.71)T(-26.34)AVS(-50.14)AR	2	2	-0.83076
O08599	Syntaxin-binding protein 1	Stxbp1	67.568	594	O08599	511	STXB1_MOUSE Syntaxin-binding protein 1 OS=Mus musculus OX=10090 GN=Stxbp1 PE=1 SV=2	O08599	511	511	S	TKHYPYISTRSSASFSTTAVSARYGHWHKNK	141.73	141.73	S(0.05)S(0.006)AS(0.122)FS(0.712)T(0.032)T(0.078)AVSAR	S(-11.54)S(-20.83)AS(-7.67)FS(7.67)T(-13.51)T(-9.58)AVS(-67.03)AR	6	2	-0.29671	8738.24	8836.18	8907.81	6882.9	8152.13	6793.05	7657.84	7679.71	7998.51
O08599	Syntaxin-binding protein 1	Stxbp1	67.568	594	O08599	506	STXB1_MOUSE Syntaxin-binding protein 1 OS=Mus musculus OX=10090 GN=Stxbp1 PE=1 SV=2	O08599	506	506	S	EDKLDTKHYPYISTRSSASFSTTAVSARYGH	162.26	162.26	S(0.779)S(0.176)AS(0.04)FS(0.004)TTAVSAR	S(6.45)S(-6.45)AS(-12.84)FS(-22.98)T(-35.48)T(-45.44)AVS(-89.99)AR	1	2	-0.8599	10351.7	9264.96	8855.56	10366.1	9158.42	8719.45	12014.7	12012.9	12531.7
O08609	Max-like protein X	Mlx	33.339	298	O08609	45	MLX_MOUSE Max-like protein X OS=Mus musculus OX=10090 GN=Mlx PE=1 SV=1	O08609	45	45	S	ARARRGSGRRGAPQLSPESPLLSGARGCRED	96.012	96.012	GAPQLS(1)PESPLLSGAR	GAPQLS(36.67)PES(-36.67)PLLS(-60.97)GAR	6	3	0.29006	19579.8	21358.2	21109.9	22523.3	24984	20293	21809.7	21097.3	22590.3
O08609	Max-like protein X	Mlx	33.339	298	O08609	48	MLX_MOUSE Max-like protein X OS=Mus musculus OX=10090 GN=Mlx PE=1 SV=1	O08609	48	48	S	RRGSGRRGAPQLSPESPLLSGARGCREDSSH	56.599	56.599	GAPQLS(0.029)PES(0.963)PLLS(0.008)GAR	GAPQLS(-15.22)PES(15.22)PLLS(-20.71)GAR	9	2	-0.63325	6008.31	8022.25	6231.89	6285.11	7963.59	7299.81	8143.33	8503.53	7491.76
O08638	Myosin-11	Myh11	227.03	1972	O08638	8	MYH11_MOUSE Myosin-11 OS=Mus musculus OX=10090 GN=Myh11 PE=1 SV=1	O08638	8	8	S	________MAQKGQLSDDEKFLFVDKNFMNS	77.744	62.633	GQLS(1)DDEK	GQLS(62.63)DDEK	4	2	1.1775	8109.28	9666.97	8120.24	10351.1	10092.9	9352.36	9877.8	9808.14	9683.23
O08638	Myosin-11	Myh11	227.03	1972	O08638	638	MYH11_MOUSE Myosin-11 OS=Mus musculus OX=10090 GN=Myh11 PE=1 SV=1	O08638	638	638	S	DRIVGLDQMAKMTESSLPSASKTKKGMFRTV	29.981	29.981	MT(0.108)ES(0.437)S(0.437)LPS(0.008)AS(0.01)K	MT(-6.05)ES(0)S(0)LPS(-17.21)AS(-16.32)K	5	3	-0.026442
O08638	Myosin-11	Myh11	227.03	1972	O08638	637	MYH11_MOUSE Myosin-11 OS=Mus musculus OX=10090 GN=Myh11 PE=1 SV=1	O08638	637	637	S	VDRIVGLDQMAKMTESSLPSASKTKKGMFRT	29.981	29.981	MT(0.108)ES(0.437)S(0.437)LPS(0.008)AS(0.01)K	MT(-6.05)ES(0)S(0)LPS(-17.21)AS(-16.32)K	4	3	-0.026442
O08638	Myosin-11	Myh11	227.03	1972	O08638	1954	MYH11_MOUSE Myosin-11 OS=Mus musculus OX=10090 GN=Myh11 PE=1 SV=1	O08638	1954	1954	S	SRRAGGRRVIENTDGSEEEMDARDSDFNGTK	78.021	78.021	VIENT(0.042)DGS(0.958)EEEMDAR	VIENT(-13.63)DGS(13.63)EEEMDAR	8	3	0.67866	6810.26	7621.2	6664.24	6386.87	10473.3	8751.94	6637.96	7717.05	7611.44
O08648	Mitogen-activated protein kinase kinase kinase 4	Map3k4	179.83	1597	O08648	424	M3K4_MOUSE Mitogen-activated protein kinase kinase kinase 4 OS=Mus musculus OX=10090 GN=Map3k4 PE=1 SV=2	O08648	424	424	S	IKNLSDIGWPVFEIPSPRPSKGYEPEDEVED	40.81	40.81	NLSDIGWPVFEIPS(1)PR	NLS(-35.38)DIGWPVFEIPS(35.38)PR	14	3	-0.35568	802.8	880.387	630.316	1157.78	1414.4	784.08	913.142	1002.94	1897.43
O08648	Mitogen-activated protein kinase kinase kinase 4	Map3k4	179.83	1597	O08648	1126	M3K4_MOUSE Mitogen-activated protein kinase kinase kinase 4 OS=Mus musculus OX=10090 GN=Map3k4 PE=1 SV=2	O08648	1126	1126	S	ALMNECIGHVIGKPHSPVTAIHRNSPRPVKV	110.31	110.31	PHS(1)PVTAIHR	PHS(50.14)PVT(-50.14)AIHR	3	3	0.13589	65310.9	60474.9	62328.3	60675.1	50590.2	65178.9	60985.4	66079.2	61777.8
O08648	Mitogen-activated protein kinase kinase kinase 4	Map3k4	179.83	1597	O08648	1217	M3K4_MOUSE Mitogen-activated protein kinase kinase kinase 4 OS=Mus musculus OX=10090 GN=Map3k4 PE=1 SV=2	O08648	1217	1217	S	VPAKPVNTAPDTRGSSVPENDRLASIAAELQ	117.71	117.71	GS(0.003)S(0.997)VPENDR	GS(-25.47)S(25.47)VPENDR	3	2	-0.28777	10842.3	11846	11597.4	11633.8	10780.2	12703.2	8884.64	10427	10606.9
O08648	Mitogen-activated protein kinase kinase kinase 4	Map3k4	179.83	1597	O08648	1241	M3K4_MOUSE Mitogen-activated protein kinase kinase kinase 4 OS=Mus musculus OX=10090 GN=Map3k4 PE=1 SV=2	O08648	1241	1241	S	SIAAELQFRSLSRHSSPTEERDEPAYPRSDS	125.45	89.913	HS(0.008)S(0.989)PT(0.003)EER	HS(-21.02)S(21.02)PT(-25.52)EER	3	3	-0.25635	69864.5	77536.1	76104	83541.5	69867.4	86586.1	75638.6	75319.7	80172.2
O08648	Mitogen-activated protein kinase kinase kinase 4	Map3k4	179.83	1597	O08648	1240	M3K4_MOUSE Mitogen-activated protein kinase kinase kinase 4 OS=Mus musculus OX=10090 GN=Map3k4 PE=1 SV=2	O08648	1240	1240	S	ASIAAELQFRSLSRHSSPTEERDEPAYPRSD	102.55	102.55	HS(0.497)S(0.497)PT(0.006)EER	HS(0)S(0)PT(-19.19)EER	2	2	-0.57702
O08709	Peroxiredoxin-6	Prdx6	24.87	224	O08709	48	PRDX6_MOUSE Peroxiredoxin-6 OS=Mus musculus OX=10090 GN=Prdx6 PE=1 SV=3	O08709	48	48	T	WGILFSHPRDFTPVCTTELGRAAKLAPEFAK	57.019	57.019	DFT(0.029)PVCT(0.878)T(0.093)ELGR	DFT(-14.81)PVCT(9.73)T(-9.73)ELGR	7	2	3.8755	6131.29	5729.5	6176.47	6650.61	7598.5	6042.99	6795.32	6228.25	5895.04
O08712	Tumor necrosis factor receptor superfamily member 11B	Tnfrsf11b	45.923	401	O08712	245	TR11B_MOUSE Tumor necrosis factor receptor superfamily member 11B OS=Mus musculus OX=10090 GN=Tnfrsf11b PE=1 SV=1	O08712	245	245	S	TKVNAESVERIKRRHSSQEQTFQLLKLWKHQ	53.3	53.3	HS(0.542)S(0.454)QEQT(0.004)FQLLK	HS(0.77)S(-0.77)QEQT(-21.66)FQLLK	2	3	0.65929	2029.97	2925.86	3218.19	3074.69	3281.6	2546.51	2980.28	2859.9	3665.43
O08715	A-kinase anchor protein 1, mitochondrial	Akap1	92.194	857	O08715	55	"AKAP1_MOUSE A-kinase anchor protein 1, mitochondrial OS=Mus musculus OX=10090 GN=Akap1 PE=1 SV=4"	O08715	55	55	S	VETLKVGPAIKDRRLSEEACPGVLSVAPTVT	116.52	105.61	RLS(1)EEACPGVLSVAPTVTQPPGR	RLS(58.8)EEACPGVLS(-58.8)VAPT(-78.52)VT(-82.91)QPPGR	3	3	-0.27544	31016.2	39438.3	36406.2	38832.4	62603.6	34204	41371.9	36553.4	36433.1
O08715	A-kinase anchor protein 1, mitochondrial	Akap1	92.194	857	O08715	394	"AKAP1_MOUSE A-kinase anchor protein 1, mitochondrial OS=Mus musculus OX=10090 GN=Akap1 PE=1 SV=4"	O08715	394	394	S	PSAEALPPKTYVSCLSSPLSGPTKDQKPKNS	49.537	49.537	T(0.002)Y(0.002)VS(0.02)CLS(0.441)S(0.441)PLS(0.089)GPT(0.005)K	T(-23.67)Y(-23.95)VS(-13.41)CLS(0)S(0)PLS(-6.97)GPT(-19.05)K	7	3	0.26084
O08715	A-kinase anchor protein 1, mitochondrial	Akap1	92.194	857	O08715	104	"AKAP1_MOUSE A-kinase anchor protein 1, mitochondrial OS=Mus musculus OX=10090 GN=Akap1 PE=1 SV=4"	O08715	104	104	S	LALPRTRQVRRRSESSGNLPSVADTRSQPGP	27.838	27.838	S(0.284)ES(0.319)S(0.358)GNLPS(0.034)VADT(0.005)R	S(-1)ES(-0.51)S(0.51)GNLPS(-10.21)VADT(-18.3)R	4	3	-0.14352
O08715	A-kinase anchor protein 1, mitochondrial	Akap1	92.194	857	O08715	101	"AKAP1_MOUSE A-kinase anchor protein 1, mitochondrial OS=Mus musculus OX=10090 GN=Akap1 PE=1 SV=4"	O08715	101	101	S	TEPLALPRTRQVRRRSESSGNLPSVADTRSQ	111.45	87.932	S(0.838)ES(0.156)S(0.006)GNLPSVADTR	S(7.3)ES(-7.3)S(-21.69)GNLPS(-49.13)VADT(-51.35)R	1	2	0.027194	24086.7	27885.5	24038.2	24344.6	26950.2	24749.2	24392.8	26260.5	22579
O08715	A-kinase anchor protein 1, mitochondrial	Akap1	92.194	857	O08715	428	"AKAP1_MOUSE A-kinase anchor protein 1, mitochondrial OS=Mus musculus OX=10090 GN=Akap1 PE=1 SV=4"	O08715	428	428	S	ISLAPCPPPVTPQRQSLEGASNPRGDDNFVA	48.568	48.568	QS(0.994)LEGAS(0.006)NPR	QS(22.45)LEGAS(-22.45)NPR	2	2	0.040929
O08715	A-kinase anchor protein 1, mitochondrial	Akap1	92.194	857	O08715	395	"AKAP1_MOUSE A-kinase anchor protein 1, mitochondrial OS=Mus musculus OX=10090 GN=Akap1 PE=1 SV=4"	O08715	395	395	S	SAEALPPKTYVSCLSSPLSGPTKDQKPKNSA	49.537	49.537	T(0.002)Y(0.002)VS(0.02)CLS(0.441)S(0.441)PLS(0.089)GPT(0.005)K	T(-23.67)Y(-23.95)VS(-13.41)CLS(0)S(0)PLS(-6.97)GPT(-19.05)K	8	3	0.26084
O08736	Caspase-12	Casp12	47.853	419	O08736	104	CASPC_MOUSE Caspase-12 OS=Mus musculus OX=10090 GN=Casp12 PE=1 SV=1	O08736	104	104	S	SNDEDDGPQKICTPSSPSESKRKVEDDEMEV	62.732	62.732	ICT(0.003)PS(0.015)S(0.98)PS(0.002)ESK	ICT(-25.79)PS(-18.22)S(18.22)PS(-26.63)ES(-36.75)K	6	3	0.020282	20488.8	22570	20797.8	23249	25821	24702.6	22141.8	22898.6	26339.1
O08736	Caspase-12	Casp12	47.853	419	O08736	103	CASPC_MOUSE Caspase-12 OS=Mus musculus OX=10090 GN=Casp12 PE=1 SV=1	O08736	103	103	S	FSNDEDDGPQKICTPSSPSESKRKVEDDEME	32.498	32.498	ICT(0.051)PS(0.428)S(0.428)PS(0.085)ES(0.009)K	ICT(-9.27)PS(0)S(0)PS(-7.02)ES(-16.61)K	5	3	-1.0077
O08739	AMP deaminase 3	Ampd3	88.651	766	O08739	85	AMPD3_MOUSE AMP deaminase 3 OS=Mus musculus OX=10090 GN=Ampd3 PE=1 SV=2	O08739	85	85	S	ETAKRKKSFKMIRSQSLSLQMPTQQDWKGPP	85.937	85.937	S(0.177)QS(0.782)LS(0.041)LQMPTQQDWK	S(-6.45)QS(6.45)LS(-12.8)LQMPT(-52.67)QQDWK	3	3	0.57051	24615.4	29329.1	28410.8	24833	31714.8	27437.6	26745.2	29885.8	31095.7
O08750	Nuclear factor interleukin-3-regulated protein	Nfil3	50.943	462	O08750	301	NFIL3_MOUSE Nuclear factor interleukin-3-regulated protein OS=Mus musculus OX=10090 GN=Nfil3 PE=1 SV=1	O08750	301	301	S	SDGEDEQQVPKGPIHSPVELQRVHATVVKVP	98.337	83.204	GPIHS(1)PVELQR	GPIHS(83.2)PVELQR	5	3	0.33364	13156.5	12922.6	12740.4	13709.7	12836.3	14075.3	14529.4	12928.9	12624.5
O08784	Treacle protein	Tcof1	135	1320	O08784	1191	TCOF_MOUSE Treacle protein OS=Mus musculus OX=10090 GN=Tcof1 PE=1 SV=1	O08784	1191	1191	S	EAIKESGKKSQKRKLSGDLEAGAPKNKKKKE	120.99	74.428	KLS(1)GDLEAGAPK	KLS(74.43)GDLEAGAPK	3	4	-0.28102	278163	227732	247983	279871	215296	244747	308680	247211	256210
O08784	Treacle protein	Tcof1	135	1320	O08784	1216	TCOF_MOUSE Treacle protein OS=Mus musculus OX=10090 GN=Tcof1 PE=1 SV=1	O08784	1216	1216	S	NKKKKEQPVPRASAVSPEKAPMTSKAKSKLD	111.33	111.33	ASAVS(1)PEKAPMTSK	AS(-41.09)AVS(41.09)PEKAPMT(-61.27)S(-67.87)K	5	3	-0.36188	47223.6	41770.2	43389.8	39480.3	35892.9	39384.1	46315.1	42736.1	41278.5
O08784	Treacle protein	Tcof1	135	1320	O08784	309	TCOF_MOUSE Treacle protein OS=Mus musculus OX=10090 GN=Tcof1 PE=1 SV=1	O08784	309	309	S	SQVKASGKGPHVRADSVSAKGISGKGPILAT	71.451	71.451	ADS(0.944)VS(0.056)AK	ADS(12.3)VS(-12.3)AK	3	2	-1.0935	28495	20311.1	25217.1	25365.1	16774.5	21181.4	15225	13969.8	16417.6
O08784	Treacle protein	Tcof1	135	1320	O08784	843	TCOF_MOUSE Treacle protein OS=Mus musculus OX=10090 GN=Tcof1 PE=1 SV=1	O08784	843	843	S	ESDSDTEMPSAQAIKSPPVSVNRNSSPAVPA	115.06	108.26	S(1)PPVSVNR	S(47.17)PPVS(-47.17)VNR	1	2	-0.53177	55794.3	49207.8	52626.5	51174.3	43823.5	57007.5	53993.8	58565.8	65946.8
O08784	Treacle protein	Tcof1	135	1320	O08784	1128	TCOF_MOUSE Treacle protein OS=Mus musculus OX=10090 GN=Tcof1 PE=1 SV=1	O08784	1128	1128	S	STPQKPKKLKKSTSSSPAPTQTLPNSITQRL	79.237	79.237	S(0.014)T(0.014)S(0.051)S(0.189)S(0.727)PAPT(0.006)QTLPNSITQR	S(-17.14)T(-17.14)S(-11.57)S(-5.85)S(5.85)PAPT(-20.81)QT(-47.84)LPNS(-70.24)IT(-72.72)QR	5	3	-0.15298	5078.3	5410.34	6014.35	6042.94	7865.95	6688.97	6281.14	5987.42	6580.31
O08784	Treacle protein	Tcof1	135	1320	O08784	1242	TCOF_MOUSE Treacle protein OS=Mus musculus OX=10090 GN=Tcof1 PE=1 SV=1	O08784	1242	1242	S	KSKLDKGSAGGKGKGSPGPQGAKEKPDGELL	109.07	68.525	GS(1)PGPQGAK	GS(68.53)PGPQGAK	2	2	0.11356	520458	396417	424124	422357	309315	389195	472095	424047	396838
O08784	Treacle protein	Tcof1	135	1320	O08784	311	TCOF_MOUSE Treacle protein OS=Mus musculus OX=10090 GN=Tcof1 PE=1 SV=1	O08784	311	311	S	VKASGKGPHVRADSVSAKGISGKGPILATPG	76.221	76.221	ADS(0.303)VS(0.697)AK	ADS(-3.61)VS(3.61)AK	5	2	-0.61149	20490	15134.5	17924.7	18340.3	11881.2	14749.4	11988.6	10058.8	10626.2
O08784	Treacle protein	Tcof1	135	1320	O08784	1303	TCOF_MOUSE Treacle protein OS=Mus musculus OX=10090 GN=Tcof1 PE=1 SV=1	O08784	1303	1303	S	KEKKKGKKSLAKDSASPIQKKKKKKKKSAEP	134.51	123.6	DSAS(1)PIQK	DS(-35.2)AS(35.2)PIQK	4	2	0.27903	102408	96076.4	97002	97948.2	90614.8	102529	107146	106347	114200
O08784	Treacle protein	Tcof1	135	1320	O08784	918	TCOF_MOUSE Treacle protein OS=Mus musculus OX=10090 GN=Tcof1 PE=1 SV=1	O08784	918	918	S	LRTSVTTPAALSRAASQPSKSEQSSRMPKGK	63.184	63.184	AAS(0.993)QPS(0.007)K	AAS(21.76)QPS(-21.76)K	3	2	1.61
O08784	Treacle protein	Tcof1	135	1320	O08784	794	TCOF_MOUSE Treacle protein OS=Mus musculus OX=10090 GN=Tcof1 PE=1 SV=1	O08784	794	794	S	GKTSQVRAASAPAKESPKKGAHPGTPGKTGS	91.62	91.62	AASAPAKES(1)PK	AAS(-73.35)APAKES(73.35)PK	9	4	0.42403	287312	243498	243638	260106	198770	240915	271684	250174	246113
O08784	Treacle protein	Tcof1	135	1320	O08784	1127	TCOF_MOUSE Treacle protein OS=Mus musculus OX=10090 GN=Tcof1 PE=1 SV=1	O08784	1127	1127	S	GSTPQKPKKLKKSTSSSPAPTQTLPNSITQR	73.672	73.672	S(0.021)T(0.021)S(0.089)S(0.468)S(0.4)PAPT(0.001)QTLPNSITQR	S(-13.54)T(-13.54)S(-7.21)S(0.68)S(-0.68)PAPT(-27.18)QT(-44.07)LPNS(-61.48)IT(-64.61)QR	4	3	0.089815
O08785	Circadian locomoter output cycles protein kaput	Clock	96.392	855	O08785	461	CLOCK_MOUSE Circadian locomoter output cycles protein kaput OS=Mus musculus OX=10090 GN=Clock PE=1 SV=1	O08785	461	461	T	SDPSSTPTKIPTDTSTPPRQHLPAHEKMTQR	70.808	70.808	IPT(0.005)DT(0.245)S(0.178)T(0.573)PPR	IPT(-20.7)DT(-3.7)S(-5.09)T(3.7)PPR	7	2	-0.44487	3004.05	4165.83	3851.08	3915.06	3491.51	4132.19	4436.68	3821.36	5080.95
O08785	Circadian locomoter output cycles protein kaput	Clock	96.392	855	O08785	845	CLOCK_MOUSE Circadian locomoter output cycles protein kaput OS=Mus musculus OX=10090 GN=Clock PE=1 SV=1	O08785	845	845	S	HQPQQQQQLPRHRTDSLTDPSKVQPQ_____	67.334	67.334	T(0.025)DS(0.956)LT(0.019)DPS(0.001)K	T(-15.89)DS(15.89)LT(-16.98)DPS(-32.8)K	3	2	1.3967	6015.61	7353.61	6823.74	7915.77	10327.2	7748.55	5479.65	5022.87	4662.13
O08786	Cholecystokinin receptor type A	Cckar	48.436	436	O08786	256	CCKAR_MOUSE Cholecystokinin receptor type A OS=Mus musculus OX=10090 GN=Cckar PE=1 SV=1	O08786	256	256	S	KFDASQKKSAKEKRLSSGGGGGGGSSSSRYE	161.51	161.51	RLS(0.978)S(0.022)GGGGGGGSSSSR	RLS(16.56)S(-16.56)GGGGGGGS(-101.46)S(-112.66)S(-120.19)S(-124.56)R	3	3	0.22807	26535.8	22176.4	22744.5	21345.8	17809.6	21627.1	27291.7	22467	22977.8
O08786	Cholecystokinin receptor type A	Cckar	48.436	436	O08786	295	CCKAR_MOUSE Cholecystokinin receptor type A OS=Mus musculus OX=10090 GN=Cckar PE=1 SV=1	O08786	295	295	S	KSRPPRKLELQQLSTSSSGGRINRIRSSGSA	40.645	40.645	KLELQQLS(0.022)T(0.115)S(0.288)S(0.288)S(0.288)GGR	KLELQQLS(-11.2)T(-3.99)S(0)S(0)S(0)GGR	10	3	0.3193
O08786	Cholecystokinin receptor type A	Cckar	48.436	436	O08786	297	CCKAR_MOUSE Cholecystokinin receptor type A OS=Mus musculus OX=10090 GN=Cckar PE=1 SV=1	O08786	297	297	S	RPPRKLELQQLSTSSSGGRINRIRSSGSAAN	40.645	40.645	KLELQQLS(0.022)T(0.115)S(0.288)S(0.288)S(0.288)GGR	KLELQQLS(-11.2)T(-3.99)S(0)S(0)S(0)GGR	12	3	0.3193
O08786	Cholecystokinin receptor type A	Cckar	48.436	436	O08786	296	CCKAR_MOUSE Cholecystokinin receptor type A OS=Mus musculus OX=10090 GN=Cckar PE=1 SV=1	O08786	296	296	S	SRPPRKLELQQLSTSSSGGRINRIRSSGSAA	40.645	40.645	KLELQQLS(0.022)T(0.115)S(0.288)S(0.288)S(0.288)GGR	KLELQQLS(-11.2)T(-3.99)S(0)S(0)S(0)GGR	11	3	0.3193
O08796	Eukaryotic elongation factor 2 kinase	Eef2k	81.738	724	O08796	363	EF2K_MOUSE Eukaryotic elongation factor 2 kinase OS=Mus musculus OX=10090 GN=Eef2k PE=1 SV=1	O08796	363	363	T	ILRGTEEKCGSPRIRTLSSSRPPLLLRLSEN	42.568	42.568	T(0.444)LS(0.444)S(0.084)S(0.028)RPPLLLR	T(0)LS(0)S(-7.22)S(-12.03)RPPLLLR	1	3	-0.49726
O08796	Eukaryotic elongation factor 2 kinase	Eef2k	81.738	724	O08796	365	EF2K_MOUSE Eukaryotic elongation factor 2 kinase OS=Mus musculus OX=10090 GN=Eef2k PE=1 SV=1	O08796	365	365	S	RGTEEKCGSPRIRTLSSSRPPLLLRLSENSG	42.568	42.568	T(0.444)LS(0.444)S(0.084)S(0.028)RPPLLLR	T(0)LS(0)S(-7.22)S(-12.03)RPPLLLR	3	3	-0.49726
O08856	RNA polymerase II elongation factor ELL	Ell	67.146	602	O08856	312	ELL_MOUSE RNA polymerase II elongation factor ELL OS=Mus musculus OX=10090 GN=Ell PE=2 SV=2	O08856	312	312	S	TDSSPPREHGRSASPSQKRPTDFIDPLASKK	53.756	53.756	S(0.37)AS(0.63)PS(1)QKR	S(-2.31)AS(2.31)PS(43.34)QKR	5	2	2.1115	14987.6	12846.5	13101.8	15078.4	12089.3	10689.9	14456	15553.2	15944.6
O08856	RNA polymerase II elongation factor ELL	Ell	67.146	602	O08856	310	ELL_MOUSE RNA polymerase II elongation factor ELL OS=Mus musculus OX=10090 GN=Ell PE=2 SV=2	O08856	310	310	S	ATTDSSPPREHGRSASPSQKRPTDFIDPLAS	105.94	89.542	S(0.055)AS(0.908)PS(0.037)QK	S(-12.19)AS(12.19)PS(-13.85)QK	3	2	0.021094	185157	155901	149333	146542	115045	135444	160982	153769	143098
O08919	Numb-like protein	Numbl	64.13	604	O08919	409	NUMBL_MOUSE Numb-like protein OS=Mus musculus OX=10090 GN=Numbl PE=1 SV=3	O08919	409	409	T	PSVPAAAAFQPGHKRTPSEAERWLEEVSQVA	78.136	78.136	RT(0.872)PS(0.128)EAER	RT(8.35)PS(-8.35)EAER	2	3	0.45229	90482.4	72242.4	76927.2	74032.5	60196.9	77220	81224.1	67979.5	60573
O08919	Numb-like protein	Numbl	64.13	604	O08919;Q9QZS3	313;284	NUMBL_MOUSE Numb-like protein OS=Mus musculus OX=10090 GN=Numbl PE=1 SV=3;NUMB_MOUSE Protein numb homolog OS=Mus musculus OX=10090 GN=Numb PE=1 SV=1	O08919;Q9QZS3	313;284	313	S	EQLARQGSFRGFPALSQKMSPFKRQLSLRIN;EQLVRQGSFRGFPALSQKNSPFKRQLSLRLN	80.688	66.27	GFPALS(1)QK	GFPALS(66.27)QK	6	2	-0.11312	16756.9	17508.3	18045.4	12535.7	16237.1	15504.3	16939.9	15736.1	18260.2
O08919	Numb-like protein	Numbl	64.13	604	O08919	411	NUMBL_MOUSE Numb-like protein OS=Mus musculus OX=10090 GN=Numbl PE=1 SV=3	O08919	411	411	S	VPAAAAFQPGHKRTPSEAERWLEEVSQVAKA	100.09	80.676	T(0.003)PS(0.997)EAER	T(-24.78)PS(24.78)EAER	3	2	0.33735	112967	102447	99094.4	96291.9	81041.5	91275.1	104531	91647.9	92745.5
[truncated: 14,298 more rows]
